# Supplementary material for: Gene expression comparison of resistant and susceptible Atlantic salmon fry challenged with Infectious Pancreatic Necrosis virus reveals a marked contrast in immune response
Source: BMC Genomics. 2016 Apr 11;17:279. doi: 10.1186/s12864-016-2600-y (PMC4827185; doi:10.1186/s12864-016-2600-y)
Supplement: Additional file 2: — Enriched GO terms in all comparisons. List of enriched Gene Ontology (GO) terms in all comparisons. GO terms IDs, GO term description, GO category (P: biological process; M: molecular function; C: cellular component), false discovery rate corrected p-value, number of genes with the corresponding GO term among the differentially expressed genes and their microarray IDs, and number of genes with the corresponding GO term in the whole microarray and their microarray IDs are shown. (XLSX 1044 kb) [file 12864_2016_2600_MOESM2_ESM.xlsx]

## Sheet: Resistant 7dpi
Down-regulated
GO-ID	Term	Category	FDR	#Test	#Ref	TestSeqs	RefSeqs
GO:0006779	porphyrin-containing compound biosynthetic process	P	0.000501926	9	24	Ssa#STIR00109_4, Ssa#STIR00093_4, Ssa#STIR00093_3, Ssa#STIR21077, Ssa#STIR23544, Ssa#STIR13916, Ssa#S35595254, Ssa#STIR07313, Ssa#STIR01705	Ssa#STIR18178, Ssa#STIR12829, Ssa#STIR00094_4, Ssa#STIR00094_3, Ssa#STIR00094_2, Ssa#STIR00093_2, Ssa#STIR06045, Ssa#STIR00109_3, Ssa#STIR00109_2, Ssa#STIR11325, Omy#S19709752, Ssa#S18886473, Ssa#STIR14786, Ssa#STIR02772, Ssa#STIR07522, Omy#CX720643, Ssa#STIR19395, Ssa#STIR22027, Ssa#STIR00012_4, Ssa#STIR00012_3, Ssa#STIR00012_2, Ssa#STIR02087, Ssa#STIR21109, Ssa#STIR06349
GO:0033014	tetrapyrrole biosynthetic process	P	0.000501926	10	33	Ssa#TC111122, Ssa#STIR00109_4, Ssa#STIR00093_4, Ssa#STIR00093_3, Ssa#STIR21077, Ssa#STIR23544, Ssa#STIR13916, Ssa#S35595254, Ssa#STIR07313, Ssa#STIR01705	Ssa#STIR18178, Ssa#STIR12829, Ssa#STIR00094_4, Ssa#STIR00094_3, Ssa#STIR00094_2, Ssa#KSS3165, Ssa#STIR00093_2, Ssa#STIR06045, Ssa#STIR00109_3, Ssa#STIR00109_2, Ssa#CL250Ctg1, Ssa#EG861558, Ssa#CL491Ctg1, Ssa#STIR11325, Omy#S19709752, Ssa#S18886473, Ssa#CL241Ctg1, Ssa#S35693925, Ssa#STIR14786, Ssa#STIR02772, Ssa#STIR07522, Omy#CX720643, Ssa#STIR19395, Ssa#STIR22027, Ssa#CL420Ctg1, Ssa#EG890508, Ss…
GO:0006783	heme biosynthetic process	P	0.000871383	8	20	Ssa#STIR00109_4, Ssa#STIR00093_4, Ssa#STIR00093_3, Ssa#STIR21077, Ssa#STIR23544, Ssa#STIR13916, Ssa#STIR07313, Ssa#STIR01705	Ssa#STIR12829, Ssa#STIR00094_4, Ssa#STIR00094_3, Ssa#STIR00094_2, Ssa#STIR00093_2, Ssa#STIR06045, Ssa#STIR00109_3, Ssa#STIR00109_2, Ssa#STIR11325, Omy#S19709752, Ssa#STIR14786, Ssa#STIR02772, Ssa#STIR07522, Ssa#STIR19395, Ssa#STIR22027, Ssa#STIR00012_4, Ssa#STIR00012_3, Ssa#STIR00012_2, Ssa#STIR02087, Ssa#STIR06349
GO:0047598	7-dehydrocholesterol reductase activity	F	0.000871383	4	0	Ssa#STIR00031_4, Ssa#STIR00031_3, Ssa#STIR00031_2, Ssa#STIR16974
GO:0033013	tetrapyrrole metabolic process	P	0.000910266	10	40	Ssa#TC111122, Ssa#STIR00109_4, Ssa#STIR00093_4, Ssa#STIR00093_3, Ssa#STIR21077, Ssa#STIR23544, Ssa#STIR13916, Ssa#S35595254, Ssa#STIR07313, Ssa#STIR01705	Ssa#STIR25315, Ssa#STIR18178, Ssa#STIR12829, Ssa#STIR00094_4, Ssa#STIR00094_3, Ssa#STIR00094_2, Ssa#KSS3165, Ssa#STIR00093_2, Ssa#STIR06045, Ssa#STIR00109_3, Ssa#STIR00109_2, Ssa#CL250Ctg1, Ssa#STIR16807, Ssa#EG861558, Ssa#STIR11496, Ssa#S31981569, Ssa#CL491Ctg1, Ssa#STIR11325, Omy#S19709752, Ssa#S35548527, Ssa#S18886473, Ssa#CL241Ctg1, Ssa#S35693925, Ssa#STIR14786, Ssa#STIR02772, Ssa#STIR07522, …
GO:0006778	porphyrin-containing compound metabolic process	P	0.000963542	9	31	Ssa#STIR00109_4, Ssa#STIR00093_4, Ssa#STIR00093_3, Ssa#STIR21077, Ssa#STIR23544, Ssa#STIR13916, Ssa#S35595254, Ssa#STIR07313, Ssa#STIR01705	Ssa#STIR25315, Ssa#STIR18178, Ssa#STIR12829, Ssa#STIR00094_4, Ssa#STIR00094_3, Ssa#STIR00094_2, Ssa#STIR00093_2, Ssa#STIR06045, Ssa#STIR00109_3, Ssa#STIR00109_2, Ssa#STIR16807, Ssa#STIR11496, Ssa#S31981569, Ssa#STIR11325, Omy#S19709752, Ssa#S35548527, Ssa#S18886473, Ssa#STIR14786, Ssa#STIR02772, Ssa#STIR07522, Omy#CX720643, Ssa#STIR19395, Ssa#STIR22027, Ssa#STIR13954, Ssa#STIR00012_4, Ssa#STIR000…
GO:0042168	heme metabolic process	P	0.00110549	8	23	Ssa#STIR00109_4, Ssa#STIR00093_4, Ssa#STIR00093_3, Ssa#STIR21077, Ssa#STIR23544, Ssa#STIR13916, Ssa#STIR07313, Ssa#STIR01705	Ssa#STIR12829, Ssa#STIR00094_4, Ssa#STIR00094_3, Ssa#STIR00094_2, Ssa#STIR00093_2, Ssa#STIR06045, Ssa#STIR00109_3, Ssa#STIR00109_2, Ssa#S31981569, Ssa#STIR11325, Omy#S19709752, Ssa#S35548527, Ssa#STIR14786, Ssa#STIR02772, Ssa#STIR07522, Ssa#STIR19395, Ssa#STIR22027, Ssa#STIR00012_4, Ssa#STIR00012_3, Ssa#STIR00012_2, Ssa#STIR02087, Ssa#STIR25514, Ssa#STIR06349
GO:0046148	pigment biosynthetic process	P	0.0017045	9	35	Ssa#STIR00109_4, Ssa#STIR00093_4, Ssa#STIR00093_3, Ssa#STIR21077, Ssa#STIR00096_3, Ssa#STIR23544, Ssa#STIR13916, Ssa#STIR07313, Ssa#STIR01705	Omy#CA359868, Ssa#STIR17768, Ssa#STIR12829, Ssa#STIR00094_4, Ssa#STIR00094_3, Ssa#STIR00094_2, Ssa#STIR00093_2, Ssa#STIR06045, Ssa#STIR20197, Ssa#STIR00109_3, Ssa#STIR00109_2, Ssa#STIR08826, Omy#CX257577, Ssa#STIR11481, Ssa#STIR09108, Ssa#STIR11325, Ssa#STIR22853, Omy#S19709752, Ssa#TC85091, Ssa#STIR14786, Ssa#STIR02772, Ssa#STIR07522, Ssa#STIR19395, Ssa#S32012619, Ssa#STIR22027, Ssa#STIR00012_4,…
GO:0042440	pigment metabolic process	P	0.00256341	9	38	Ssa#STIR00109_4, Ssa#STIR00093_4, Ssa#STIR00093_3, Ssa#STIR21077, Ssa#STIR00096_3, Ssa#STIR23544, Ssa#STIR13916, Ssa#STIR07313, Ssa#STIR01705	Omy#CA359868, Ssa#STIR17768, Ssa#STIR12829, Ssa#STIR00094_4, Ssa#STIR00094_3, Ssa#STIR00094_2, Ssa#STIR00093_2, Ssa#STIR06045, Ssa#STIR20197, Ssa#STIR00109_3, Ssa#STIR00109_2, Ssa#STIR08826, Omy#CX257577, Ssa#STIR11481, Ssa#S31981569, Ssa#STIR09108, Ssa#STIR11325, Ssa#STIR22853, Omy#S19709752, Ssa#S35548527, Ssa#TC85091, Ssa#STIR14786, Ssa#STIR02772, Ssa#STIR07522, Ssa#STIR19395, Ssa#S32012619, S…
GO:0008610	lipid biosynthetic process	P	0.00256341	16	138	Ssa#STIR00093_4, Ssa#STIR00093_3, Omy#CA376630, Ssa#STIR00098, Ssa#STIR14343, Ssa#STIR00096_3, Ssa#EG817893, Ssa#STIR21799, Ssa#STIR13168, Ssa#STIR00046_4, Omy#CX251889, Ssa#STIR00031_4, Ssa#STIR00031_3, Ssa#STIR00031_2, Ssa#STIR00098_2, Ssa#STIR16974	Ssa#STIR00047_4, Ssa#STIR00047_3, Ssa#STIR00047_2, Ssa#STIR13407, Omy#CA359868, Ssa#S35553677, Ssa#STIR18229, Ssa#STIR00046_3, Ssa#STIR00046_2, Ssa#STIR18183, Ssa#STIR12868, Ssa#STIR00094_4, Ssa#STIR00094_3, Ssa#STIR00094_2, Ssa#STIR13248, Ssa#STIR00045_4, Ssa#STIR00045_3, Ssa#STIR00045_2, Ssa#CK885403, Ssa#STIR01243, Ssa#STIR00093_2, Ssa#STIR17568, Ssa#STIR17531, Ssa#STIR17528, Ssa#STIR17511, Ss…
GO:0008203	cholesterol metabolic process	P	0.00696503	7	23	Ssa#STIR00001_4, Ssa#STIR00001_2, Ssa#STIR00096_3, Ssa#STIR00031_4, Ssa#STIR00031_3, Ssa#STIR00031_2, Ssa#STIR16974	Ssa#STIR01243, Ssa#STIR00001_3, Ssa#STIR17528, Ssa#STIR00042_4, Ssa#STIR00042_3, Ssa#STIR00042_2, Ssa#STIR24420, Ssa#STIR09603, Ssa#STIR16474, Ssa#STIR00033_4, Ssa#STIR00033_3, Ssa#STIR00033_2, Ssa#STIR00032_4, Ssa#STIR00032_3, Ssa#STIR00032_2, Ssa#STIR08618, Ssa#STIR11208, Omy#S15268923, Ssa#STIR06785, Ssa#STIR26246, Ssa#STIR26175, Ssa#STIR20739, Ssa#STIR00096_2
GO:0016628	oxidoreductase activity, acting on the CH-CH group of donors, NAD or NADP as acceptor	F	0.00953454	4	3	Ssa#STIR00031_4, Ssa#STIR00031_3, Ssa#STIR00031_2, Ssa#STIR16974	Ssa#STIR24420, Ssa#STIR04615, Ssa#STIR22886
GO:0044711	single-organism biosynthetic process	P	0.0131122	33	535	Ssa#TC89518, Ssa#S35552790, Ssa#STIR00109_4, Ssa#STIR00093_4, Ssa#STIR00093_3, Omy#CA376630, Ssa#STIR00098, Ssa#STIR14343, Ssa#CL202Ctg1, Ssa#STIR21077, Ssa#KSS1811, Ssa#STIR00096_3, Ssa#EG817893, Ssa#STIR16409, Ssa#STIR21799, Ssa#STIR13168, Ssa#STIR23544, Ssa#S35535873, Ssa#STIR00046_4, Omy#CX251889, Ssa#STIR13916, Ssa#STIR00031_4, Ssa#STIR00031_3, Ssa#STIR00031_2, Ssa#STIR16660, Ssa#STIR00098_2…	Ssa#STIR00047_4, Ssa#STIR00047_3, Ssa#STIR00047_2, Ssa#TC87639, Ssa#STIR13407, Omy#S15316919, Ssa#S32000086, Omy#CA359868, Ssa#S35553677, Ssa#STIR06273, Ssa#STIR18229, Ssa#STIR06251, Ssa#STIR17768, Ssa#STIR17767, Ssa#S30240065, Ssa#STIR05778, Ssa#STIR05772, Ssa#STIR13376, Ssa#STIR05751, Ssa#S18871912, Ssa#S35697231, Ssa#S32004380, Ssa#STIR00046_3, Ssa#STIR00046_2, Omy#S34309256, Ssa#S31987806, Ss…
GO:0016125	sterol metabolic process	P	0.013187	7	27	Ssa#STIR00001_4, Ssa#STIR00001_2, Ssa#STIR00096_3, Ssa#STIR00031_4, Ssa#STIR00031_3, Ssa#STIR00031_2, Ssa#STIR16974	Ssa#STIR01243, Ssa#STIR00001_3, Ssa#STIR17528, Ssa#STIR00042_4, Ssa#STIR00042_3, Ssa#STIR00042_2, Ssa#STIR24420, Ssa#STIR09603, Ssa#STIR16474, Ssa#STIR00033_4, Ssa#STIR00033_3, Ssa#STIR00033_2, Ssa#STIR00032_4, Ssa#STIR00032_3, Ssa#STIR00032_2, Ssa#STIR08618, Ssa#STIR11208, Omy#S15268923, Ssa#STIR06785, Ssa#STIR26246, Ssa#STIR00099_4, Ssa#STIR00099_3, Ssa#STIR00099_2, Ssa#STIR26175, Ssa#STIR20739…
GO:0015994	chlorophyll metabolic process	P	0.0219271	4	5	Ssa#STIR23544, Ssa#STIR13916, Ssa#STIR07313, Ssa#STIR01705	Ssa#STIR25315, Ssa#STIR06045, Ssa#STIR16807, Ssa#STIR11496, Ssa#STIR13954
GO:0030324	lung development	P	0.0219271	4	5	Ssa#STIR00031_4, Ssa#STIR00031_3, Ssa#STIR00031_2, Ssa#STIR16974	Ssa#STIR17779, Ssa#STIR13126, Ssa#STIR09118, Ssa#STIR15148, Ssa#STIR17906
GO:0030323	respiratory tube development	P	0.0219271	4	5	Ssa#STIR00031_4, Ssa#STIR00031_3, Ssa#STIR00031_2, Ssa#STIR16974	Ssa#STIR17779, Ssa#STIR13126, Ssa#STIR09118, Ssa#STIR15148, Ssa#STIR17906
GO:0060541	respiratory system development	P	0.0219271	4	5	Ssa#STIR00031_4, Ssa#STIR00031_3, Ssa#STIR00031_2, Ssa#STIR16974	Ssa#STIR17779, Ssa#STIR13126, Ssa#STIR09118, Ssa#STIR15148, Ssa#STIR17906
GO:0031229	intrinsic component of nuclear inner membrane	C	0.0245264	3	1	Ssa#STIR00031_4, Ssa#STIR00031_3, Ssa#STIR00031_2	Ssa#STIR17457
GO:0044453	nuclear membrane part	C	0.0245264	3	1	Ssa#STIR00031_4, Ssa#STIR00031_3, Ssa#STIR00031_2	Ssa#STIR17457
GO:0005639	integral component of nuclear inner membrane	C	0.0245264	3	1	Ssa#STIR00031_4, Ssa#STIR00031_3, Ssa#STIR00031_2	Ssa#STIR17457
GO:0006629	lipid metabolic process	P	0.0449521	25	391	Ssa#STIR00093_4, Ssa#STIR00093_3, Omy#CA376630, Ssa#STIR00001_4, Ssa#STIR00001_2, Ssa#STIR00098, Ssa#STIR14343, Ssa#STIR00096_3, Ssa#EG817893, Ssa#STIR19601, Ssa#STIR21799, Ssa#S30280810, Ssa#STIR13168, Ssa#KSS3856, Ssa#STIR00046_4, Omy#CX251889, Omy#CB486726, Ssa#STIR00031_4, Ssa#STIR00031_3, Ssa#STIR00031_2, Ssa#STIR08774, Ssa#STIR00049_3, Ssa#S30279847, Ssa#STIR00098_2, Ssa#STIR16974	Ssa#STIR00047_4, Ssa#STIR00047_3, Ssa#STIR00047_2, Ssa#STIR13407, Omy#CA359868, Ssa#STIR24948, Ssa#S35553677, Omy#S15281854, Ssa#STIR18229, Ssa#STIR18220, Ssa#STIR00051_4, Ssa#STIR00051_3, Ssa#STIR00051_2, Ssa#S30295177, Ssa#STIR05767, Ssa#S30295131, Ssa#STIR13331, Ssa#STIR01357, Ssa#STIR00046_3, Ssa#STIR00046_2, Ssa#BI468095, Ssa#STIR18183, Ssa#STIR12868, Ssa#DY715558, Ssa#CL184Ctg1, Ssa#STIR181…
GO:0020037	heme binding	F	0.0479304	14	153	Ssa#STIR00093_4, Ssa#STIR00093_3, Ssa#BQ036296, Omy#TC170639, Ssa#STIR11158, Ssa#STIR14343, Ssa#KSSb2378, Omy#CT564241, Ssa#STIR21077, Ssa#STIR42904, Omy#S18096129, Omy#S32127810, Omy#S15341005, Ssa#S30241095	Omy#S32813648, Ssa#STIR24938, Ssa#EG879677, Ssa#S35546405, Ssa#EG648300, Ssa#STIR20466, Ssa#S35596673, Ssa#STIR00094_4, Ssa#STIR00094_3, Ssa#STIR00094_2, Ssa#S30282601, Ssa#S18834018, Ssa#S30295066, Ssa#AM083838, Ssa#STIR00093_2, Ssa#DW536074, Omy#CA385863, Ssa#STIR00120_3, Ssa#STIR00120_2, Omy#S27592220, Ssa#S31994703, Ssa#S35560486, Omy#BX863193, Ssa#S35552821, Ssa#S35546153, Ssa#S31987534, Ssa…

## Sheet: Resistant 20dpi
Up-regulated
GO-ID	Term	Category	FDR	#Test	#Ref	TestSeqs	RefSeqs
GO:0050896	response to stimulus	P	3.40395e-06	168	2182	Ssa#KSS5048, Ssa#STIR11820, Ssa#STIR21272, Ssa#S18892282, Omy#BX309284, Ssa#STIR00087_4, Ssa#STIR00087_3, Ssa#STIR00087_2, Ssa#STIR12458, Ssa#S35541355, Ssa#STIR11364, Ssa#STIR22693, Ssa#STIR02541, Ssa#DW556702, Ssa#STIR04701, Ssa#STIR25495, Ssa#STIR17768, Ssa#STIR03176, Ssa#DW553796, Ssa#S30269565, Ssa#S30296428, Ssa#DW178668, Ssa#STIR18037, Ssa#STIR02511, Ssa#S30292886, Ssa#STIR09584, Ssa#STIR1…	Ssa#STIR01451, Ssa#STIR05809, Ssa#STIR01447, Ssa#STIR01435, Ssa#S31983538, Ssa#S18888857, Ssa#STIR21005, Omy#S15262708, Ssa#STIR01412, Ssa#KSS3382, Ssa#STIR00003_4, Ssa#STIR00003_3, Ssa#STIR00003_2, Ssa#EG917532, Ssa#STIR24966, Ssa#STIR12992, Ssa#STIR24954, Ssa#STIR12985, Ssa#STIR24948, Omy#S18157710, Ssa#S48420291, Ssa#STIR12963, Ssa#STIR20571, Ssa#S35585217, Ssa#STIR18257, Ssa#STIR18252, Ssa#NP…
GO:0009617	response to bacterium	P	6.62713e-06	12	17	Ssa#STIR25495, Ssa#STIR04816, Ssa#STIR23509, Ssa#STIR00160_4, Ssa#STIR00160_3, Ssa#STIR00160_2, Ssa#STIR12380, Ssa#STIR24426, Ssa#STIR09479, Ssa#STIR04134, Ssa#STIR16825, Ssa#STIR23464	Ssa#STIR05697, Ssa#STIR24255, Ssa#STIR19999, Ssa#STIR07847, Ssa#S35532137, Ssa#STIR14860, Ssa#STIR10428, Ssa#STIR19640, Ssa#STIR22027, Ssa#STIR00008_4, Ssa#STIR00008_3, Ssa#STIR00008_2, Ssa#STIR13765, Ssa#STIR20788, Ssa#STIR06397, Ssa#STIR06367, Ssa#STIR18317
GO:0042742	defense response to bacterium	P	1.63525e-05	9	7	Ssa#STIR04816, Ssa#STIR23509, Ssa#STIR00160_4, Ssa#STIR00160_3, Ssa#STIR00160_2, Ssa#STIR12380, Ssa#STIR24426, Ssa#STIR09479, Ssa#STIR04134	Ssa#STIR19999, Ssa#S35532137, Ssa#STIR00008_4, Ssa#STIR00008_3, Ssa#STIR00008_2, Ssa#STIR20788, Ssa#STIR18317
GO:0006955	immune response	P	2.2723e-05	32	195	Ssa#STIR21272, Ssa#STIR00087_4, Ssa#STIR00087_3, Ssa#STIR00087_2, Ssa#STIR11364, Ssa#S30269565, Ssa#STIR11315, Ssa#STIR11306, Ssa#STIR20907, Ssa#STIR24000, Omy#S34547301, Ssa#STIR00010_4, Ssa#STIR00010_3, Ssa#STIR05606, Ssa#STIR19702, Ssa#STIR16784, Ssa#STIR00154_4, Ssa#STIR00154_3, Ssa#STIR00154_2, Ssa#STIR09659, Ssa#S18849877, Ssa#S35600737, Ssa#STIR19856, Ssa#STIR10178, Omy#S15340816, Ssa#STIR…	Ssa#STIR05775, Ssa#STIR05769, Ssa#STIR05745, Ssa#S30240009, Ssa#STIR13314, Ssa#STIR17698, Ssa#STIR05684, Ssa#STIR18066, Ssa#STIR12730, Ssa#STIR09946, Ssa#TC104083, Ssa#AM402655, Ssa#STIR00092_4, Ssa#STIR13083, Ssa#STIR05473, Ssa#STIR09826, Ssa#STIR25007, Ssa#STIR05402, Ssa#STIR01025, Ssa#STIR04918, Ssa#STIR20112, Ssa#STIR09775, Ssa#STIR24458, Ssa#STIR12465, Ssa#STIR04848, Ssa#STIR12437, Ssa#STIR4…
GO:0002376	immune system process	P	0.000191834	38	291	Ssa#STIR21272, Ssa#STIR00087_4, Ssa#STIR00087_3, Ssa#STIR00087_2, Ssa#STIR11364, Ssa#STIR22693, Ssa#S30269565, Ssa#STIR05683, Ssa#STIR11315, Ssa#STIR11306, Ssa#STIR20907, Ssa#STIR24000, Omy#S34547301, Ssa#STIR00010_4, Ssa#STIR00010_3, Ssa#STIR25767, Ssa#STIR05606, Ssa#STIR15043, Ssa#STIR19702, Ssa#STIR10802, Ssa#STIR16784, Ssa#STIR00154_4, Ssa#STIR00154_3, Ssa#STIR00154_2, Ssa#STIR09659, Ssa#STIR…	Ssa#STIR18238, Ssa#STIR05775, Ssa#STIR25347, Ssa#STIR05769, Ssa#STIR05745, Ssa#S30240009, Ssa#STIR13314, Ssa#STIR12826, Ssa#STIR17698, Ssa#STIR25265, Ssa#STIR05684, Ssa#STIR24745, Ssa#STIR18066, Ssa#STIR12730, Ssa#STIR09946, Ssa#STIR13126, Ssa#TC104083, Ssa#AM402655, Ssa#STIR00092_4, Ssa#STIR05498, Ssa#STIR13083, Ssa#STIR05473, Ssa#STIR09826, Ssa#STIR25007, Ssa#STIR05402, Ssa#STIR01025, Ssa#STIR0…
GO:0043207	response to external biotic stimulus	P	0.000191834	13	36	Ssa#STIR25495, Ssa#STIR04816, Ssa#STIR23509, Ssa#STIR00160_4, Ssa#STIR00160_3, Ssa#STIR00160_2, Ssa#STIR12380, Ssa#STIR24426, Ssa#STIR09479, Ssa#STIR04134, Ssa#STIR16825, Ssa#STIR23464, Ssa#STIR00062_3	Ssa#STIR05697, Ssa#STIR05591, Ssa#STIR24255, Ssa#STIR03836, Ssa#STIR16153, Ssa#STIR08526, Ssa#STIR23213, Ssa#STIR19999, Ssa#STIR07847, Ssa#S35532137, Ssa#STIR14860, Ssa#STIR10428, Ssa#STIR19652, Ssa#STIR19640, Ssa#STIR02755, Ssa#STIR18915, Ssa#STIR00009_4, Ssa#STIR00009_3, Ssa#STIR00009_2, Ssa#STIR00062_4, Ssa#STIR00062_2, Ssa#STIR22027, Ssa#STIR01968, Ssa#STIR00008_4, Ssa#STIR00008_3, Ssa#STIR00…
GO:0051707	response to other organism	P	0.000191834	13	36	Ssa#STIR25495, Ssa#STIR04816, Ssa#STIR23509, Ssa#STIR00160_4, Ssa#STIR00160_3, Ssa#STIR00160_2, Ssa#STIR12380, Ssa#STIR24426, Ssa#STIR09479, Ssa#STIR04134, Ssa#STIR16825, Ssa#STIR23464, Ssa#STIR00062_3	Ssa#STIR05697, Ssa#STIR05591, Ssa#STIR24255, Ssa#STIR03836, Ssa#STIR16153, Ssa#STIR08526, Ssa#STIR23213, Ssa#STIR19999, Ssa#STIR07847, Ssa#S35532137, Ssa#STIR14860, Ssa#STIR10428, Ssa#STIR19652, Ssa#STIR19640, Ssa#STIR02755, Ssa#STIR18915, Ssa#STIR00009_4, Ssa#STIR00009_3, Ssa#STIR00009_2, Ssa#STIR00062_4, Ssa#STIR00062_2, Ssa#STIR22027, Ssa#STIR01968, Ssa#STIR00008_4, Ssa#STIR00008_3, Ssa#STIR00…
GO:0098542	defense response to other organism	P	0.000208106	9	13	Ssa#STIR04816, Ssa#STIR23509, Ssa#STIR00160_4, Ssa#STIR00160_3, Ssa#STIR00160_2, Ssa#STIR12380, Ssa#STIR24426, Ssa#STIR09479, Ssa#STIR04134	Ssa#STIR23213, Ssa#STIR19999, Ssa#S35532137, Ssa#STIR19652, Ssa#STIR00009_4, Ssa#STIR00009_3, Ssa#STIR00009_2, Ssa#STIR00008_4, Ssa#STIR00008_3, Ssa#STIR00008_2, Ssa#STIR01615, Ssa#STIR20788, Ssa#STIR18317
GO:0007154	cell communication	P	0.000213422	129	1710	Ssa#KSS5048, Ssa#STIR11820, Ssa#S18892282, Omy#BX309284, Ssa#STIR00087_4, Ssa#STIR00087_3, Ssa#STIR00087_2, Omy#TC147922, Ssa#S35541355, Ssa#STIR22693, Ssa#STIR02541, Ssa#DW556702, Ssa#STIR04701, Ssa#STIR25495, Ssa#STIR03176, Ssa#DW553796, Ssa#S30296428, Ssa#DW178668, Ssa#STIR18037, Ssa#STIR02511, Ssa#S30292886, Ssa#STIR09584, Ssa#STIR11315, Ssa#CB513054, Ssa#STIR11306, Ssa#S30258568, Ssa#STIR240…	Ssa#STIR01451, Ssa#S31983538, Ssa#S18888857, Ssa#KSS3382, Ssa#STIR00003_4, Ssa#STIR00003_3, Ssa#STIR00003_2, Ssa#EG917532, Ssa#STIR12992, Ssa#STIR24954, Ssa#STIR12985, Ssa#STIR24948, Ssa#S48420291, Ssa#STIR12963, Ssa#STIR20571, Ssa#S35585217, Ssa#STIR18252, Ssa#NP797845, Omy#S18153329, Omy#CX254659, Ssa#STIR06265, Ssa#S32011589, Ssa#STIR18229, Ssa#STIR12921, Ssa#DW570155, Omy#BX317230, Ssa#S35553…
GO:0007165	signal transduction	P	0.000290729	123	1622	Ssa#KSS5048, Ssa#STIR11820, Ssa#S18892282, Omy#BX309284, Ssa#STIR00087_4, Ssa#STIR00087_3, Ssa#STIR00087_2, Ssa#S35541355, Ssa#STIR22693, Ssa#STIR02541, Ssa#DW556702, Ssa#STIR04701, Ssa#STIR25495, Ssa#STIR03176, Ssa#DW553796, Ssa#S30296428, Ssa#DW178668, Ssa#STIR18037, Ssa#STIR02511, Ssa#S30292886, Ssa#STIR09584, Ssa#STIR11315, Ssa#CB513054, Ssa#STIR11306, Ssa#S30258568, Ssa#STIR24000, Ssa#STIR23…	Ssa#STIR01451, Ssa#S31983538, Ssa#S18888857, Ssa#KSS3382, Ssa#STIR00003_4, Ssa#STIR00003_3, Ssa#STIR00003_2, Ssa#EG917532, Ssa#STIR24954, Ssa#STIR12985, Ssa#STIR24948, Ssa#S48420291, Ssa#STIR12963, Ssa#STIR20571, Ssa#S35585217, Ssa#STIR18252, Ssa#NP797845, Omy#S18153329, Omy#CX254659, Ssa#S32011589, Ssa#STIR18229, Ssa#STIR12921, Ssa#DW570155, Omy#BX317230, Ssa#S35553627, Omy#TC161511, Omy#BX30961…
GO:0044700	single organism signaling	P	0.000290729	125	1661	Ssa#KSS5048, Ssa#STIR11820, Ssa#S18892282, Omy#BX309284, Ssa#STIR00087_4, Ssa#STIR00087_3, Ssa#STIR00087_2, Ssa#S35541355, Ssa#STIR22693, Ssa#STIR02541, Ssa#DW556702, Ssa#STIR04701, Ssa#STIR25495, Ssa#STIR03176, Ssa#DW553796, Ssa#S30296428, Ssa#DW178668, Ssa#STIR18037, Ssa#STIR02511, Ssa#S30292886, Ssa#STIR09584, Ssa#STIR11315, Ssa#CB513054, Ssa#STIR11306, Ssa#S30258568, Ssa#STIR24000, Ssa#STIR23…	Ssa#STIR01451, Ssa#S31983538, Ssa#S18888857, Ssa#KSS3382, Ssa#STIR00003_4, Ssa#STIR00003_3, Ssa#STIR00003_2, Ssa#EG917532, Ssa#STIR24954, Ssa#STIR12985, Ssa#STIR24948, Ssa#S48420291, Ssa#STIR12963, Ssa#STIR20571, Ssa#S35585217, Ssa#STIR18252, Ssa#NP797845, Omy#S18153329, Omy#CX254659, Ssa#STIR06265, Ssa#S32011589, Ssa#STIR18229, Ssa#STIR12921, Ssa#DW570155, Omy#BX317230, Ssa#S35553627, Omy#TC1615…
GO:0023052	signaling	P	0.000290729	125	1661	Ssa#KSS5048, Ssa#STIR11820, Ssa#S18892282, Omy#BX309284, Ssa#STIR00087_4, Ssa#STIR00087_3, Ssa#STIR00087_2, Ssa#S35541355, Ssa#STIR22693, Ssa#STIR02541, Ssa#DW556702, Ssa#STIR04701, Ssa#STIR25495, Ssa#STIR03176, Ssa#DW553796, Ssa#S30296428, Ssa#DW178668, Ssa#STIR18037, Ssa#STIR02511, Ssa#S30292886, Ssa#STIR09584, Ssa#STIR11315, Ssa#CB513054, Ssa#STIR11306, Ssa#S30258568, Ssa#STIR24000, Ssa#STIR23…	Ssa#STIR01451, Ssa#S31983538, Ssa#S18888857, Ssa#KSS3382, Ssa#STIR00003_4, Ssa#STIR00003_3, Ssa#STIR00003_2, Ssa#EG917532, Ssa#STIR24954, Ssa#STIR12985, Ssa#STIR24948, Ssa#S48420291, Ssa#STIR12963, Ssa#STIR20571, Ssa#S35585217, Ssa#STIR18252, Ssa#NP797845, Omy#S18153329, Omy#CX254659, Ssa#STIR06265, Ssa#S32011589, Ssa#STIR18229, Ssa#STIR12921, Ssa#DW570155, Omy#BX317230, Ssa#S35553627, Omy#TC1615…
GO:0060089	molecular transducer activity	F	0.000507265	64	686	Ssa#S18892282, Ssa#STIR00087_4, Ssa#STIR00087_3, Ssa#STIR00087_2, Ssa#S35541355, Ssa#DW556702, Ssa#STIR04701, Ssa#DW553796, Ssa#S30296428, Ssa#STIR18037, Ssa#STIR05683, Ssa#KSS1788, Ssa#CB513054, Ssa#STIR11306, Ssa#S35596442, Ssa#STIR18005, Ssa#STIR07029, Omy#S34547301, Ssa#DY729492, Ssa#STIR26053, Ssa#STIR13342, Ssa#S39723763, Ssa#S31149006, Ssa#CL51Contig1, Ssa#S35470028, Ssa#S35571140, Ssa#STI…	Ssa#STIR01451, Omy#S34311664, Ssa#S31983538, Ssa#S18888857, Ssa#STIR00003_4, Ssa#STIR00003_3, Ssa#S35577649, Ssa#STIR00003_2, Ssa#STIR40173, Ssa#DY715674, Ssa#STIR12963, Ssa#STIR20571, Ssa#S35585217, Ssa#STIR18252, Omy#S18153329, Ssa#S32009295, Omy#TC161511, Ssa#STIR18209, Ssa#DW562501, Ssa#TC103838, Omy#CA351025, Omy#CA378941, Ssa#STIR25395, Ssa#DW550507, Ssa#DW579353, Omy#CA362587, Ssa#S3027996…
GO:0051716	cellular response to stimulus	P	0.000872722	129	1776	Ssa#KSS5048, Ssa#STIR11820, Ssa#S18892282, Omy#BX309284, Ssa#STIR00087_4, Ssa#STIR00087_3, Ssa#STIR00087_2, Ssa#STIR12458, Ssa#S35541355, Ssa#STIR22693, Ssa#STIR02541, Ssa#DW556702, Ssa#STIR04701, Ssa#STIR25495, Ssa#STIR03176, Ssa#DW553796, Ssa#S30296428, Ssa#DW178668, Ssa#STIR18037, Ssa#STIR02511, Ssa#S30292886, Ssa#STIR09584, Ssa#STIR11315, Ssa#CB513054, Ssa#STIR11306, Ssa#S30258568, Ssa#STIR24…	Ssa#STIR01451, Ssa#STIR05809, Ssa#STIR01447, Ssa#S31983538, Ssa#S18888857, Ssa#KSS3382, Ssa#STIR00003_4, Ssa#STIR00003_3, Ssa#STIR00003_2, Ssa#EG917532, Ssa#STIR24966, Ssa#STIR12992, Ssa#STIR24954, Ssa#STIR12985, Ssa#STIR24948, Omy#S18157710, Ssa#S48420291, Ssa#STIR12963, Ssa#STIR20571, Ssa#S35585217, Ssa#STIR18252, Ssa#NP797845, Omy#S18153329, Omy#CX254659, Ssa#STIR06260, Ssa#S32011589, Ssa#STIR…
GO:0009607	response to biotic stimulus	P	0.000872722	14	54	Ssa#STIR25495, Ssa#STIR06754, Ssa#STIR04816, Ssa#STIR23509, Ssa#STIR00160_4, Ssa#STIR00160_3, Ssa#STIR00160_2, Ssa#STIR12380, Ssa#STIR24426, Ssa#STIR09479, Ssa#STIR04134, Ssa#STIR16825, Ssa#STIR23464, Ssa#STIR00062_3	Ssa#STIR05697, Ssa#STIR05591, Ssa#STIR12676, Ssa#STIR11952, Ssa#S35590834, Ssa#STIR17101, Ssa#STIR24255, Ssa#STIR09324, Ssa#STIR09314, Ssa#STIR03836, Ssa#STIR04273, Ssa#STIR16153, Ssa#STIR08526, Ssa#STIR23213, Ssa#STIR19999, Ssa#STIR00068_4, Ssa#STIR00068_3, Ssa#STIR00068_2, Ssa#STIR07847, Ssa#S35532137, Ssa#STIR14860, Ssa#STIR22465, Ssa#STIR10428, Ssa#STIR00070_4, Ssa#STIR00070_3, Ssa#STIR00070_…
GO:0006952	defense response	P	0.00149755	20	116	Ssa#STIR00087_4, Ssa#STIR00087_3, Ssa#STIR00087_2, Ssa#STIR11306, Ssa#STIR24000, Omy#S34547301, Ssa#STIR00010_4, Ssa#STIR00010_3, Ssa#STIR04816, Ssa#STIR24950, Ssa#STIR23509, Ssa#STIR00160_4, Ssa#STIR00160_3, Ssa#STIR00160_2, Ssa#STIR12380, Ssa#STIR24426, Ssa#STIR02472, Ssa#STIR09479, Ssa#STIR04134, Ssa#STIR08015	Ssa#STIR05769, Ssa#STIR13314, Ssa#STIR18176, Ssa#STIR05684, Ssa#STIR05682, Ssa#STIR24758, Ssa#STIR18064, Ssa#STIR12725, Ssa#STIR09946, Ssa#TC104083, Ssa#AM402655, Ssa#STIR00092_4, Ssa#STIR05473, Ssa#STIR01025, Ssa#STIR24567, Ssa#STIR04918, Ssa#STIR20112, Ssa#STIR04870, Ssa#STIR00090_4, Ssa#STIR17272, Ssa#STIR04769, Ssa#CK889372, Ssa#STIR17161, Ssa#STIR05170, Ssa#STIR04672, Ssa#STIR23749, Ssa#S202…
GO:0050789	regulation of biological process	P	0.00149755	209	3267	Ssa#KSS5048, Ssa#STIR11820, Ssa#S18892282, Omy#BX309284, Ssa#STIR00087_4, Ssa#STIR00087_3, Ssa#STIR00087_2, Ssa#S35507058, Ssa#S35541355, Ssa#S30280943, Ssa#STIR22693, Ssa#TC113053, Ssa#STIR04277, Ssa#STIR02541, Ssa#DW556702, Ssa#STIR04701, Ssa#STIR25495, Ssa#STIR17768, Ssa#STIR03176, Ssa#STIR04254, Ssa#DW553796, Ssa#S30296428, Ssa#DW178668, Ssa#STIR18037, Ssa#STIR02511, Ssa#S30292886, Ssa#KSS208…	Ssa#STIR01451, Ssa#S35589660, Ssa#S35514979, Ssa#STIR05809, Omy#S34311665, Ssa#STIR01447, Ssa#STIR13407, Ssa#STIR01435, Omy#S34309345, Ssa#S35597250, Ssa#S31983538, Ssa#S18888857, Ssa#STIR21004, Ssa#STIR24980, Ssa#KSS3382, Ssa#STIR00003_4, Ssa#STIR00003_3, Ssa#STIR00003_2, Ssa#EG917532, Ssa#S32012027, Ssa#STIR24966, Ssa#DW578944, Ssa#STIR18295, Ssa#CK898091, Omy#CF752414, Ssa#STIR40173, Ssa#STIR2…
GO:0009605	response to external stimulus	P	0.00188775	23	152	Ssa#STIR25495, Ssa#STIR17768, Ssa#S30296428, Ssa#STIR11315, Ssa#STIR04593, Ssa#S19088731, Ssa#STIR04098, Ssa#STIR15043, Ssa#STIR04816, Ssa#STIR23509, Ssa#STIR00160_4, Ssa#STIR00160_3, Ssa#STIR00160_2, Ssa#STIR12380, Ssa#STIR24426, Ssa#S43839080, Ssa#STIR09479, Ssa#STIR04134, Ssa#S18892465, Ssa#STIR18230, Ssa#STIR16825, Ssa#STIR23464, Ssa#STIR00062_3	Ssa#STIR12992, Ssa#S35585217, Ssa#STIR05775, Ssa#STIR05769, Ssa#STIR06184, Ssa#STIR05697, Ssa#STIR05684, Ssa#STIR00089_4, Ssa#STIR25214, Ssa#STIR18064, Ssa#STIR06047, Ssa#STIR05591, Ssa#STIR09946, Ssa#STIR13161, Ssa#STIR05473, Ssa#STIR09826, Ssa#STIR00163_2, Ssa#S35696468, Ssa#STIR20197, Ssa#STIR17307, Ssa#STIR20011, Ssa#STIR23988, Ssa#STIR17269, Ssa#STIR05291, Ssa#STIR17210, Ssa#STIR04788, Ssa#S…
GO:0004888	transmembrane signaling receptor activity	F	0.00199983	30	238	Ssa#STIR00087_4, Ssa#STIR00087_3, Ssa#STIR00087_2, Ssa#S35541355, Ssa#DW556702, Ssa#DW553796, Ssa#STIR18037, Ssa#STIR11306, Ssa#STIR07029, Omy#S34547301, Ssa#DY729492, Ssa#STIR26053, Ssa#STIR13342, Ssa#S31149006, Ssa#S35470028, Ssa#S31977749, Ssa#S35553070, Ssa#S35491213, Ssa#STIR16770, Ssa#S35550575, Ssa#STIR09998, Ssa#STIR20045, Ssa#S35554278, Omy#BX861778, Omy#CA387712, Omy#S15337607, Ssa#STIR…	Ssa#S31983538, Ssa#S18888857, Ssa#STIR12963, Ssa#STIR20571, Ssa#S35585217, Omy#S18153329, Ssa#DW562501, Omy#CA351025, Ssa#DW550507, Ssa#DW579353, Omy#S23937765, Ssa#S30271130, Ssa#STIR18150, Ssa#STIR06132, Ssa#S22712780, Ssa#STIR25265, Ssa#STIR00089_4, Ssa#S31969019, Ssa#S30243811, Ssa#CK892570, Ssa#STIR18069, Omy#CA347661, Omy#BX874804, Omy#CA347650, Ssa#DW548069, Ssa#DW536090, Ssa#S31976150, Ss…
GO:0004872	receptor activity	F	0.00237401	49	504	Ssa#STIR00087_4, Ssa#STIR00087_3, Ssa#STIR00087_2, Ssa#S35541355, Ssa#DW556702, Ssa#DW553796, Ssa#STIR18037, Ssa#STIR05683, Ssa#KSS1788, Ssa#STIR11306, Ssa#STIR18005, Ssa#STIR07029, Omy#S34547301, Ssa#DY729492, Ssa#STIR26053, Ssa#STIR13342, Ssa#S31149006, Ssa#CL51Contig1, Ssa#S35470028, Ssa#S31977749, Ssa#STIR19702, Ssa#TC98935, Ssa#S35553070, Ssa#S35491213, Ssa#STIR16770, Ssa#S35549567, Ssa#S355…	Ssa#STIR01451, Omy#S34311664, Ssa#S31983538, Ssa#S18888857, Ssa#STIR00003_4, Ssa#STIR00003_3, Ssa#STIR00003_2, Ssa#STIR40173, Ssa#DY715674, Ssa#STIR12963, Ssa#STIR20571, Ssa#S35585217, Ssa#STIR18252, Omy#S18153329, Ssa#S32009295, Ssa#STIR18209, Ssa#DW562501, Omy#CA351025, Ssa#STIR25395, Ssa#DW550507, Ssa#DW579353, Omy#CA362587, Ssa#S30279967, Ssa#STIR05769, Omy#S23937765, Ssa#STIR13314, Ssa#S3027…
GO:0065007	biological regulation	P	0.0031477	215	3429	Ssa#KSS5048, Ssa#STIR11820, Ssa#S18892282, Omy#BX309284, Ssa#STIR00087_4, Ssa#STIR00087_3, Ssa#STIR00087_2, Ssa#S35507058, Ssa#S35541355, Ssa#S30280943, Ssa#STIR22693, Ssa#TC113053, Ssa#STIR04277, Ssa#STIR02541, Ssa#DW556702, Ssa#STIR04701, Ssa#STIR25495, Ssa#STIR17768, Ssa#STIR03176, Ssa#STIR04254, Ssa#DW553796, Ssa#S30296428, Ssa#DW178668, Ssa#STIR18037, Ssa#STIR02511, Ssa#S30292886, Ssa#KSS208…	Ssa#STIR01451, Ssa#S35589660, Ssa#S35514979, Ssa#STIR05809, Omy#S34311665, Ssa#STIR01447, Ssa#STIR13407, Ssa#STIR01435, Omy#S34309345, Ssa#S35597250, Ssa#S31983538, Ssa#S18888857, Ssa#STIR21004, Omy#S15262708, Ssa#STIR24980, Ssa#KSS3382, Ssa#STIR00003_4, Ssa#STIR00003_3, Ssa#STIR00003_2, Ssa#EG917532, Ssa#S32012027, Ssa#STIR24966, Ssa#DW578944, Ssa#STIR18295, Ssa#CK898091, Omy#CF752414, Ssa#STIR4…
GO:0004871	signal transducer activity	F	0.0036452	48	500	Ssa#S18892282, Ssa#STIR00087_4, Ssa#STIR00087_3, Ssa#STIR00087_2, Ssa#S35541355, Ssa#DW556702, Ssa#STIR04701, Ssa#DW553796, Ssa#S30296428, Ssa#STIR18037, Ssa#CB513054, Ssa#STIR11306, Ssa#S35596442, Ssa#STIR07029, Omy#S34547301, Ssa#DY729492, Ssa#STIR26053, Ssa#STIR13342, Ssa#S39723763, Ssa#S31149006, Ssa#CL51Contig1, Ssa#S35470028, Ssa#S35571140, Ssa#STIR15818, Omy#S15341014, Ssa#S31977749, Ssa#S…	Omy#S34311664, Ssa#S31983538, Ssa#S18888857, Ssa#STIR00003_4, Ssa#STIR00003_3, Ssa#S35577649, Ssa#STIR00003_2, Ssa#STIR40173, Ssa#DY715674, Ssa#STIR12963, Ssa#STIR20571, Ssa#S35585217, Omy#S18153329, Omy#TC161511, Ssa#DW562501, Ssa#TC103838, Omy#CA351025, Omy#CA378941, Ssa#DW550507, Ssa#DW579353, Omy#CA362587, Ssa#STIR05786, Ssa#STIR17731, Omy#S23937765, Ssa#S30271130, Ssa#S30243934, Ssa#STIR2486…
GO:0050794	regulation of cellular process	P	0.00601188	196	3105	Ssa#KSS5048, Ssa#STIR11820, Ssa#S18892282, Omy#BX309284, Ssa#STIR00087_4, Ssa#STIR00087_3, Ssa#STIR00087_2, Ssa#S35507058, Ssa#S35541355, Ssa#S30280943, Ssa#STIR22693, Ssa#TC113053, Ssa#STIR04277, Ssa#STIR02541, Ssa#DW556702, Ssa#STIR04701, Ssa#STIR25495, Ssa#STIR17768, Ssa#STIR03176, Ssa#STIR04254, Ssa#DW553796, Ssa#S30296428, Ssa#DW178668, Ssa#STIR18037, Ssa#STIR02511, Ssa#S30292886, Ssa#KSS208…	Ssa#STIR01451, Ssa#S35589660, Ssa#S35514979, Ssa#STIR05809, Omy#S34311665, Ssa#STIR01447, Ssa#STIR13407, Ssa#STIR01435, Ssa#S35597250, Ssa#S31983538, Ssa#S18888857, Ssa#STIR21004, Ssa#STIR24980, Ssa#KSS3382, Ssa#STIR00003_4, Ssa#STIR00003_3, Ssa#STIR00003_2, Ssa#EG917532, Ssa#S32012027, Ssa#STIR24966, Ssa#DW578944, Ssa#STIR18295, Ssa#CK898091, Omy#CF752414, Ssa#STIR40173, Ssa#STIR24954, Ssa#STIR1…
GO:0003950	NAD+ ADP-ribosyltransferase activity	F	0.00962972	8	21	Ssa#S35669786, Ssa#EG882135, Ssa#S48430631, Ssa#S30276474, Ssa#S35559165, Ssa#KSS4142, Omy#S18156896, Ssa#S48424075	Ssa#STIR12804, Ssa#STIR12659, Ssa#DW562218, Ssa#TC86798, Ssa#S35595756, Ssa#S35702407, Ssa#DY695713, Ssa#KSS366, Ssa#S31997823, Ssa#DW540894, Ssa#STIR08509, Ssa#S35582676, Omy#S34425917, Ssa#DY695296, Ssa#STIR07971, Ssa#KSS4918, Ssa#S30241650, Ssa#CX357308, Omy#CA352575, Ssa#S35562673, Ssa#STIR15106
GO:0043028	cysteine-type endopeptidase regulator activity involved in apoptotic process	F	0.0113335	5	5	Ssa#STIR04701, Ssa#STIR00030_4, Ssa#STIR00030_3, Ssa#STIR00030_2, Ssa#STIR02472	Ssa#STIR12886, Ssa#STIR24665, Ssa#STIR11952, Ssa#STIR17101, Ssa#STIR08656
GO:0000185	activation of MAPKKK activity	P	0.0243503	3	0	Ssa#STIR02541, Ssa#STIR26086, Ssa#STIR10979
GO:0032002	interleukin-28 receptor complex	C	0.0243503	3	0	Ssa#STIR00087_4, Ssa#STIR00087_3, Ssa#STIR00087_2
GO:0038023	signaling receptor activity	F	0.0243503	33	324	Ssa#STIR00087_4, Ssa#STIR00087_3, Ssa#STIR00087_2, Ssa#S35541355, Ssa#DW556702, Ssa#DW553796, Ssa#STIR18037, Ssa#STIR11306, Ssa#STIR07029, Omy#S34547301, Ssa#DY729492, Ssa#STIR26053, Ssa#STIR13342, Ssa#S31149006, Ssa#CL51Contig1, Ssa#S35470028, Ssa#S31977749, Ssa#S35553070, Ssa#S35491213, Ssa#STIR16770, Ssa#S35549567, Ssa#S35550575, Ssa#STIR09998, Omy#CA367300, Ssa#STIR20045, Ssa#S35554278, Omy#B…	Omy#S34311664, Ssa#S31983538, Ssa#S18888857, Ssa#STIR00003_4, Ssa#STIR00003_3, Ssa#STIR00003_2, Ssa#STIR40173, Ssa#DY715674, Ssa#STIR12963, Ssa#STIR20571, Ssa#S35585217, Omy#S18153329, Ssa#DW562501, Omy#CA351025, Ssa#DW550507, Ssa#DW579353, Omy#CA362587, Omy#S23937765, Ssa#S30271130, Ssa#STIR24860, Ssa#STIR20466, Ssa#STIR18150, Ssa#STIR06132, Ssa#S22712780, Ssa#STIR25265, Ssa#STIR00089_4, Ssa#S30…
GO:0005515	protein binding	F	0.0270738	202	3315	Ssa#S30240252, Ssa#DW006200, Ssa#DW553499, Ssa#S18888469, Ssa#STIR11820, Ssa#STIR00087_4, Ssa#STIR00087_3, Ssa#STIR00087_2, Omy#TC147922, Omy#TC140418, Ssa#S35507058, Ssa#S35582005, Ssa#STIR04726, Ssa#S35547774, Ssa#STIR11364, Ssa#S30280943, Ssa#CK879066, Ssa#STIR08974, Ssa#STIR02541, Ssa#STIR04701, Ssa#STIR25495, Ssa#STIR17768, Ssa#DN162389, Ssa#STIR04254, Ssa#STIR02085, Ssa#STIR24032, Ssa#S3198…	Omy#S34311665, Ssa#S48398808, Ssa#STIR01447, Ssa#STIR01440, Ssa#S31995510, Ssa#TC104379, Ssa#S31991157, Ssa#STIR13404, Ssa#STIR13401, Ssa#STIR01435, Ssa#S32000092, Ssa#S35597250, Ssa#STIR21005, Ssa#STIR21004, Ssa#STIR24980, Ssa#S30283201, Ssa#STIR01415, Ssa#STIR01412, Ssa#STIR01405, Ssa#S35703589, Omy#S15320142, Ssa#STIR00003_4, Ssa#STIR00003_3, Ssa#STIR00003_2, Ssa#EG917532, Ssa#S32012027, Ssa#S…
GO:0016763	transferase activity, transferring pentosyl groups	F	0.0331847	10	44	Ssa#S35669786, Ssa#EG882135, Ssa#S48430631, Ssa#S30276474, Ssa#S35559165, Ssa#TC108527, Ssa#KSS4142, Omy#S18156896, Omy#CT572654, Ssa#S48424075	Ssa#STIR18222, Ssa#S30240065, Ssa#S30271180, Ssa#STIR05710, Ssa#STIR12804, Ssa#STIR13266, Ssa#STIR25189, Omy#S34311355, Ssa#STIR12659, Ssa#DW562218, Ssa#TC86798, Omy#CA366434, Ssa#S35595756, Ssa#TC94138, Ssa#S35702407, Ssa#STIR04667, Ssa#KSS1709, Ssa#DY695713, Ssa#S35549506, Ssa#KSS366, Omy#CX257577, Ssa#S31997823, Ssa#S35663677, Ssa#STIR22853, Ssa#DW540894, Ssa#STIR08509, Ssa#S35582676, Omy#S344…
GO:0007186	G-protein coupled receptor signaling pathway	P	0.0353454	29	276	Ssa#S35541355, Ssa#DW556702, Ssa#STIR03176, Ssa#DW553796, Ssa#S30296428, Ssa#STIR18037, Ssa#STIR02511, Ssa#STIR11306, Ssa#S19088731, Ssa#STIR04213, Ssa#STIR07029, Ssa#DY729492, Ssa#STIR26053, Ssa#S31149006, Ssa#S35571140, Ssa#S31977749, Ssa#S35491213, Ssa#STIR16770, Ssa#STIR09659, Ssa#STIR07425, Ssa#S35554278, Ssa#S43839080, Ssa#STIR19365, Ssa#S18892465, Omy#CA387712, Ssa#STIR22870, Ssa#STIR18230…	Ssa#S31983538, Ssa#S18888857, Ssa#STIR12985, Ssa#S35585217, Ssa#STIR18252, Ssa#NP797845, Omy#S18153329, Omy#BX309611, Ssa#S48400621, Ssa#DW562501, Ssa#TC103838, Omy#CA351025, Ssa#DW550507, Ssa#DW579353, Ssa#S48417463, Ssa#STIR05786, Ssa#STIR17731, Ssa#DY716018, Ssa#STIR00122_4, Ssa#STIR00122_3, Ssa#STIR00122_2, Ssa#S30271130, Ssa#STIR24860, Ssa#STIR18150, Ssa#S22713200, Ssa#STIR06132, Ssa#S319642…
GO:0004930	G-protein coupled receptor activity	F	0.0401412	17	121	Ssa#S35541355, Ssa#DW556702, Ssa#DW553796, Ssa#STIR18037, Ssa#STIR11306, Ssa#STIR07029, Ssa#DY729492, Ssa#STIR26053, Ssa#S31149006, Ssa#S31977749, Ssa#S35553070, Ssa#S35491213, Ssa#STIR16770, Ssa#S35554278, Omy#S15337607, Ssa#STIR18230, Ssa#STIR24208	Ssa#S31983538, Ssa#S18888857, Ssa#S35585217, Omy#S18153329, Ssa#DW562501, Omy#CA351025, Ssa#DW550507, Ssa#DW579353, Ssa#S30271130, Ssa#STIR18150, Ssa#STIR06132, Ssa#S22712780, Ssa#STIR00089_4, Ssa#S30243811, Ssa#STIR18069, Omy#CA347661, Omy#BX874804, Omy#CA347650, Ssa#DW548069, Ssa#S18891369, Ssa#S18877044, Ssa#S35552949, Omy#TC154134, Ssa#S35477273, Ssa#S31964078, Omy#S34423336, Ssa#STIR25007, S…
Down-regulated
GO:0004615	phosphomannomutase activity	F	0.000235091	7	2	Ssa#STIR19498, Ssa#STIR23264, Ssa#S35685756, Ssa#STIR23308, Ssa#STIR43436, Ssa#STIR12627, Ssa#STIR01634	Ssa#STIR24548, Ssa#S35583243
GO:0006820	anion transport	P	0.000469073	33	198	Ssa#STIR08629, Ssa#DY699882, Ssa#DY723537, Ssa#DY728515, Omy#CX251010, Ssa#S35501247, Ssa#S35516113, Ssa#S18850778, Ssa#STIR06259, Ssa#S30293441, Ssa#S30278631, Omy#S18095701, Omy#DV202311, Ssa#S30244568, Omy#S27592666, Ssa#STIR37971, Ssa#CK879457, Ssa#STIR16288, Ssa#S30291855, Ssa#S30260730, Ssa#STIR00110_4, Ssa#STIR00110_3, Ssa#STIR00110_2, Ssa#STIR00050_2, Omy#CA362300, Ssa#STIR18779, Omy#TC16…	Ssa#STIR12970, Ssa#TC109196, Ssa#S35697292, Ssa#S35554078, Omy#CU071098, Ssa#S30282678, Omy#CA367311, Ssa#STIR06150, Omy#CA367300, Ssa#STIR00050_4, Ssa#STIR00050_3, Omy#S34423553, Ssa#TC108554, Ssa#S31969019, Ssa#AM402711, Omy#S18533829, Ssa#S35580189, Ssa#TC90129, Ssa#S31976100, Ssa#STIR17539, Ssa#STIR05529, Ssa#S31987619, Omy#CA379150, Ssa#STIR12637, Ssa#TC74881, Ssa#TC82469, Ssa#CB515777, Ssa#…
GO:0009298	GDP-mannose biosynthetic process	P	0.00088732	5	0	Ssa#STIR19498, Ssa#STIR23264, Ssa#STIR23308, Ssa#STIR12627, Ssa#STIR01634
GO:0006817	phosphate ion transport	P	0.00125176	19	80	Ssa#STIR08629, Ssa#DY723537, Omy#CX251010, Ssa#S35501247, Ssa#S18850778, Ssa#S30293441, Ssa#S30278631, Omy#S18095701, Omy#DV202311, Ssa#S30244568, Omy#S27592666, Ssa#CK879457, Ssa#STIR16288, Omy#CA362300, Omy#TC164688, Ssa#S35582593, Ssa#CA039113, Ssa#S32003232, Ssa#DW549838	Ssa#STIR12970, Ssa#S35554078, Ssa#TC108554, Ssa#S35580189, Ssa#TC90129, Ssa#S31976100, Ssa#STIR17539, Ssa#STIR05529, Ssa#S31987619, Omy#CA379150, Ssa#S31999517, Ssa#TC94391, Ssa#STIR09761, Ssa#STIR17204, Ssa#STIR16797, Ssa#KSS1868, Ssa#STIR12354, Ssa#S31999264, Omy#CA346768, Omy#TC133680, Ssa#S35490606, Ssa#STIR16537, Omy#CX252908, Ssa#TC86306, Omy#CR369441, Omy#S15278238, Ssa#STIR11645, Omy#TC17…
GO:0015698	inorganic anion transport	P	0.00128313	23	117	Ssa#STIR08629, Ssa#DY723537, Omy#CX251010, Ssa#S35501247, Ssa#S35516113, Ssa#S18850778, Ssa#S30293441, Ssa#S30278631, Omy#S18095701, Omy#DV202311, Ssa#S30244568, Omy#S27592666, Ssa#CK879457, Ssa#STIR16288, Omy#CA362300, Ssa#STIR18779, Omy#TC164688, Ssa#S35582593, Ssa#CA039113, Ssa#S32003232, Ssa#STIR09481, Ssa#DW549838, Ssa#S48411050	Ssa#STIR12970, Ssa#S35697292, Ssa#S35554078, Ssa#S30282678, Omy#CA367300, Ssa#TC108554, Ssa#S31969019, Ssa#AM402711, Omy#S18533829, Ssa#S35580189, Ssa#TC90129, Ssa#S31976100, Ssa#STIR17539, Ssa#STIR05529, Ssa#S31987619, Omy#CA379150, Ssa#CB515777, Ssa#S31999517, Ssa#STIR25004, Ssa#TC94391, Ssa#STIR09761, Ssa#STIR24477, Ssa#STIR17204, Ssa#STIR16797, Ssa#KSS1868, Omy#CA385510, Ssa#S31963315, Ssa#ST…
GO:0001906	cell killing	P	0.0016882	6	3	Ssa#STIR26230, Ssa#STIR23749, Ssa#STIR00018_4, Ssa#STIR00018_3, Ssa#STIR08568, Ssa#STIR01025	Ssa#STIR13314, Ssa#STIR08687, Ssa#STIR00018_2
GO:0009226	nucleotide-sugar biosynthetic process	P	0.00218298	5	1	Ssa#STIR19498, Ssa#STIR23264, Ssa#STIR23308, Ssa#STIR12627, Ssa#STIR01634	Ssa#STIR04727
GO:0006399	tRNA metabolic process	P	0.0024532	21	109	Ssa#TC81452, Omy#BX860130, Ssa#TC99926, Ssa#DY738105, Omy#TC171395, Ssa#TC94402, Ssa#KSS2039, Ssa#STIR19743, Ssa#STIR18659, Ssa#S48398767, Ssa#S30246283, Ssa#DW540384, Ssa#DW579292, Ssa#S48417679, Omy#TC156630, Ssa#S30241204, Ssa#CL219Ctg1, Omy#BX913016, Omy#S19710729, Omy#CR363263, Ssa#TC97922	Ssa#S31983530, Ssa#STIR18295, Ssa#STIR12972, Ssa#STIR13382, Ssa#STIR13342, Ssa#TC104294, Ssa#S31983409, Omy#S15300413, Omy#S34424000, Ssa#STIR17622, Ssa#S30294525, Ssa#TC108475, Ssa#S30262830, Ssa#DY726859, Ssa#STIR09828, Ssa#S48394096, Ssa#TC93900, Ssa#S30244098, Ssa#S30263142, Ssa#STIR17240, Omy#CA346800, Ssa#TC87067, Omy#S34311073, Ssa#S35506761, Ssa#S30294149, Ssa#S35695745, Ssa#DW559179, Ssa…
GO:0004812	aminoacyl-tRNA ligase activity	F	0.0024532	18	82	Ssa#TC81452, Ssa#TC99926, Ssa#DY738105, Omy#TC171395, Ssa#TC94402, Ssa#KSS2039, Ssa#STIR19743, Ssa#STIR18659, Ssa#S48398767, Ssa#S30246283, Ssa#DW540384, Ssa#DW579292, Omy#TC156630, Ssa#S30241204, Ssa#CL219Ctg1, Omy#BX913016, Omy#S19710729, Omy#CR363263	Ssa#STIR12972, Ssa#STIR13382, Ssa#TC104294, Ssa#S31983409, Omy#S15300413, Ssa#STIR17622, Ssa#S30262830, Ssa#DY726859, Ssa#STIR09828, Ssa#TC93900, Ssa#STIR17240, Omy#CA346800, Ssa#TC87067, Omy#S34311073, Ssa#S35506761, Ssa#S30294149, Ssa#S35695745, Ssa#S18849457, Ssa#CL280Ctg1, Ssa#S35545357, Omy#DV197306, Ssa#STIR36193, Ssa#EG846759, Omy#S22924698, Omy#TC140529, Omy#CB490962, Ssa#TC107218, Omy#TC…
GO:0006418	tRNA aminoacylation for protein translation	P	0.0024532	18	83	Ssa#TC81452, Ssa#TC99926, Ssa#DY738105, Omy#TC171395, Ssa#TC94402, Ssa#KSS2039, Ssa#STIR19743, Ssa#STIR18659, Ssa#S48398767, Ssa#S30246283, Ssa#DW540384, Ssa#DW579292, Omy#TC156630, Ssa#S30241204, Ssa#CL219Ctg1, Omy#BX913016, Omy#S19710729, Omy#CR363263	Ssa#STIR18295, Ssa#STIR12972, Ssa#STIR13382, Ssa#TC104294, Ssa#S31983409, Omy#S15300413, Ssa#STIR17622, Ssa#S30262830, Ssa#DY726859, Ssa#STIR09828, Ssa#TC93900, Ssa#STIR17240, Omy#CA346800, Ssa#TC87067, Omy#S34311073, Ssa#S35506761, Ssa#S30294149, Ssa#S35695745, Ssa#S18849457, Ssa#STIR17127, Ssa#CL280Ctg1, Ssa#S35545357, Omy#DV197306, Ssa#STIR36193, Ssa#EG846759, Omy#S22924698, Omy#TC140529, Omy#…
GO:0016876	ligase activity, forming aminoacyl-tRNA and related compounds	F	0.0024532	18	83	Ssa#TC81452, Ssa#TC99926, Ssa#DY738105, Omy#TC171395, Ssa#TC94402, Ssa#KSS2039, Ssa#STIR19743, Ssa#STIR18659, Ssa#S48398767, Ssa#S30246283, Ssa#DW540384, Ssa#DW579292, Omy#TC156630, Ssa#S30241204, Ssa#CL219Ctg1, Omy#BX913016, Omy#S19710729, Omy#CR363263	Ssa#S31983530, Ssa#STIR12972, Ssa#STIR13382, Ssa#TC104294, Ssa#S31983409, Omy#S15300413, Ssa#STIR17622, Ssa#S30262830, Ssa#DY726859, Ssa#STIR09828, Ssa#TC93900, Ssa#STIR17240, Omy#CA346800, Ssa#TC87067, Omy#S34311073, Ssa#S35506761, Ssa#S30294149, Ssa#S35695745, Ssa#S18849457, Ssa#CL280Ctg1, Ssa#S35545357, Omy#DV197306, Ssa#STIR36193, Ssa#EG846759, Omy#S22924698, Omy#TC140529, Omy#CB490962, Ssa#T…
GO:0016875	ligase activity, forming carbon-oxygen bonds	F	0.0024532	18	83	Ssa#TC81452, Ssa#TC99926, Ssa#DY738105, Omy#TC171395, Ssa#TC94402, Ssa#KSS2039, Ssa#STIR19743, Ssa#STIR18659, Ssa#S48398767, Ssa#S30246283, Ssa#DW540384, Ssa#DW579292, Omy#TC156630, Ssa#S30241204, Ssa#CL219Ctg1, Omy#BX913016, Omy#S19710729, Omy#CR363263	Ssa#S31983530, Ssa#STIR12972, Ssa#STIR13382, Ssa#TC104294, Ssa#S31983409, Omy#S15300413, Ssa#STIR17622, Ssa#S30262830, Ssa#DY726859, Ssa#STIR09828, Ssa#TC93900, Ssa#STIR17240, Omy#CA346800, Ssa#TC87067, Omy#S34311073, Ssa#S35506761, Ssa#S30294149, Ssa#S35695745, Ssa#S18849457, Ssa#CL280Ctg1, Ssa#S35545357, Omy#DV197306, Ssa#STIR36193, Ssa#EG846759, Omy#S22924698, Omy#TC140529, Omy#CB490962, Ssa#T…
GO:0043039	tRNA aminoacylation	P	0.0024532	18	84	Ssa#TC81452, Ssa#TC99926, Ssa#DY738105, Omy#TC171395, Ssa#TC94402, Ssa#KSS2039, Ssa#STIR19743, Ssa#STIR18659, Ssa#S48398767, Ssa#S30246283, Ssa#DW540384, Ssa#DW579292, Omy#TC156630, Ssa#S30241204, Ssa#CL219Ctg1, Omy#BX913016, Omy#S19710729, Omy#CR363263	Ssa#S31983530, Ssa#STIR18295, Ssa#STIR12972, Ssa#STIR13382, Ssa#TC104294, Ssa#S31983409, Omy#S15300413, Ssa#STIR17622, Ssa#S30262830, Ssa#DY726859, Ssa#STIR09828, Ssa#TC93900, Ssa#STIR17240, Omy#CA346800, Ssa#TC87067, Omy#S34311073, Ssa#S35506761, Ssa#S30294149, Ssa#S35695745, Ssa#S18849457, Ssa#STIR17127, Ssa#CL280Ctg1, Ssa#S35545357, Omy#DV197306, Ssa#STIR36193, Ssa#EG846759, Omy#S22924698, Omy…
GO:0043038	amino acid activation	P	0.0024532	18	84	Ssa#TC81452, Ssa#TC99926, Ssa#DY738105, Omy#TC171395, Ssa#TC94402, Ssa#KSS2039, Ssa#STIR19743, Ssa#STIR18659, Ssa#S48398767, Ssa#S30246283, Ssa#DW540384, Ssa#DW579292, Omy#TC156630, Ssa#S30241204, Ssa#CL219Ctg1, Omy#BX913016, Omy#S19710729, Omy#CR363263	Ssa#S31983530, Ssa#STIR18295, Ssa#STIR12972, Ssa#STIR13382, Ssa#TC104294, Ssa#S31983409, Omy#S15300413, Ssa#STIR17622, Ssa#S30262830, Ssa#DY726859, Ssa#STIR09828, Ssa#TC93900, Ssa#STIR17240, Omy#CA346800, Ssa#TC87067, Omy#S34311073, Ssa#S35506761, Ssa#S30294149, Ssa#S35695745, Ssa#S18849457, Ssa#STIR17127, Ssa#CL280Ctg1, Ssa#S35545357, Omy#DV197306, Ssa#STIR36193, Ssa#EG846759, Omy#S22924698, Omy…
GO:0006000	fructose metabolic process	P	0.00648446	6	6	Ssa#STIR18863, Ssa#STIR19498, Ssa#STIR23264, Ssa#STIR23308, Ssa#STIR12627, Ssa#STIR01634	Ssa#STIR24548, Ssa#STIR17322, Ssa#STIR08583, Ssa#STIR10508, Ssa#STIR14807, Ssa#STIR21787
GO:0044420	extracellular matrix component	C	0.00768061	8	16	Ssa#STIR08629, Ssa#STIR25130, Ssa#S32005871, Ssa#STIR05187, Ssa#STIR20734, Ssa#STIR09192, Ssa#STIR03040, Ssa#STIR16864	Omy#BX309611, Ssa#STIR09761, Ssa#STIR12319, Omy#S15298044, Ssa#STIR16478, Ssa#S35576226, Ssa#STIR09261, Ssa#STIR23189, Ssa#STIR08325, Ssa#STIR15421, Ssa#S48414695, Ssa#STIR22517, Ssa#STIR21916, Ssa#STIR14588, Ssa#STIR18511, Ssa#STIR25438
GO:0019673	GDP-mannose metabolic process	P	0.00768061	5	3	Ssa#STIR19498, Ssa#STIR23264, Ssa#STIR23308, Ssa#STIR12627, Ssa#STIR01634	Ssa#EG859552, Ssa#TC64503, Ssa#TC72041
GO:0030902	hindbrain development	P	0.00818088	4	1	Ssa#STIR00146_4, Ssa#STIR00146_3, Ssa#STIR00146_2, Ssa#STIR22386	Ssa#STIR18506
GO:0001907	killing by symbiont of host cells	P	0.00818088	4	1	Ssa#STIR23749, Ssa#STIR00018_4, Ssa#STIR00018_3, Ssa#STIR08568	Ssa#STIR00018_2
GO:0001897	cytolysis by symbiont of host cells	P	0.00818088	4	1	Ssa#STIR23749, Ssa#STIR00018_4, Ssa#STIR00018_3, Ssa#STIR08568	Ssa#STIR00018_2
GO:0052331	hemolysis in other organism involved in symbiotic interaction	P	0.00818088	4	1	Ssa#STIR23749, Ssa#STIR00018_4, Ssa#STIR00018_3, Ssa#STIR08568	Ssa#STIR00018_2
GO:0051883	killing of cells in other organism involved in symbiotic interaction	P	0.00818088	4	1	Ssa#STIR23749, Ssa#STIR00018_4, Ssa#STIR00018_3, Ssa#STIR08568	Ssa#STIR00018_2
GO:0051818	disruption of cells of other organism involved in symbiotic interaction	P	0.00818088	4	1	Ssa#STIR23749, Ssa#STIR00018_4, Ssa#STIR00018_3, Ssa#STIR08568	Ssa#STIR00018_2
GO:0051801	cytolysis in other organism involved in symbiotic interaction	P	0.00818088	4	1	Ssa#STIR23749, Ssa#STIR00018_4, Ssa#STIR00018_3, Ssa#STIR08568	Ssa#STIR00018_2
GO:0051715	cytolysis in other organism	P	0.00818088	4	1	Ssa#STIR23749, Ssa#STIR00018_4, Ssa#STIR00018_3, Ssa#STIR08568	Ssa#STIR00018_2
GO:0019836	hemolysis by symbiont of host erythrocytes	P	0.00818088	4	1	Ssa#STIR23749, Ssa#STIR00018_4, Ssa#STIR00018_3, Ssa#STIR08568	Ssa#STIR00018_2
GO:0044364	disruption of cells of other organism	P	0.00818088	4	1	Ssa#STIR23749, Ssa#STIR00018_4, Ssa#STIR00018_3, Ssa#STIR08568	Ssa#STIR00018_2
GO:0044179	hemolysis in other organism	P	0.00818088	4	1	Ssa#STIR23749, Ssa#STIR00018_4, Ssa#STIR00018_3, Ssa#STIR08568	Ssa#STIR00018_2
GO:0031640	killing of cells of other organism	P	0.00818088	4	1	Ssa#STIR23749, Ssa#STIR00018_4, Ssa#STIR00018_3, Ssa#STIR08568	Ssa#STIR00018_2
GO:0044004	disruption by symbiont of host cell	P	0.00818088	4	1	Ssa#STIR23749, Ssa#STIR00018_4, Ssa#STIR00018_3, Ssa#STIR08568	Ssa#STIR00018_2
GO:0034660	ncRNA metabolic process	P	0.0186916	23	160	Ssa#TC81452, Omy#BX860130, Ssa#TC99926, Ssa#DY738105, Omy#TC171395, Ssa#TC94402, Ssa#KSS2039, Ssa#STIR19743, Ssa#STIR18659, Ssa#S48398767, Ssa#S30246283, Ssa#DW540384, Ssa#DW579292, Ssa#S48417679, Ssa#S48403505, Omy#TC156630, Ssa#STIR19060, Ssa#S30241204, Ssa#CL219Ctg1, Omy#BX913016, Omy#S19710729, Omy#CR363263, Ssa#TC97922	Ssa#S31983530, Ssa#STIR18295, Ssa#STIR12972, Omy#S15281854, Ssa#S18880039, Ssa#STIR13382, Ssa#STIR13342, Ssa#TC104294, Ssa#S31983409, Omy#S15300413, Ssa#STIR12839, Omy#S34424000, Omy#TC154267, Ssa#STIR17622, Ssa#STIR05631, Ssa#STIR13224, Ssa#STIR18042, Ssa#S30294525, Ssa#STIR43849, Ssa#STIR13195, Ssa#STIR09907, Ssa#STIR13155, Ssa#TC108475, Ssa#S30262830, Ssa#DY726859, Ssa#STIR09828, Ssa#S48394096…
GO:0004470	malic enzyme activity	F	0.0201634	4	2	Ssa#S30244452, Omy#S18165269, Omy#S18532412, Ssa#CA045279	Ssa#S35486251, Ssa#CB516780
GO:0051817	modification of morphology or physiology of other organism involved in symbiotic interaction	P	0.0201634	4	2	Ssa#STIR23749, Ssa#STIR00018_4, Ssa#STIR00018_3, Ssa#STIR08568	Ssa#STIR23430, Ssa#STIR00018_2
GO:0044003	modification by symbiont of host morphology or physiology	P	0.0201634	4	2	Ssa#STIR23749, Ssa#STIR00018_4, Ssa#STIR00018_3, Ssa#STIR08568	Ssa#STIR23430, Ssa#STIR00018_2
GO:0035821	modification of morphology or physiology of other organism	P	0.0201634	4	2	Ssa#STIR23749, Ssa#STIR00018_4, Ssa#STIR00018_3, Ssa#STIR08568	Ssa#STIR23430, Ssa#STIR00018_2
GO:1901265	nucleoside phosphate binding	F	0.0205027	159	2160	Omy#S15278431, Ssa#S30239596, Ssa#DW551763, Ssa#TC81452, Ssa#S31988999, Omy#BX889159, Omy#BX860130, Ssa#STIR17445, Ssa#S32005559, Ssa#TC99926, Omy#S34426126, Ssa#EG869590, Ssa#TC85331, Ssa#DY738105, Ssa#STIR20175, Ssa#S22244273, Ssa#STIR26230, Ssa#S30244452, Ssa#STIR14946, Ssa#S18891154, Ssa#CK885821, Ssa#STIR19917, Omy#CA374699, Ssa#TC79647, Ssa#TC80658, Ssa#DY728515, Omy#TC171395, Ssa#TC109892,…	Ssa#S35589660, Ssa#S35685325, Ssa#STIR13411, Ssa#STIR01440, Ssa#TC104373, Ssa#STIR13404, Ssa#S32000092, Ssa#S31983530, Omy#S34485980, Ssa#STIR01415, Ssa#S35585260, Ssa#CX354904, Ssa#S18876868, Ssa#S35703589, Omy#CF752426, Ssa#S30294789, Ssa#STIR18295, Ssa#S37437675, Ssa#KSS3363, Ssa#STIR20591, Ssa#S31963905, Ssa#S18880089, Ssa#KSS3351, Ssa#STIR12972, Omy#BX856390, Ssa#S30290395, Ssa#STIR20574, Ss…
GO:0000166	nucleotide binding	F	0.0205027	159	2160	Omy#S15278431, Ssa#S30239596, Ssa#DW551763, Ssa#TC81452, Ssa#S31988999, Omy#BX889159, Omy#BX860130, Ssa#STIR17445, Ssa#S32005559, Ssa#TC99926, Omy#S34426126, Ssa#EG869590, Ssa#TC85331, Ssa#DY738105, Ssa#STIR20175, Ssa#S22244273, Ssa#STIR26230, Ssa#S30244452, Ssa#STIR14946, Ssa#S18891154, Ssa#CK885821, Ssa#STIR19917, Omy#CA374699, Ssa#TC79647, Ssa#TC80658, Ssa#DY728515, Omy#TC171395, Ssa#TC109892,…	Ssa#S35589660, Ssa#S35685325, Ssa#STIR13411, Ssa#STIR01440, Ssa#TC104373, Ssa#STIR13404, Ssa#S32000092, Ssa#S31983530, Omy#S34485980, Ssa#STIR01415, Ssa#S35585260, Ssa#CX354904, Ssa#S18876868, Ssa#S35703589, Omy#CF752426, Ssa#S30294789, Ssa#STIR18295, Ssa#S37437675, Ssa#KSS3363, Ssa#STIR20591, Ssa#S31963905, Ssa#S18880089, Ssa#KSS3351, Ssa#STIR12972, Omy#BX856390, Ssa#S30290395, Ssa#STIR20574, Ss…
GO:0043021	ribonucleoprotein complex binding	F	0.0205027	5	6	Ssa#STIR10553, Ssa#STIR11952, Ssa#TC100092, Ssa#STIR07235, Ssa#STIR17101	Ssa#STIR16469, Ssa#S35582773, Ssa#KSS124, Ssa#STIR19930, Ssa#STIR03165, Ssa#STIR01955
GO:0012505	endomembrane system	C	0.0205027	61	662	Ssa#STIR00040_4, Ssa#KSS4264, Ssa#CX354642, Ssa#STIR21208, Ssa#TC110559, Ssa#S35554696, Ssa#STIR10553, Ssa#S18886542, Ssa#STIR08451, Ssa#STIR16974, Ssa#STIR25780, Ssa#S30284303, Ssa#STIR21077, Ssa#STIR12252, Ssa#STIR06259, Ssa#S35574435, Omy#BX910495, Ssa#STIR14412, Ssa#STIR15858, Ssa#STIR11952, Ssa#S31974608, Ssa#KSSb2342, Ssa#STIR25296, Ssa#S31964706, Ssa#STIR20734, Omy#S32042955, Ssa#S32004557…	Ssa#STIR01451, Ssa#STIR13419, Ssa#S31963973, Omy#S34311664, Ssa#STIR00047_2, Ssa#STIR01447, Ssa#S35534548, Ssa#STIR13407, Ssa#S30294787, Ssa#STIR24954, Ssa#STIR12985, Ssa#STIR20590, Ssa#STIR12972, Ssa#S30282782, Ssa#KSS3328, Ssa#BI468116, Ssa#STIR06260, Ssa#STIR12921, Ssa#BI468106, Ssa#TC82792, Ssa#TC88094, Ssa#STIR12905, Ssa#CX355377, Ssa#STIR06236, Ssa#STIR20503, Ssa#STIR25372, Ssa#S30295179, S…
GO:0021535	cell migration in hindbrain	P	0.0205027	3	0	Ssa#STIR00146_4, Ssa#STIR00146_3, Ssa#STIR00146_2
GO:0048048	embryonic eye morphogenesis	P	0.0205027	3	0	Ssa#STIR00146_4, Ssa#STIR00146_3, Ssa#STIR00146_2
GO:0060071	Wnt signaling pathway, planar cell polarity pathway	P	0.0205027	3	0	Ssa#STIR00146_4, Ssa#STIR00146_3, Ssa#STIR00146_2
GO:0008591	regulation of Wnt signaling pathway, calcium modulating pathway	P	0.0205027	3	0	Ssa#STIR00146_4, Ssa#STIR00146_3, Ssa#STIR00146_2
GO:0090175	regulation of establishment of planar polarity	P	0.0205027	3	0	Ssa#STIR00146_4, Ssa#STIR00146_3, Ssa#STIR00146_2
GO:0045813	positive regulation of Wnt signaling pathway, calcium modulating pathway	P	0.0205027	3	0	Ssa#STIR00146_4, Ssa#STIR00146_3, Ssa#STIR00146_2
GO:0030178	negative regulation of Wnt signaling pathway	P	0.0205027	3	0	Ssa#STIR00146_4, Ssa#STIR00146_3, Ssa#STIR00146_2
GO:2000052	positive regulation of non-canonical Wnt signaling pathway	P	0.0205027	3	0	Ssa#STIR00146_4, Ssa#STIR00146_3, Ssa#STIR00146_2
GO:2000050	regulation of non-canonical Wnt signaling pathway	P	0.0205027	3	0	Ssa#STIR00146_4, Ssa#STIR00146_3, Ssa#STIR00146_2
GO:0036094	small molecule binding	F	0.0273221	162	2232	Omy#S15278431, Ssa#S30239596, Ssa#S35592714, Ssa#DW551763, Ssa#TC81452, Ssa#S31988999, Omy#BX889159, Omy#BX860130, Ssa#STIR17445, Ssa#S32005559, Ssa#TC99926, Omy#S34426126, Ssa#EG869590, Ssa#TC85331, Ssa#DY738105, Ssa#STIR20175, Ssa#S22244273, Ssa#STIR26230, Ssa#S30244452, Ssa#STIR14946, Ssa#S18891154, Ssa#CK885821, Ssa#STIR19917, Omy#CA374699, Ssa#TC79647, Ssa#TC80658, Ssa#DY728515, Omy#TC171395…	Ssa#S35589660, Ssa#S35685325, Ssa#STIR13411, Ssa#STIR01440, Ssa#TC104373, Ssa#STIR13404, Ssa#S32000092, Ssa#S31983530, Omy#S34485980, Ssa#STIR01415, Ssa#S35585260, Ssa#CX354904, Ssa#S18876868, Ssa#S35703589, Omy#CF752426, Ssa#S30294789, Ssa#STIR18295, Ssa#S37437675, Ssa#KSS3363, Ssa#STIR20591, Ssa#S31963905, Ssa#S18880089, Ssa#KSS3351, Ssa#STIR12972, Omy#BX856390, Ssa#S30290395, Ssa#STIR20574, Ss…
GO:0051701	interaction with host	P	0.0309499	4	3	Ssa#STIR23749, Ssa#STIR00018_4, Ssa#STIR00018_3, Ssa#STIR08568	Ssa#STIR09819, Ssa#STIR23430, Ssa#STIR00018_2
GO:0005811	lipid particle	C	0.0309499	4	3	Ssa#STIR23394, Ssa#STIR00110_4, Ssa#STIR00110_3, Ssa#STIR00110_2	Ssa#STIR23678, Ssa#STIR23049, Ssa#STIR20601
GO:0005581	collagen trimer	C	0.0377784	7	19	Ssa#STIR08629, Omy#CX251010, Ssa#STIR08451, Omy#S18095701, Omy#CA362300, Ssa#STIR20074, Ssa#CA039113	Ssa#TC108554, Ssa#S35580189, Ssa#STIR09761, Ssa#STIR17204, Ssa#STIR16478, Omy#CA384780, Ssa#STIR09261, Omy#TC160146, Ssa#STIR11514, Ssa#CA041117, Ssa#STIR09058, Ssa#TC101496, Ssa#S35563089, Ssa#TC76905, Ssa#CK898848, Ssa#S30269465, Ssa#STIR19215, Ssa#TC99686, Ssa#CB511784
GO:0016868	intramolecular transferase activity, phosphotransferases	F	0.0478038	7	20	Ssa#STIR19498, Ssa#STIR23264, Ssa#S35685756, Ssa#STIR23308, Ssa#STIR43436, Ssa#STIR12627, Ssa#STIR01634	Ssa#S30279916, Ssa#STIR01085, Ssa#STIR24548, Ssa#S30278831, Ssa#S30278830, Omy#S15323097, Ssa#S35583243, Ssa#S35564081, Omy#CA369742, Ssa#S30269916, Ssa#STIR15252, Ssa#STIR21873, Omy#S15296007, Ssa#STIR03077, Ssa#STIR07318, Ssa#STIR18885, Omy#S18154029, Ssa#S18833950, Ssa#DV670967, Ssa#DY727834

## Sheet: Susceptible 7dpi
Up-regulated
GO-ID	Term	Category	FDR	#Test	#Ref	TestSeqs	RefSeqs
GO:0006955	immune response	P	2.27319e-30	76	151	Ssa#S32005203, Ssa#STIR26257, Ssa#STIR21272, Ssa#S20293825, Ssa#STIR00087_4, Ssa#STIR00087_3, Ssa#STIR00087_2, Ssa#STIR10724, Ssa#S35490841, Ssa#STIR11364, Ssa#S35668662, Ssa#S31981436, Ssa#S30269565, Ssa#STIR05684, Ssa#S41489473, Ssa#S41489469, Ssa#S18885910, Ssa#S29966062, Ssa#S29966061, Ssa#STIR17269, Ssa#STIR21889, Ssa#S31985196, Ssa#STIR03463, Ssa#STIR18692, Ssa#STIR05606, Ssa#S30240009, Ssa…	Ssa#STIR05769, Ssa#STIR05745, Ssa#STIR13314, Ssa#STIR17698, Ssa#STIR18066, Ssa#STIR12730, Ssa#S18849877, Ssa#STIR09946, Ssa#TC104083, Ssa#AM402655, Ssa#STIR00092_4, Ssa#STIR13083, Ssa#STIR09826, Ssa#STIR25007, Ssa#STIR05402, Ssa#STIR01025, Omy#S34547301, Ssa#STIR04918, Ssa#STIR20112, Ssa#STIR09775, Ssa#STIR24458, Ssa#STIR16825, Ssa#STIR12465, Ssa#STIR12437, Ssa#STIR43595, Ssa#STIR00090_4, Ssa#STI…
GO:0002376	immune system process	P	4.23122e-29	90	239	Ssa#S32005203, Ssa#STIR11821, Ssa#STIR26257, Ssa#STIR21272, Ssa#S20293825, Ssa#STIR00087_4, Ssa#STIR00087_3, Ssa#STIR00087_2, Ssa#STIR10724, Ssa#S35490841, Ssa#STIR00009_4, Ssa#STIR00009_3, Ssa#STIR00009_2, Ssa#STIR11364, Ssa#STIR08615, Ssa#S35668662, Ssa#S30280925, Ssa#S31981436, Ssa#S30269565, Ssa#STIR05684, Ssa#S41489473, Ssa#S41489469, Ssa#S18885910, Ssa#STIR23707, Ssa#S29966062, Ssa#S2996606…	Ssa#STIR18238, Ssa#STIR25347, Ssa#STIR05769, Ssa#STIR05745, Ssa#STIR13314, Ssa#STIR12826, Ssa#STIR17698, Ssa#STIR05683, Ssa#STIR24745, Ssa#STIR18066, Ssa#STIR12730, Ssa#S18849877, Ssa#STIR09946, Ssa#STIR13126, Ssa#TC104083, Ssa#AM402655, Ssa#STIR00092_4, Ssa#STIR05498, Ssa#STIR13083, Ssa#STIR09826, Ssa#STIR25007, Ssa#STIR05402, Ssa#STIR01025, Omy#S34547301, Ssa#STIR04918, Ssa#STIR20112, Ssa#STIR0…
GO:0000502	proteasome complex	C	5.93446e-15	32	45	Ssa#STIR04291, Omy#TC136131, Ssa#STIR24052, Ssa#STIR09223, Ssa#STIR05321, Ssa#STIR23731, Ssa#KSS2869, Ssa#STIR08918, Ssa#S35702523, Ssa#STIR05302, Ssa#DW581264, Ssa#S35685939, Ssa#STIR09891, Ssa#DW590018, Ssa#S35492356, Ssa#STIR39880, Ssa#S35582917, Ssa#STIR02309, Ssa#STIR04015, Ssa#STIR19595, Ssa#STIR02191, Ssa#STIR08237, Ssa#S35671295, Ssa#S35664176, Ssa#STIR03017, Ssa#STIR16072, Ssa#S18892429,…	Ssa#TC104316, Ssa#STIR05799, Ssa#STIR05782, Ssa#STIR13240, Ssa#S30268268, Ssa#STIR05569, Ssa#STIR04933, Ssa#STIR24503, Ssa#STIR20049, Ssa#S35496064, Ssa#KSS1777, Ssa#S31963198, Ssa#S35591031, Ssa#S35506237, Ssa#STIR04241, Ssa#S35671296, Ssa#S35564011, Ssa#STIR03710, Ssa#EL697958, Ssa#STIR04180, Ssa#STIR08448, Ssa#STIR04028, Ssa#STIR03583, Ssa#STIR03580, Ssa#STIR08389, Ssa#S41657839, Ssa#STIR10615…
GO:0005126	cytokine receptor binding	F	5.75968e-14	27	31	Ssa#S20293825, Ssa#STIR10724, Ssa#STIR00009_4, Ssa#STIR00009_3, Ssa#STIR00009_2, Ssa#STIR11364, Ssa#STIR05684, Ssa#S41489473, Ssa#STIR17269, Ssa#STIR21889, Ssa#STIR03463, Ssa#STIR03768, Ssa#STIR00013_3, Ssa#STIR00083_2, Ssa#STIR05775, Ssa#S35529741, Ssa#STIR05291, Ssa#STIR03890, Ssa#S48442658, Ssa#S35536987, Ssa#STIR00056_4, Ssa#STIR00056_3, Ssa#STIR04443, Ssa#STIR02261, Ssa#STIR01965, Ssa#STIR03…	Ssa#STIR09826, Ssa#STIR04918, Ssa#STIR43595, Omy#CX034336, Ssa#STIR04769, Ssa#STIR17161, Ssa#STIR00079_4, Ssa#STIR00079_3, Ssa#STIR00079_2, Ssa#S40667278, Omy#TC169489, Ssa#STIR24000, Ssa#STIR08772, Omy#BX303321, Ssa#STIR09119, Ssa#STIR16287, Ssa#S32001918, Ssa#STIR03719, Ssa#STIR11315, Ssa#KSS128, Ssa#S35563400, Omy#S30697811, Omy#S23942215, Ssa#STIR06821, Ssa#STIR20907, Ssa#STIR26163, Ssa#STIR1…
GO:0005125	cytokine activity	F	6.2168e-14	26	28	Ssa#STIR10724, Ssa#STIR11364, Ssa#STIR03980, Ssa#STIR05684, Ssa#S41489473, Ssa#STIR17269, Ssa#STIR21889, Ssa#STIR03463, Ssa#STIR21382, Ssa#STIR03768, Ssa#STIR23541, Ssa#STIR04367, Ssa#STIR05775, Ssa#STIR07488, Ssa#S35529741, Ssa#STIR01850, Ssa#STIR03214, Ssa#STIR05291, Ssa#STIR11284, Ssa#STIR03890, Ssa#S35536987, Ssa#STIR04443, Ssa#STIR02261, Ssa#STIR01965, Ssa#STIR03335, Ssa#STIR03690	Ssa#STIR05662, Ssa#STIR12725, Ssa#STIR09826, Ssa#STIR12563, Ssa#STIR04918, Ssa#STIR00085_4, Ssa#STIR00085_2, Ssa#STIR04769, Ssa#STIR17161, Ssa#STIR24070, Ssa#STIR24000, Ssa#STIR15973, Ssa#STIR08787, Ssa#STIR08772, Ssa#STIR09119, Ssa#STIR16287, Ssa#STIR10924, Ssa#S32001918, Ssa#STIR03719, Ssa#STIR11315, Ssa#STIR04098, Ssa#STIR11140, Ssa#STIR15421, Ssa#STIR08149, Ssa#STIR03039, Ssa#STIR03016, Ssa#S…
GO:0050896	response to stimulus	P	1.46992e-12	248	2102	Ssa#S35709761, Ssa#S32005203, Ssa#S31980042, Ssa#DW564107, Ssa#STIR16001, Ssa#STIR26257, Ssa#STIR21272, Omy#BX309284, Ssa#S20293825, Ssa#STIR00087_4, Ssa#STIR00087_3, Ssa#STIR00087_2, Ssa#DY740567, Ssa#STIR12458, Ssa#STIR10724, Ssa#S35490841, Ssa#STIR00009_4, Ssa#STIR00009_3, Ssa#STIR00009_2, Ssa#STIR15261, Ssa#STIR09701, Ssa#STIR11364, Ssa#STIR08615, Ssa#STIR02541, Ssa#DW556702, Ssa#STIR03980, S…	Ssa#STIR01451, Ssa#STIR05809, Ssa#STIR01447, Ssa#STIR01435, Ssa#S31983538, Ssa#S18888857, Ssa#STIR21008, Ssa#STIR21005, Omy#S15262708, Ssa#DW178668, Ssa#STIR01412, Ssa#S35585260, Ssa#KSS3382, Ssa#STIR00003_4, Ssa#STIR00003_3, Ssa#STIR00003_2, Ssa#EG917532, Ssa#STIR24966, Ssa#STIR12992, Ssa#STIR24954, Ssa#STIR24950, Ssa#STIR12985, Ssa#STIR24948, Omy#S18157710, Ssa#S48420291, Ssa#STIR12963, Ssa#STI…
GO:0070003	threonine-type peptidase activity	F	3.45709e-12	26	37	Ssa#STIR04291, Omy#TC136131, Ssa#STIR24052, Ssa#STIR09223, Ssa#STIR05321, Ssa#STIR05302, Ssa#DW581264, Ssa#STIR09891, Ssa#DW590018, Ssa#S35492356, Ssa#STIR39880, Ssa#S35582917, Ssa#STIR02309, Ssa#STIR04015, Ssa#STIR19595, Ssa#STIR02191, Ssa#S35671295, Ssa#S35664176, Ssa#STIR03017, Ssa#STIR16072, Ssa#S18892429, Ssa#S18892425, Ssa#STIR04422, Ssa#STIR03332, Ssa#S35685348, Ssa#STIR10755	Ssa#STIR05799, Ssa#STIR05782, Ssa#S30268268, Ssa#STIR05569, Ssa#STIR04933, Ssa#STIR24503, Ssa#STIR20049, Ssa#S35496064, Ssa#KSS1777, Ssa#S31963198, Ssa#S35506237, Ssa#STIR04241, Ssa#S35671296, Ssa#S35564011, Ssa#STIR03710, Ssa#EL697958, Ssa#STIR04180, Ssa#STIR08448, Ssa#STIR03580, Ssa#STIR08389, Ssa#S41657839, Ssa#STIR10615, Ssa#S35500504, Ssa#STIR07727, Ssa#S35535841, Ssa#STIR07572, Ssa#S3026976…
GO:0004298	threonine-type endopeptidase activity	F	3.45709e-12	26	37	Ssa#STIR04291, Omy#TC136131, Ssa#STIR24052, Ssa#STIR09223, Ssa#STIR05321, Ssa#STIR05302, Ssa#DW581264, Ssa#STIR09891, Ssa#DW590018, Ssa#S35492356, Ssa#STIR39880, Ssa#S35582917, Ssa#STIR02309, Ssa#STIR04015, Ssa#STIR19595, Ssa#STIR02191, Ssa#S35671295, Ssa#S35664176, Ssa#STIR03017, Ssa#STIR16072, Ssa#S18892429, Ssa#S18892425, Ssa#STIR04422, Ssa#STIR03332, Ssa#S35685348, Ssa#STIR10755	Ssa#STIR05799, Ssa#STIR05782, Ssa#S30268268, Ssa#STIR05569, Ssa#STIR04933, Ssa#STIR24503, Ssa#STIR20049, Ssa#S35496064, Ssa#KSS1777, Ssa#S31963198, Ssa#S35506237, Ssa#STIR04241, Ssa#S35671296, Ssa#S35564011, Ssa#STIR03710, Ssa#EL697958, Ssa#STIR04180, Ssa#STIR08448, Ssa#STIR03580, Ssa#STIR08389, Ssa#S41657839, Ssa#STIR10615, Ssa#S35500504, Ssa#STIR07727, Ssa#S35535841, Ssa#STIR07572, Ssa#S3026976…
GO:0005839	proteasome core complex	C	3.45709e-12	26	37	Ssa#STIR04291, Omy#TC136131, Ssa#STIR24052, Ssa#STIR09223, Ssa#STIR05321, Ssa#STIR05302, Ssa#DW581264, Ssa#STIR09891, Ssa#DW590018, Ssa#S35492356, Ssa#STIR39880, Ssa#S35582917, Ssa#STIR02309, Ssa#STIR04015, Ssa#STIR19595, Ssa#STIR02191, Ssa#S35671295, Ssa#S35664176, Ssa#STIR03017, Ssa#STIR16072, Ssa#S18892429, Ssa#S18892425, Ssa#STIR04422, Ssa#STIR03332, Ssa#S35685348, Ssa#STIR10755	Ssa#STIR05799, Ssa#STIR05782, Ssa#S30268268, Ssa#STIR05569, Ssa#STIR04933, Ssa#STIR24503, Ssa#STIR20049, Ssa#S35496064, Ssa#KSS1777, Ssa#S31963198, Ssa#S35506237, Ssa#STIR04241, Ssa#S35671296, Ssa#S35564011, Ssa#STIR03710, Ssa#EL697958, Ssa#STIR04180, Ssa#STIR08448, Ssa#STIR03580, Ssa#STIR08389, Ssa#S41657839, Ssa#STIR10615, Ssa#S35500504, Ssa#STIR07727, Ssa#S35535841, Ssa#STIR07572, Ssa#S3026976…
GO:0009605	response to external stimulus	P	3.45709e-12	44	131	Ssa#STIR00009_4, Ssa#STIR00009_3, Ssa#STIR00009_2, Ssa#STIR03980, Ssa#STIR25495, Ssa#STIR05697, Ssa#STIR21572, Ssa#STIR05684, Ssa#STIR18384, Ssa#STIR17269, Ssa#STIR21889, Ssa#STIR03463, Ssa#STIR21505, Ssa#STIR17210, Ssa#STIR15043, Ssa#STIR13669, Ssa#STIR21382, Ssa#STIR03768, Ssa#STIR15374, Ssa#STIR05473, Ssa#STIR04367, Ssa#STIR05775, Ssa#STIR06397, Ssa#STIR12380, Ssa#STIR05291, Ssa#STIR13765, Ssa…	Ssa#STIR12992, Ssa#S35585217, Ssa#STIR18230, Ssa#STIR17768, Ssa#STIR05769, Ssa#STIR06184, Ssa#STIR00089_4, Ssa#STIR25214, Ssa#STIR18064, Ssa#STIR06047, Ssa#STIR05591, Ssa#STIR09946, Ssa#STIR13161, Ssa#STIR09826, Ssa#STIR00163_2, Ssa#S35696468, Ssa#STIR20197, Ssa#STIR17307, Ssa#STIR16825, Ssa#STIR24426, Ssa#STIR04816, Ssa#STIR20011, Ssa#STIR23988, Ssa#STIR04788, Ssa#STIR24343, Ssa#STIR04769, Ssa#S…
GO:0042379	chemokine receptor binding	F	1.10895e-11	18	12	Ssa#STIR10724, Ssa#STIR11364, Ssa#STIR05684, Ssa#S41489473, Ssa#STIR17269, Ssa#STIR21889, Ssa#STIR03463, Ssa#STIR03768, Ssa#STIR05775, Ssa#S35529741, Ssa#STIR05291, Ssa#STIR03890, Ssa#S35536987, Ssa#STIR04443, Ssa#STIR02261, Ssa#STIR01965, Ssa#STIR03335, Ssa#STIR03690	Ssa#STIR09826, Ssa#STIR04918, Ssa#STIR04769, Ssa#STIR17161, Ssa#STIR24000, Ssa#STIR08772, Ssa#STIR09119, Ssa#STIR16287, Ssa#S32001918, Ssa#STIR03719, Ssa#STIR11315, Ssa#STIR20907
GO:0008009	chemokine activity	F	1.10895e-11	18	12	Ssa#STIR10724, Ssa#STIR11364, Ssa#STIR05684, Ssa#S41489473, Ssa#STIR17269, Ssa#STIR21889, Ssa#STIR03463, Ssa#STIR03768, Ssa#STIR05775, Ssa#S35529741, Ssa#STIR05291, Ssa#STIR03890, Ssa#S35536987, Ssa#STIR04443, Ssa#STIR02261, Ssa#STIR01965, Ssa#STIR03335, Ssa#STIR03690	Ssa#STIR09826, Ssa#STIR04918, Ssa#STIR04769, Ssa#STIR17161, Ssa#STIR24000, Ssa#STIR08772, Ssa#STIR09119, Ssa#STIR16287, Ssa#S32001918, Ssa#STIR03719, Ssa#STIR11315, Ssa#STIR20907
GO:0006511	ubiquitin-dependent protein catabolic process	P	8.0214e-11	46	162	Ssa#STIR04291, Ssa#S35581710, Omy#TC136131, Ssa#STIR24052, Ssa#STIR02872, Ssa#STIR09223, Ssa#STIR05321, Ssa#STIR06767, Ssa#EG915064, Ssa#STIR03144, Ssa#STIR05302, Ssa#DW581264, Ssa#STIR09891, Omy#TC154016, Ssa#STIR09510, Ssa#DW590018, Ssa#S35492356, Ssa#STIR39880, Omy#S34424862, Ssa#DW582184, Ssa#S35582917, Ssa#STIR02309, Ssa#STIR04015, Ssa#STIR19595, Ssa#STIR02191, Ssa#STIR08237, Omy#S15285438, …	Ssa#STIR13401, Omy#S34309345, Ssa#KSS3320, Ssa#STIR06256, Ssa#TC111475, Ssa#TC111428, Ssa#STIR05799, Ssa#STIR05782, Ssa#TC108676, Omy#CX028186, Omy#CX028113, Ssa#STIR05671, Ssa#DY710673, Ssa#TC108529, Ssa#S35707704, Ssa#S30268268, Ssa#STIR05569, Ssa#DY722508, Ssa#STIR13126, Ssa#TC87315, Ssa#S30263316, Ssa#S30286860, Omy#TC141594, Ssa#STIR04933, Ssa#STIR24503, Ssa#STIR17351, Ssa#S35689258, Ssa#TC8…
GO:0051603	proteolysis involved in cellular protein catabolic process	P	8.0214e-11	46	162	Ssa#STIR04291, Ssa#S35581710, Omy#TC136131, Ssa#STIR24052, Ssa#STIR02872, Ssa#STIR09223, Ssa#STIR05321, Ssa#STIR06767, Ssa#EG915064, Ssa#STIR03144, Ssa#STIR05302, Ssa#DW581264, Ssa#STIR09891, Omy#TC154016, Ssa#STIR09510, Ssa#DW590018, Ssa#S35492356, Ssa#STIR39880, Omy#S34424862, Ssa#DW582184, Ssa#S35582917, Ssa#STIR02309, Ssa#STIR04015, Ssa#STIR19595, Ssa#STIR02191, Ssa#STIR08237, Omy#S15285438, …	Ssa#STIR13401, Omy#S34309345, Ssa#KSS3320, Ssa#STIR06256, Ssa#TC111475, Ssa#TC111428, Ssa#STIR05799, Ssa#STIR05782, Ssa#TC108676, Omy#CX028186, Omy#CX028113, Ssa#STIR05671, Ssa#DY710673, Ssa#TC108529, Ssa#S35707704, Ssa#S30268268, Ssa#STIR05569, Ssa#DY722508, Ssa#STIR13126, Ssa#TC87315, Ssa#S30263316, Ssa#S30286860, Omy#TC141594, Ssa#STIR04933, Ssa#STIR24503, Ssa#STIR17351, Ssa#S35689258, Ssa#TC8…
GO:0019941	modification-dependent protein catabolic process	P	8.0214e-11	46	162	Ssa#STIR04291, Ssa#S35581710, Omy#TC136131, Ssa#STIR24052, Ssa#STIR02872, Ssa#STIR09223, Ssa#STIR05321, Ssa#STIR06767, Ssa#EG915064, Ssa#STIR03144, Ssa#STIR05302, Ssa#DW581264, Ssa#STIR09891, Omy#TC154016, Ssa#STIR09510, Ssa#DW590018, Ssa#S35492356, Ssa#STIR39880, Omy#S34424862, Ssa#DW582184, Ssa#S35582917, Ssa#STIR02309, Ssa#STIR04015, Ssa#STIR19595, Ssa#STIR02191, Ssa#STIR08237, Omy#S15285438, …	Ssa#STIR13401, Omy#S34309345, Ssa#KSS3320, Ssa#STIR06256, Ssa#TC111475, Ssa#TC111428, Ssa#STIR05799, Ssa#STIR05782, Ssa#TC108676, Omy#CX028186, Omy#CX028113, Ssa#STIR05671, Ssa#DY710673, Ssa#TC108529, Ssa#S35707704, Ssa#S30268268, Ssa#STIR05569, Ssa#DY722508, Ssa#STIR13126, Ssa#TC87315, Ssa#S30263316, Ssa#S30286860, Omy#TC141594, Ssa#STIR04933, Ssa#STIR24503, Ssa#STIR17351, Ssa#S35689258, Ssa#TC8…
GO:0044257	cellular protein catabolic process	P	8.0214e-11	46	162	Ssa#STIR04291, Ssa#S35581710, Omy#TC136131, Ssa#STIR24052, Ssa#STIR02872, Ssa#STIR09223, Ssa#STIR05321, Ssa#STIR06767, Ssa#EG915064, Ssa#STIR03144, Ssa#STIR05302, Ssa#DW581264, Ssa#STIR09891, Omy#TC154016, Ssa#STIR09510, Ssa#DW590018, Ssa#S35492356, Ssa#STIR39880, Omy#S34424862, Ssa#DW582184, Ssa#S35582917, Ssa#STIR02309, Ssa#STIR04015, Ssa#STIR19595, Ssa#STIR02191, Ssa#STIR08237, Omy#S15285438, …	Ssa#STIR13401, Omy#S34309345, Ssa#KSS3320, Ssa#STIR06256, Ssa#TC111475, Ssa#TC111428, Ssa#STIR05799, Ssa#STIR05782, Ssa#TC108676, Omy#CX028186, Omy#CX028113, Ssa#STIR05671, Ssa#DY710673, Ssa#TC108529, Ssa#S35707704, Ssa#S30268268, Ssa#STIR05569, Ssa#DY722508, Ssa#STIR13126, Ssa#TC87315, Ssa#S30263316, Ssa#S30286860, Omy#TC141594, Ssa#STIR04933, Ssa#STIR24503, Ssa#STIR17351, Ssa#S35689258, Ssa#TC8…
GO:0043632	modification-dependent macromolecule catabolic process	P	8.0214e-11	46	162	Ssa#STIR04291, Ssa#S35581710, Omy#TC136131, Ssa#STIR24052, Ssa#STIR02872, Ssa#STIR09223, Ssa#STIR05321, Ssa#STIR06767, Ssa#EG915064, Ssa#STIR03144, Ssa#STIR05302, Ssa#DW581264, Ssa#STIR09891, Omy#TC154016, Ssa#STIR09510, Ssa#DW590018, Ssa#S35492356, Ssa#STIR39880, Omy#S34424862, Ssa#DW582184, Ssa#S35582917, Ssa#STIR02309, Ssa#STIR04015, Ssa#STIR19595, Ssa#STIR02191, Ssa#STIR08237, Omy#S15285438, …	Ssa#STIR13401, Omy#S34309345, Ssa#KSS3320, Ssa#STIR06256, Ssa#TC111475, Ssa#TC111428, Ssa#STIR05799, Ssa#STIR05782, Ssa#TC108676, Omy#CX028186, Omy#CX028113, Ssa#STIR05671, Ssa#DY710673, Ssa#TC108529, Ssa#S35707704, Ssa#S30268268, Ssa#STIR05569, Ssa#DY722508, Ssa#STIR13126, Ssa#TC87315, Ssa#S30263316, Ssa#S30286860, Omy#TC141594, Ssa#STIR04933, Ssa#STIR24503, Ssa#STIR17351, Ssa#S35689258, Ssa#TC8…
GO:0001664	G-protein coupled receptor binding	F	2.82764e-10	18	17	Ssa#STIR10724, Ssa#STIR11364, Ssa#STIR05684, Ssa#S41489473, Ssa#STIR17269, Ssa#STIR21889, Ssa#STIR03463, Ssa#STIR03768, Ssa#STIR05775, Ssa#S35529741, Ssa#STIR05291, Ssa#STIR03890, Ssa#S35536987, Ssa#STIR04443, Ssa#STIR02261, Ssa#STIR01965, Ssa#STIR03335, Ssa#STIR03690	Ssa#STIR09826, Ssa#STIR04918, Ssa#STIR04769, Ssa#STIR17161, Ssa#STIR11638, Ssa#STIR24000, Ssa#STIR08772, Ssa#STIR09119, Ssa#STIR16287, Ssa#S32001918, Ssa#STIR03719, Ssa#STIR11315, Ssa#STIR10208, Ssa#STIR26218, Ssa#STIR20907, Ssa#STIR26139, Ssa#STIR26009
GO:0003950	NAD+ ADP-ribosyltransferase activity	F	1.23151e-09	16	13	Ssa#TC86798, Ssa#S35669786, Ssa#EG882135, Ssa#S48430631, Ssa#S30276474, Ssa#DW540894, Ssa#S35559165, Ssa#S35562673, Ssa#S35595756, Ssa#STIR08509, Ssa#KSS4142, Omy#S18156896, Ssa#STIR15106, Ssa#S35702407, Ssa#CX357308, Ssa#S48424075	Ssa#STIR12804, Ssa#STIR12659, Ssa#DW562218, Ssa#DY695713, Ssa#KSS366, Ssa#S31997823, Ssa#S35582676, Omy#S34425917, Ssa#DY695296, Ssa#STIR07971, Ssa#KSS4918, Ssa#S30241650, Omy#CA352575
GO:0019882	antigen processing and presentation	P	1.55812e-09	18	20	Ssa#S32005203, Ssa#STIR26257, Ssa#S35490841, Ssa#S35668662, Ssa#S30280925, Ssa#S30269565, Ssa#STIR23707, Ssa#S29966062, Ssa#S29966061, Ssa#STIR05606, Ssa#S30240009, Ssa#S35679411, Ssa#STIR05473, Ssa#STIR16784, Ssa#S35544085, Ssa#S32371366, Ssa#S18892497, Ssa#STIR02778	Ssa#STIR18066, Ssa#STIR09946, Ssa#STIR05170, Ssa#STIR09349, Ssa#S35470965, Ssa#STIR03695, Omy#S15341284, Ssa#S35582244, Ssa#STIR00020_4, Ssa#STIR00020_3, Ssa#STIR00020_2, Ssa#S29966060, Ssa#S29966058, Ssa#S30241035, Ssa#STIR07173, Ssa#S18860876, Ssa#S18892324, Ssa#S18892284, Ssa#STIR02051, Ssa#S32012086
GO:0044265	cellular macromolecule catabolic process	P	1.58519e-09	48	195	Ssa#STIR04291, Ssa#S35581710, Omy#TC136131, Ssa#STIR24052, Ssa#STIR02872, Ssa#STIR09223, Ssa#STIR05321, Ssa#STIR06767, Ssa#EG915064, Ssa#STIR03144, Ssa#STIR05302, Ssa#DW581264, Ssa#STIR09891, Omy#TC154016, Ssa#STIR09878, Ssa#STIR09510, Ssa#DW590018, Ssa#S35492356, Ssa#STIR39880, Omy#S34424862, Ssa#DW582184, Ssa#S35582917, Ssa#STIR02309, Ssa#STIR04015, Ssa#STIR19595, Ssa#STIR02191, Ssa#STIR08237, …	Ssa#STIR13401, Omy#S34309345, Ssa#STIR01415, Ssa#KSS3320, Ssa#STIR06256, Ssa#S35541643, Ssa#TC111475, Ssa#TC111428, Ssa#STIR05799, Ssa#STIR05782, Ssa#TC108676, Omy#CX028186, Omy#CX028113, Ssa#STIR05671, Ssa#DY710673, Ssa#TC108529, Ssa#S35707704, Ssa#STIR20336, Ssa#S30268268, Ssa#STIR25189, Ssa#STIR05569, Ssa#STIR13155, Ssa#DY722508, Ssa#STIR13126, Ssa#TC87315, Ssa#S30263316, Ssa#STIR12698, Ssa#S3…
GO:0030163	protein catabolic process	P	1.07767e-08	46	193	Ssa#STIR04291, Ssa#S35581710, Omy#TC136131, Ssa#STIR24052, Ssa#STIR02872, Ssa#STIR09223, Ssa#STIR05321, Ssa#STIR06767, Ssa#EG915064, Ssa#STIR03144, Ssa#STIR05302, Ssa#DW581264, Ssa#STIR09891, Omy#TC154016, Ssa#STIR09510, Ssa#DW590018, Ssa#S35492356, Ssa#STIR39880, Omy#S34424862, Ssa#DW582184, Ssa#S35582917, Ssa#STIR02309, Ssa#STIR04015, Ssa#STIR19595, Ssa#STIR02191, Ssa#STIR08237, Omy#S15285438, …	Ssa#S35685325, Ssa#STIR13401, Omy#S34309345, Ssa#STIR00003_4, Ssa#STIR00003_3, Ssa#STIR00003_2, Ssa#KSS3320, Ssa#STIR06256, Ssa#TC111475, Ssa#TC111428, Ssa#STIR05799, Ssa#STIR05782, Ssa#TC108676, Omy#CX028186, Ssa#S30283146, Omy#CX028113, Ssa#STIR05671, Ssa#DY710673, Ssa#TC108529, Ssa#S35707704, Ssa#S30268268, Ssa#STIR05573, Ssa#STIR05569, Ssa#DY722508, Ssa#STIR13126, Ssa#TC87315, Ssa#S30263316, …
GO:0009057	macromolecule catabolic process	P	6.01561e-08	51	245	Ssa#STIR04291, Ssa#S35581710, Omy#TC136131, Ssa#STIR24052, Ssa#STIR02872, Ssa#STIR09223, Ssa#STIR05321, Ssa#STIR06767, Ssa#EG915064, Ssa#STIR03144, Ssa#STIR05302, Ssa#DW581264, Ssa#STIR09891, Omy#TC154016, Ssa#STIR09878, Ssa#STIR09510, Ssa#DW590018, Ssa#S35492356, Ssa#STIR39880, Ssa#DY698263, Omy#S34424862, Ssa#DW582184, Ssa#S35582917, Ssa#STIR02309, Ssa#S35667337, Ssa#STIR04015, Ssa#STIR19595, S…	Ssa#S35685325, Ssa#STIR13401, Omy#S34309345, Ssa#STIR01415, Ssa#STIR00003_4, Ssa#STIR00003_3, Ssa#STIR00003_2, Ssa#STIR18257, Ssa#KSS3320, Ssa#STIR06256, Ssa#S18880023, Ssa#S35541643, Ssa#TC111475, Ssa#TC111428, Ssa#STIR05799, Ssa#STIR05782, Ssa#TC108676, Ssa#STIR25315, Omy#CX028186, Ssa#S30283146, Omy#CX028113, Ssa#STIR24851, Ssa#STIR05671, Ssa#DY710673, Ssa#TC108529, Ssa#STIR24770, Ssa#S3570770…
GO:0043207	response to external biotic stimulus	P	2.1426e-07	18	31	Ssa#STIR00009_4, Ssa#STIR00009_3, Ssa#STIR00009_2, Ssa#STIR25495, Ssa#STIR05697, Ssa#STIR06397, Ssa#STIR12380, Ssa#STIR13765, Ssa#STIR02755, Ssa#STIR03836, Ssa#STIR00056_4, Ssa#STIR00056_3, Ssa#STIR10428, Ssa#STIR23464, Ssa#STIR19999, Ssa#STIR00062_4, Ssa#STIR00062_3, Ssa#STIR00062_2	Ssa#STIR05591, Ssa#STIR16825, Ssa#STIR24426, Ssa#STIR04816, Ssa#STIR00160_4, Ssa#STIR00160_3, Ssa#STIR00160_2, Ssa#STIR24255, Ssa#STIR09479, Ssa#STIR23509, Ssa#STIR16153, Ssa#STIR08526, Ssa#STIR04134, Ssa#STIR23213, Ssa#STIR07847, Ssa#S35532137, Ssa#STIR14860, Ssa#STIR19652, Ssa#STIR19640, Ssa#STIR18915, Ssa#STIR22027, Ssa#STIR01968, Ssa#STIR00008_4, Ssa#STIR00008_3, Ssa#STIR00008_2, Ssa#STIR0221…
GO:0051707	response to other organism	P	2.1426e-07	18	31	Ssa#STIR00009_4, Ssa#STIR00009_3, Ssa#STIR00009_2, Ssa#STIR25495, Ssa#STIR05697, Ssa#STIR06397, Ssa#STIR12380, Ssa#STIR13765, Ssa#STIR02755, Ssa#STIR03836, Ssa#STIR00056_4, Ssa#STIR00056_3, Ssa#STIR10428, Ssa#STIR23464, Ssa#STIR19999, Ssa#STIR00062_4, Ssa#STIR00062_3, Ssa#STIR00062_2	Ssa#STIR05591, Ssa#STIR16825, Ssa#STIR24426, Ssa#STIR04816, Ssa#STIR00160_4, Ssa#STIR00160_3, Ssa#STIR00160_2, Ssa#STIR24255, Ssa#STIR09479, Ssa#STIR23509, Ssa#STIR16153, Ssa#STIR08526, Ssa#STIR04134, Ssa#STIR23213, Ssa#STIR07847, Ssa#S35532137, Ssa#STIR14860, Ssa#STIR19652, Ssa#STIR19640, Ssa#STIR18915, Ssa#STIR22027, Ssa#STIR01968, Ssa#STIR00008_4, Ssa#STIR00008_3, Ssa#STIR00008_2, Ssa#STIR0221…
GO:0042330	taxis	P	2.26523e-07	19	36	Ssa#STIR21572, Ssa#STIR05684, Ssa#STIR18384, Ssa#STIR17269, Ssa#STIR21889, Ssa#STIR03463, Ssa#STIR21505, Ssa#STIR15043, Ssa#STIR13669, Ssa#STIR03768, Ssa#STIR15374, Ssa#STIR05775, Ssa#STIR05291, Ssa#STIR04443, Ssa#STIR02261, Ssa#STIR01965, Ssa#STIR03335, Ssa#STIR03690, Ssa#STIR22382	Ssa#S35585217, Ssa#STIR18230, Ssa#STIR06184, Ssa#STIR00089_4, Ssa#STIR18064, Ssa#STIR09826, Ssa#S35696468, Ssa#STIR23988, Ssa#STIR04788, Ssa#STIR04769, Ssa#STIR08969, Ssa#STIR04593, Ssa#STIR23698, Ssa#STIR24070, Ssa#STIR12051, Ssa#STIR08772, Ssa#STIR15828, Ssa#STIR09119, Ssa#STIR16287, Ssa#STIR10924, Ssa#STIR03719, Ssa#STIR11315, Ssa#STIR10614, Ssa#STIR15479, Ssa#STIR23066, Ssa#STIR08181, Ssa#STI…
GO:0006935	chemotaxis	P	2.26523e-07	19	36	Ssa#STIR21572, Ssa#STIR05684, Ssa#STIR18384, Ssa#STIR17269, Ssa#STIR21889, Ssa#STIR03463, Ssa#STIR21505, Ssa#STIR15043, Ssa#STIR13669, Ssa#STIR03768, Ssa#STIR15374, Ssa#STIR05775, Ssa#STIR05291, Ssa#STIR04443, Ssa#STIR02261, Ssa#STIR01965, Ssa#STIR03335, Ssa#STIR03690, Ssa#STIR22382	Ssa#S35585217, Ssa#STIR18230, Ssa#STIR06184, Ssa#STIR00089_4, Ssa#STIR18064, Ssa#STIR09826, Ssa#S35696468, Ssa#STIR23988, Ssa#STIR04788, Ssa#STIR04769, Ssa#STIR08969, Ssa#STIR04593, Ssa#STIR23698, Ssa#STIR24070, Ssa#STIR12051, Ssa#STIR08772, Ssa#STIR15828, Ssa#STIR09119, Ssa#STIR16287, Ssa#STIR10924, Ssa#STIR03719, Ssa#STIR11315, Ssa#STIR10614, Ssa#STIR15479, Ssa#STIR23066, Ssa#STIR08181, Ssa#STI…
GO:0006915	apoptotic process	P	5.73632e-07	44	208	Ssa#STIR19621, Ssa#S30240240, Ssa#STIR02541, Ssa#STIR07852, Ssa#STIR10575, Ssa#S35582651, Ssa#STIR26086, Ssa#S35506596, Ssa#S35585784, Omy#S34425193, Ssa#STIR05155, Ssa#STIR12584, Ssa#STIR16101, Ssa#STIR25265, Ssa#STIR08290, Ssa#STIR17532, Ssa#STIR24942, Ssa#S25806768, Ssa#STIR11423, Ssa#STIR23029, Ssa#STIR26999, Ssa#STIR18110, Ssa#S35590916, Ssa#STIR06397, Ssa#STIR07904, Ssa#S35659438, Ssa#STIR1…	Ssa#S35534548, Ssa#S35597250, Ssa#STIR18252, Ssa#STIR18238, Ssa#STIR06215, Omy#TC154373, Ssa#STIR05760, Ssa#STIR01350, Ssa#STIR01348, Ssa#STIR12886, Ssa#STIR06117, Ssa#STIR17698, Ssa#STIR13219, Ssa#S35491641, Ssa#STIR06032, Omy#TC135059, Ssa#STIR25189, Ssa#STIR05573, Ssa#STIR01140, Ssa#STIR24681, Ssa#STIR24665, Ssa#TC86827, Ssa#S35539002, Ssa#S48435835, Ssa#STIR17490, Ssa#STIR17477, Ssa#STIR17445…
GO:0005576	extracellular region	C	7.43766e-07	79	526	Ssa#STIR19621, Ssa#S20293825, Ssa#STIR10724, Ssa#STIR00009_4, Ssa#STIR00009_3, Ssa#STIR00009_2, Ssa#STIR11364, Ssa#STIR02548, Ssa#STIR03980, Ssa#STIR10246, Ssa#STIR13855, Ssa#STIR05684, Omy#BX872843, Ssa#S41489473, Ssa#STIR01779, Ssa#STIR20909, Ssa#STIR08914, Ssa#STIR11644, Ssa#STIR17269, Ssa#STIR21889, Ssa#STIR03463, Ssa#STIR18692, Ssa#STIR04542, Ssa#STIR08438, Ssa#S18838793, Ssa#STIR03443, Ssa#…	Omy#CA379492, Ssa#STIR21008, Omy#S15262708, Ssa#S30237369, Ssa#STIR24950, Ssa#STIR12970, Ssa#STIR20571, Omy#CA347870, Ssa#STIR18257, Ssa#STIR06265, Ssa#STIR06259, Omy#BX309611, Ssa#STIR20516, Ssa#STIR00051_4, Ssa#STIR00051_3, Ssa#STIR00051_2, Ssa#STIR13382, Ssa#CB511693, Ssa#STIR13342, Omy#S23937710, Ssa#S30294677, Ssa#STIR12886, Ssa#S18852798, Omy#BX868220, Omy#BX912760, Ssa#STIR06153, Ssa#STIR0…
GO:0016763	transferase activity, transferring pentosyl groups	F	1.09298e-06	18	36	Ssa#TC86798, Ssa#S35669786, Omy#S15292139, Ssa#EG882135, Ssa#S48430631, Omy#S34311355, Ssa#S30276474, Ssa#DW540894, Ssa#S35559165, Ssa#S35562673, Ssa#S35595756, Ssa#STIR08509, Ssa#KSS4142, Omy#S18156896, Ssa#STIR15106, Ssa#S35702407, Ssa#CX357308, Ssa#S48424075	Ssa#STIR18222, Ssa#S30240065, Ssa#S30271180, Ssa#STIR05710, Ssa#STIR12804, Ssa#STIR13266, Ssa#TC108527, Ssa#STIR25189, Ssa#STIR12659, Ssa#DW562218, Omy#CA366434, Ssa#TC94138, Ssa#STIR04667, Ssa#KSS1709, Ssa#DY695713, Ssa#S35549506, Ssa#KSS366, Omy#CX257577, Ssa#S31997823, Ssa#S35663677, Ssa#STIR22853, Ssa#S35582676, Omy#S34425917, Ssa#DY695296, Ssa#STIR07971, Ssa#KSS4918, Ssa#S30241650, Omy#CA352…
GO:0060089	molecular transducer activity	F	1.7504e-06	91	659	Ssa#DW564107, Ssa#STIR16001, Ssa#STIR00087_4, Ssa#STIR00087_3, Ssa#STIR00087_2, Ssa#STIR15261, Ssa#S35695545, Ssa#DW556702, Ssa#S30240200, Ssa#S18834703, Ssa#STIR22311, Ssa#STIR13855, Ssa#S35606766, Ssa#STIR13051, Ssa#STIR21572, Ssa#STIR25909, Ssa#STIR05684, Ssa#STIR06406, Ssa#STIR08136, Ssa#KSS1788, Ssa#CB513054, Ssa#S41489469, Ssa#STIR25450, Ssa#STIR22633, Ssa#STIR10575, Ssa#S32009295, Omy#S343…	Ssa#STIR01451, Omy#S34311664, Ssa#S31983538, Ssa#S18888857, Ssa#STIR00003_4, Ssa#STIR00003_3, Ssa#S35577649, Ssa#STIR00003_2, Ssa#STIR40173, Ssa#DY715674, Ssa#STIR12963, Ssa#STIR20571, Ssa#S35585217, Ssa#S31149006, Ssa#STIR18252, Omy#S18153329, Ssa#STIR18230, Omy#TC161511, Ssa#STIR18209, Ssa#DW562501, Ssa#TC103838, Omy#CA351025, Omy#CA378941, Ssa#STIR25395, Ssa#DW550507, Ssa#DW579353, Omy#CA36258…
GO:0051480	cytosolic calcium ion homeostasis	P	3.94225e-06	11	10	Ssa#STIR17269, Ssa#STIR05999, Ssa#STIR03463, Ssa#STIR23204, Ssa#STIR03768, Ssa#STIR05775, Ssa#STIR10673, Ssa#STIR05291, Ssa#STIR02261, Ssa#STIR01965, Ssa#STIR03690	Ssa#STIR12985, Ssa#STIR12518, Ssa#STIR00103_4, Ssa#STIR00103_3, Ssa#STIR00103_2, Ssa#STIR15761, Ssa#STIR11153, Ssa#STIR15151, Ssa#STIR26009, Ssa#STIR01500
GO:0007204	positive regulation of cytosolic calcium ion concentration	P	3.94225e-06	10	7	Ssa#STIR17269, Ssa#STIR05999, Ssa#STIR03463, Ssa#STIR03768, Ssa#STIR05775, Ssa#STIR10673, Ssa#STIR05291, Ssa#STIR02261, Ssa#STIR01965, Ssa#STIR03690	Ssa#STIR12985, Ssa#STIR12518, Ssa#STIR15761, Ssa#STIR11153, Ssa#STIR15151, Ssa#STIR26009, Ssa#STIR01500
GO:0005102	receptor binding	F	5.77786e-06	44	229	Ssa#S35580645, Ssa#S20293825, Ssa#STIR10724, Ssa#STIR00009_4, Ssa#STIR00009_3, Ssa#STIR00009_2, Ssa#STIR11364, Ssa#S18892263, Ssa#STIR03980, Ssa#STIR05684, Ssa#S41489473, Ssa#STIR11644, Ssa#STIR17269, Ssa#STIR21889, Ssa#STIR03463, Ssa#STIR13669, Ssa#STIR21382, Ssa#STIR03768, Ssa#CL384Ctg1, Ssa#STIR23541, Ssa#STIR00013_3, Ssa#STIR15374, Ssa#STIR04367, Ssa#S35474570, Ssa#S18892323, Ssa#STIR00083_2,…	Ssa#S30237369, Ssa#STIR12985, Ssa#STIR20571, Ssa#STIR25395, Ssa#STIR05710, Ssa#S18852798, Omy#S34308701, Ssa#S31999799, Ssa#STIR05662, Ssa#STIR13219, Ssa#DY739459, Ssa#AM402785, Ssa#AM402768, Omy#S34308678, Ssa#STIR12725, Ssa#S31964160, Ssa#S35665481, Ssa#KSSb2623, Omy#S20792283, Ssa#S35521759, Ssa#CO470196, Ssa#STIR09826, Ssa#TC93909, Ssa#STIR01025, Ssa#STIR12563, Ssa#STIR04946, Ssa#STIR04918, S…
GO:0009607	response to biotic stimulus	P	9.19153e-06	19	49	Ssa#STIR00009_4, Ssa#STIR00009_3, Ssa#STIR00009_2, Ssa#STIR25495, Ssa#STIR05697, Ssa#STIR06754, Ssa#STIR06397, Ssa#STIR12380, Ssa#STIR13765, Ssa#STIR02755, Ssa#STIR03836, Ssa#STIR00056_4, Ssa#STIR00056_3, Ssa#STIR10428, Ssa#STIR23464, Ssa#STIR19999, Ssa#STIR00062_4, Ssa#STIR00062_3, Ssa#STIR00062_2	Ssa#STIR05591, Ssa#STIR12676, Ssa#STIR16825, Ssa#STIR24426, Ssa#STIR04816, Ssa#STIR11952, Ssa#S35590834, Ssa#STIR00160_4, Ssa#STIR17101, Ssa#STIR00160_3, Ssa#STIR00160_2, Ssa#STIR24255, Ssa#STIR09479, Ssa#STIR09324, Ssa#STIR09314, Ssa#STIR23509, Ssa#STIR04273, Ssa#STIR16153, Ssa#STIR08526, Ssa#STIR04134, Ssa#STIR23213, Ssa#STIR00068_4, Ssa#STIR00068_3, Ssa#STIR00068_2, Ssa#STIR07847, Ssa#S3553213…
GO:0012501	programmed cell death	P	1.47308e-05	45	247	Ssa#STIR19621, Ssa#S30240240, Ssa#STIR02208, Ssa#STIR02541, Ssa#STIR07852, Ssa#STIR10575, Ssa#S35582651, Ssa#STIR26086, Ssa#S35506596, Ssa#S35585784, Omy#S34425193, Ssa#STIR05155, Ssa#STIR12584, Ssa#STIR16101, Ssa#STIR25265, Ssa#STIR08290, Ssa#STIR17532, Ssa#STIR24942, Ssa#S25806768, Ssa#STIR11423, Ssa#STIR23029, Ssa#STIR26999, Ssa#STIR18110, Ssa#S35590916, Ssa#STIR06397, Ssa#STIR07904, Ssa#S3565…	Ssa#STIR13419, Ssa#S35534548, Ssa#S35597250, Ssa#STIR24923, Ssa#STIR18252, Ssa#STIR18238, Ssa#STIR06215, Omy#TC154373, Ssa#STIR05760, Ssa#STIR01350, Ssa#STIR01348, Ssa#STIR12886, Ssa#STIR18176, Ssa#STIR06117, Ssa#STIR17698, Ssa#STIR13219, Ssa#S35491641, Ssa#STIR12717, Ssa#STIR06032, Omy#TC135059, Ssa#STIR25189, Ssa#STIR05573, Ssa#STIR01140, Ssa#STIR24681, Ssa#STIR24665, Ssa#TC86827, Ssa#S35539002…
GO:0043331	response to dsRNA	P	1.47308e-05	6	0	Ssa#STIR00009_4, Ssa#STIR00009_3, Ssa#STIR00009_2, Ssa#STIR06397, Ssa#STIR10428, Ssa#STIR23464
GO:0043330	response to exogenous dsRNA	P	1.47308e-05	6	0	Ssa#STIR00009_4, Ssa#STIR00009_3, Ssa#STIR00009_2, Ssa#STIR06397, Ssa#STIR10428, Ssa#STIR23464
GO:0005615	extracellular space	C	2.09382e-05	42	225	Ssa#STIR19621, Ssa#STIR10724, Ssa#STIR00009_4, Ssa#STIR00009_3, Ssa#STIR00009_2, Ssa#STIR13855, Ssa#STIR05684, Ssa#STIR01779, Ssa#STIR20909, Ssa#STIR08914, Ssa#STIR17269, Ssa#STIR21889, Ssa#STIR03463, Ssa#STIR18692, Ssa#STIR04542, Ssa#STIR03443, Ssa#STIR11147, Ssa#STIR17200, Ssa#STIR03768, Ssa#STIR02672, Ssa#STIR00013_3, Ssa#STIR04813, Ssa#STIR00083_2, Ssa#STIR05775, Ssa#STIR18918, Ssa#STIR00132_…	Ssa#STIR24950, Ssa#STIR12970, Ssa#STIR20571, Ssa#STIR06265, Ssa#STIR06259, Ssa#STIR20516, Ssa#STIR00051_4, Ssa#STIR00051_3, Ssa#STIR00051_2, Ssa#STIR13382, Ssa#STIR13342, Ssa#STIR06153, Ssa#STIR05681, Ssa#STIR05662, Ssa#STIR24754, Ssa#STIR18071, Ssa#STIR06044, Ssa#STIR20319, Ssa#STIR12701, Ssa#STIR09996, Ssa#STIR25176, Ssa#STIR05559, Ssa#STIR05529, Ssa#STIR12615, Ssa#STIR25091, Ssa#STIR05487, Ssa…
GO:0030279	negative regulation of ossification	P	2.33888e-05	8	4	Ssa#STIR19621, Ssa#STIR02548, Ssa#STIR03443, Ssa#STIR03886, Ssa#STIR10164, Ssa#STIR02404, Ssa#STIR04112, Ssa#STIR02737	Ssa#STIR11950, Ssa#STIR08655, Ssa#STIR03204, Ssa#STIR03052
GO:0016265	death	P	2.59999e-05	45	254	Ssa#STIR19621, Ssa#S30240240, Ssa#STIR02208, Ssa#STIR02541, Ssa#STIR07852, Ssa#STIR10575, Ssa#S35582651, Ssa#STIR26086, Ssa#S35506596, Ssa#S35585784, Omy#S34425193, Ssa#STIR05155, Ssa#STIR12584, Ssa#STIR16101, Ssa#STIR25265, Ssa#STIR08290, Ssa#STIR17532, Ssa#STIR24942, Ssa#S25806768, Ssa#STIR11423, Ssa#STIR23029, Ssa#STIR26999, Ssa#STIR18110, Ssa#S35590916, Ssa#STIR06397, Ssa#STIR07904, Ssa#S3565…	Ssa#STIR13419, Ssa#S35534548, Ssa#S35597250, Ssa#STIR24923, Ssa#STIR18252, Ssa#STIR18238, Ssa#STIR06215, Omy#TC154373, Ssa#STIR05760, Ssa#STIR01350, Ssa#STIR01348, Ssa#STIR12886, Ssa#STIR18176, Ssa#STIR06117, Ssa#STIR17698, Ssa#STIR13219, Ssa#S35491641, Ssa#STIR12717, Ssa#STIR06032, Omy#TC135059, Ssa#STIR25189, Ssa#STIR05573, Ssa#STIR01140, Ssa#STIR24681, Ssa#STIR24665, Ssa#TC86827, Ssa#S35539002…
GO:0008219	cell death	P	2.59999e-05	45	254	Ssa#STIR19621, Ssa#S30240240, Ssa#STIR02208, Ssa#STIR02541, Ssa#STIR07852, Ssa#STIR10575, Ssa#S35582651, Ssa#STIR26086, Ssa#S35506596, Ssa#S35585784, Omy#S34425193, Ssa#STIR05155, Ssa#STIR12584, Ssa#STIR16101, Ssa#STIR25265, Ssa#STIR08290, Ssa#STIR17532, Ssa#STIR24942, Ssa#S25806768, Ssa#STIR11423, Ssa#STIR23029, Ssa#STIR26999, Ssa#STIR18110, Ssa#S35590916, Ssa#STIR06397, Ssa#STIR07904, Ssa#S3565…	Ssa#STIR13419, Ssa#S35534548, Ssa#S35597250, Ssa#STIR24923, Ssa#STIR18252, Ssa#STIR18238, Ssa#STIR06215, Omy#TC154373, Ssa#STIR05760, Ssa#STIR01350, Ssa#STIR01348, Ssa#STIR12886, Ssa#STIR18176, Ssa#STIR06117, Ssa#STIR17698, Ssa#STIR13219, Ssa#S35491641, Ssa#STIR12717, Ssa#STIR06032, Omy#TC135059, Ssa#STIR25189, Ssa#STIR05573, Ssa#STIR01140, Ssa#STIR24681, Ssa#STIR24665, Ssa#TC86827, Ssa#S35539002…
GO:0042611	MHC protein complex	C	2.88543e-05	12	18	Ssa#STIR26257, Ssa#S35490841, Ssa#S35668662, Ssa#S30269565, Ssa#S29966062, Ssa#S29966061, Ssa#STIR05606, Ssa#S30240009, Ssa#S35679411, Ssa#STIR16784, Ssa#S18892497, Ssa#STIR02778	Ssa#STIR18066, Ssa#STIR01025, Ssa#STIR09349, Ssa#S35470965, Omy#S15341284, Ssa#S35582244, Ssa#STIR00020_4, Ssa#STIR00020_3, Ssa#STIR00020_2, Ssa#S29966060, Ssa#S29966058, Ssa#S30241035, Ssa#STIR07173, Ssa#S18860876, Ssa#STIR26230, Ssa#S18892324, Ssa#S18892284, Ssa#S32012086
GO:0044248	cellular catabolic process	P	6.60638e-05	56	367	Ssa#STIR04291, Ssa#S35581710, Omy#TC136131, Ssa#STIR24052, Ssa#STIR02872, Ssa#STIR09223, Ssa#STIR05321, Ssa#STIR06767, Ssa#EG915064, Ssa#STIR12752, Ssa#STIR03144, Ssa#STIR05302, Ssa#DW581264, Ssa#STIR09891, Omy#TC154016, Ssa#STIR09878, Ssa#STIR09510, Ssa#DW590018, Ssa#S35492356, Ssa#STIR39880, Omy#S34424862, Ssa#DW582184, Ssa#S35582917, Ssa#STIR02309, Ssa#S35667337, Ssa#STIR04015, Ssa#S18888081, …	Ssa#STIR13401, Omy#S34309345, Ssa#STIR01415, Ssa#STIR12992, Ssa#STIR24948, Ssa#STIR12950, Ssa#KSS3320, Ssa#STIR18220, Ssa#STIR06256, Ssa#S35541643, Ssa#TC111475, Ssa#TC111428, Ssa#S35592328, Ssa#STIR05799, Ssa#STIR05782, Ssa#TC108676, Ssa#STIR13331, Omy#CX028186, Ssa#S31987806, Omy#CX028113, Ssa#STIR24852, Ssa#STIR24851, Ssa#STIR06160, Ssa#STIR12829, Ssa#AM402811, Ssa#STIR00050_4, Ssa#STIR00050_3…
GO:0042612	MHC class I protein complex	C	6.93515e-05	10	12	Ssa#STIR26257, Ssa#S35490841, Ssa#S35668662, Ssa#S30269565, Ssa#S29966062, Ssa#S29966061, Ssa#STIR05606, Ssa#S30240009, Ssa#STIR16784, Ssa#STIR02778	Ssa#STIR18066, Ssa#STIR01025, Ssa#STIR00020_4, Ssa#STIR00020_3, Ssa#STIR00020_2, Ssa#S29966060, Ssa#S29966058, Ssa#S30241035, Ssa#STIR07173, Ssa#STIR26230, Ssa#S18892284, Ssa#S32012086
GO:0006874	cellular calcium ion homeostasis	P	6.93515e-05	13	25	Ssa#STIR05684, Ssa#STIR17269, Ssa#STIR21889, Ssa#STIR05999, Ssa#STIR03463, Ssa#STIR23204, Ssa#STIR03768, Ssa#STIR05775, Ssa#STIR10673, Ssa#STIR05291, Ssa#STIR02261, Ssa#STIR01965, Ssa#STIR03690	Ssa#STIR12985, Ssa#STIR17568, Ssa#STIR01085, Ssa#STIR12518, Ssa#STIR17362, Ssa#STIR17324, Ssa#STIR04769, Ssa#STIR12172, Ssa#STIR00103_4, Ssa#STIR00103_3, Ssa#STIR00103_2, Ssa#STIR08665, Ssa#STIR15761, Ssa#DW541352, Ssa#STIR11306, Ssa#STIR11153, Ssa#DW006323, Ssa#DW182849, Ssa#STIR15151, Ssa#STIR19447, Ssa#TC100460, Ssa#STIR02327, Ssa#STIR20734, Ssa#STIR26009, Ssa#STIR01500
GO:0072503	cellular divalent inorganic cation homeostasis	P	6.93515e-05	13	25	Ssa#STIR05684, Ssa#STIR17269, Ssa#STIR21889, Ssa#STIR05999, Ssa#STIR03463, Ssa#STIR23204, Ssa#STIR03768, Ssa#STIR05775, Ssa#STIR10673, Ssa#STIR05291, Ssa#STIR02261, Ssa#STIR01965, Ssa#STIR03690	Ssa#STIR12985, Ssa#STIR17568, Ssa#STIR01085, Ssa#STIR12518, Ssa#STIR17362, Ssa#STIR17324, Ssa#STIR04769, Ssa#STIR12172, Ssa#STIR00103_4, Ssa#STIR00103_3, Ssa#STIR00103_2, Ssa#STIR08665, Ssa#STIR15761, Ssa#DW541352, Ssa#STIR11306, Ssa#STIR11153, Ssa#DW006323, Ssa#DW182849, Ssa#STIR15151, Ssa#STIR19447, Ssa#TC100460, Ssa#STIR02327, Ssa#STIR20734, Ssa#STIR26009, Ssa#STIR01500
GO:0030693	caspase activity	F	9.19207e-05	13	26	Ssa#S30240240, Ssa#STIR10575, Ssa#S35585784, Omy#S34425193, Ssa#STIR17532, Ssa#KSS687, Ssa#STIR24942, Ssa#STIR23029, Ssa#S35471279, Ssa#S35582566, Ssa#S35589252, Ssa#KSS4787, Ssa#S35562259	Ssa#S35597250, Ssa#S30270737, Ssa#S30295133, Ssa#STIR12886, Ssa#S24639607, Ssa#S48431269, Ssa#STIR04701, Ssa#STIR23865, Ssa#S31979396, Ssa#STIR00028_4, Ssa#STIR00028_3, Ssa#STIR00028_2, Ssa#S30280832, Ssa#STIR08656, Ssa#TC92758, Ssa#S32006767, Omy#CA346230, Ssa#S30281024, Ssa#S30054066, Ssa#S31997590, Ssa#DW552529, Ssa#STIR02472, Ssa#STIR00011_3, Ssa#STIR00011_2, Ssa#S35497442, Ssa#S30276239
GO:0055074	calcium ion homeostasis	P	9.19207e-05	13	26	Ssa#STIR05684, Ssa#STIR17269, Ssa#STIR21889, Ssa#STIR05999, Ssa#STIR03463, Ssa#STIR23204, Ssa#STIR03768, Ssa#STIR05775, Ssa#STIR10673, Ssa#STIR05291, Ssa#STIR02261, Ssa#STIR01965, Ssa#STIR03690	Ssa#STIR12985, Ssa#STIR17568, Ssa#STIR01085, Ssa#STIR12518, Ssa#STIR17362, Ssa#STIR17324, Ssa#STIR04769, Ssa#STIR12172, Ssa#STIR00103_4, Ssa#STIR00103_3, Ssa#STIR00103_2, Ssa#STIR08665, Ssa#STIR15761, Ssa#DW541352, Ssa#STIR11306, Ssa#STIR11153, Ssa#DW006323, Ssa#DW182849, Ssa#STIR15151, Ssa#STIR15148, Ssa#STIR19447, Ssa#TC100460, Ssa#STIR02327, Ssa#STIR20734, Ssa#STIR26009, Ssa#STIR01500
GO:0072507	divalent inorganic cation homeostasis	P	9.19207e-05	13	26	Ssa#STIR05684, Ssa#STIR17269, Ssa#STIR21889, Ssa#STIR05999, Ssa#STIR03463, Ssa#STIR23204, Ssa#STIR03768, Ssa#STIR05775, Ssa#STIR10673, Ssa#STIR05291, Ssa#STIR02261, Ssa#STIR01965, Ssa#STIR03690	Ssa#STIR12985, Ssa#STIR17568, Ssa#STIR01085, Ssa#STIR12518, Ssa#STIR17362, Ssa#STIR17324, Ssa#STIR04769, Ssa#STIR12172, Ssa#STIR00103_4, Ssa#STIR00103_3, Ssa#STIR00103_2, Ssa#STIR08665, Ssa#STIR15761, Ssa#DW541352, Ssa#STIR11306, Ssa#STIR11153, Ssa#DW006323, Ssa#DW182849, Ssa#STIR15151, Ssa#STIR15148, Ssa#STIR19447, Ssa#TC100460, Ssa#STIR02327, Ssa#STIR20734, Ssa#STIR26009, Ssa#STIR01500
GO:0033371	T cell secretory granule organization	P	0.000161033	5	0	Ssa#STIR19621, Ssa#STIR03886, Ssa#STIR10164, Ssa#STIR02404, Ssa#STIR02737
GO:0033366	protein localization to secretory granule	P	0.000161033	5	0	Ssa#STIR19621, Ssa#STIR03886, Ssa#STIR10164, Ssa#STIR02404, Ssa#STIR02737
GO:0033364	mast cell secretory granule organization	P	0.000161033	5	0	Ssa#STIR19621, Ssa#STIR03886, Ssa#STIR10164, Ssa#STIR02404, Ssa#STIR02737
GO:0030502	negative regulation of bone mineralization	P	0.000173876	7	4	Ssa#STIR19621, Ssa#STIR02548, Ssa#STIR03886, Ssa#STIR10164, Ssa#STIR02404, Ssa#STIR04112, Ssa#STIR02737	Ssa#STIR11950, Ssa#STIR08655, Ssa#STIR03204, Ssa#STIR03052
GO:0070168	negative regulation of biomineral tissue development	P	0.000173876	7	4	Ssa#STIR19621, Ssa#STIR02548, Ssa#STIR03886, Ssa#STIR10164, Ssa#STIR02404, Ssa#STIR04112, Ssa#STIR02737	Ssa#STIR11950, Ssa#STIR08655, Ssa#STIR03204, Ssa#STIR03052
GO:0005515	protein binding	F	0.000237368	293	3224	Ssa#DW006200, Ssa#STIR19621, Ssa#STIR12117, Ssa#DW553499, Ssa#S18888469, Ssa#STIR11821, Ssa#S30240240, Ssa#S30241324, Ssa#STIR16001, Ssa#S35580645, Ssa#S35531902, Ssa#S20293825, Ssa#STIR00087_4, Ssa#STIR00087_3, Ssa#STIR00087_2, Ssa#DY740567, Ssa#STIR10724, Ssa#S35507058, Ssa#KSS232, Ssa#STIR08987, Ssa#STIR00009_4, Ssa#S35582005, Ssa#STIR00009_3, Ssa#STIR00009_2, Ssa#STIR15261, Ssa#STIR11364, Ssa…	Omy#S34311665, Ssa#S48398808, Ssa#STIR01447, Ssa#STIR01440, Ssa#S31995510, Ssa#TC104379, Ssa#S31991157, Ssa#STIR13404, Ssa#STIR13401, Ssa#STIR01435, Ssa#S32000092, Ssa#S35597250, Ssa#STIR21005, Ssa#STIR21004, Ssa#STIR24980, Ssa#S30283201, Ssa#STIR01415, Ssa#STIR01412, Ssa#STIR01405, Ssa#S35703589, Omy#S15320142, Ssa#STIR00003_4, Ssa#STIR00003_3, Ssa#STIR00003_2, Ssa#EG917532, Ssa#S32012027, Ssa#S…
GO:0006954	inflammatory response	P	0.000249927	17	53	Ssa#S20293825, Ssa#STIR00087_4, Ssa#STIR00087_3, Ssa#STIR00087_2, Ssa#STIR10724, Ssa#STIR05684, Ssa#STIR06406, Ssa#STIR21889, Ssa#S18838793, Ssa#STIR05473, Ssa#STIR21327, Ssa#STIR02111, Ssa#STIR09170, Ssa#STIR03800, Ssa#STIR04443, Ssa#STIR03335, Ssa#STIR22382	Ssa#STIR24950, Ssa#STIR05769, Ssa#STIR05682, Ssa#STIR24758, Ssa#STIR18064, Ssa#STIR12725, Ssa#STIR09946, Ssa#AM402655, Ssa#STIR24567, Ssa#STIR04918, Ssa#STIR04870, Ssa#STIR17272, Ssa#STIR04769, Ssa#CK889372, Ssa#STIR17161, Ssa#STIR05170, Ssa#STIR04672, Ssa#STIR24000, Ssa#STIR11548, Ssa#STIR03935, Ssa#STIR08772, Ssa#STIR09119, Ssa#STIR08665, Ssa#STIR03719, Ssa#STIR11306, Ssa#STIR03695, Ssa#S188478…
GO:0006952	defense response	P	0.000303407	25	111	Ssa#S20293825, Ssa#STIR00087_4, Ssa#STIR00087_3, Ssa#STIR00087_2, Ssa#STIR10724, Ssa#STIR00009_4, Ssa#STIR00009_3, Ssa#STIR00009_2, Ssa#STIR05684, Ssa#STIR06406, Ssa#S41489469, Ssa#S18885910, Ssa#STIR21889, Ssa#S18838793, Ssa#STIR05473, Ssa#STIR21327, Ssa#STIR12380, Ssa#STIR02111, Ssa#STIR09170, Ssa#STIR08015, Ssa#STIR03800, Ssa#STIR04443, Ssa#STIR03335, Ssa#STIR22382, Ssa#STIR19999	Ssa#STIR24950, Ssa#STIR05769, Ssa#STIR13314, Ssa#STIR18176, Ssa#STIR05682, Ssa#STIR24758, Ssa#STIR18064, Ssa#STIR12725, Ssa#STIR09946, Ssa#TC104083, Ssa#AM402655, Ssa#STIR00092_4, Ssa#STIR01025, Ssa#STIR24567, Omy#S34547301, Ssa#STIR04918, Ssa#STIR20112, Ssa#STIR04870, Ssa#STIR24426, Ssa#STIR04816, Ssa#STIR00090_4, Ssa#STIR17272, Ssa#STIR04769, Ssa#CK889372, Ssa#STIR17161, Ssa#STIR05170, Ssa#STIR…
GO:0006508	proteolysis	P	0.000327755	82	664	Ssa#STIR19621, Ssa#S30240240, Ssa#S18889540, Ssa#STIR25966, Ssa#S30262545, Ssa#STIR04291, Ssa#S35581710, Ssa#S35480949, Ssa#S31979006, Omy#TC136131, Ssa#STIR24052, Ssa#STIR02872, Ssa#STIR09223, Omy#BX872843, Ssa#STIR05321, Ssa#STIR06767, Ssa#EG915064, Ssa#STIR03144, Ssa#STIR05302, Ssa#STIR10575, Ssa#DW581264, Ssa#STIR09891, Omy#TC154016, Ssa#S35585784, Ssa#TC70262, Ssa#STIR09510, Omy#S34425193, S…	Ssa#S30295202, Ssa#TC95253, Omy#S24636648, Ssa#STIR13404, Ssa#STIR13401, Omy#S34309345, Ssa#S35597250, Omy#S15262708, Ssa#S48394416, Omy#S34424196, Ssa#S31963932, Ssa#S31963913, Ssa#STIR12963, Ssa#KSS3320, Ssa#STIR18232, Ssa#STIR20536, Ssa#S35553637, Ssa#STIR06256, Ssa#TC111475, Omy#CA347807, Ssa#S32011554, Ssa#TC109151, Ssa#S30270737, Ssa#S30276033, Ssa#DW548207, Ssa#TC111428, Ssa#S30279990, Ssa…
GO:0042981	regulation of apoptotic process	P	0.000392644	26	121	Ssa#STIR07852, Ssa#STIR10575, Ssa#S35582651, Ssa#S35506596, Ssa#S35585784, Omy#S34425193, Ssa#STIR05155, Ssa#STIR12584, Ssa#STIR17532, Ssa#STIR24942, Ssa#STIR11423, Ssa#STIR23029, Ssa#STIR26999, Ssa#STIR06397, Ssa#STIR07904, Ssa#S35659438, Ssa#STIR20012, Ssa#S34550844, Ssa#STIR09444, Ssa#STIR03371, Ssa#STIR16070, Ssa#STIR10428, Ssa#KSS4787, Ssa#STIR21746, Ssa#STIR06499, Ssa#S35562259	Ssa#S35597250, Ssa#STIR18238, Omy#TC154373, Ssa#STIR12886, Ssa#STIR13219, Ssa#S35491641, Omy#TC135059, Ssa#STIR01140, Ssa#STIR24665, Ssa#S35539002, Ssa#S48435835, Ssa#STIR17490, Ssa#STIR17477, Ssa#S32008449, Ssa#STIR12578, Ssa#STIR00597, Ssa#S30293861, Ssa#STIR16870, Ssa#STIR20095, Ssa#S35607386, Ssa#S48431269, Ssa#STIR11952, Ssa#STIR17217, Ssa#STIR05249, Ssa#STIR04701, Ssa#CL270Ctg1, Ssa#STIR171…
GO:0004872	receptor activity	F	0.000400688	65	488	Ssa#STIR00087_4, Ssa#STIR00087_3, Ssa#STIR00087_2, Ssa#STIR15261, Ssa#DW556702, Ssa#S30240200, Ssa#S18834703, Ssa#STIR22311, Ssa#STIR13855, Ssa#S35606766, Ssa#STIR13051, Ssa#STIR21572, Ssa#STIR25909, Ssa#STIR06406, Ssa#KSS1788, Ssa#S41489469, Ssa#STIR25450, Ssa#STIR10575, Ssa#S32009295, Omy#S34308663, Ssa#STIR18005, Ssa#S18885910, Ssa#S35552177, Ssa#STIR18348, Ssa#STIR05999, Ssa#KSS3791, Ssa#CL51…	Ssa#STIR01451, Omy#S34311664, Ssa#S31983538, Ssa#S18888857, Ssa#STIR00003_4, Ssa#STIR00003_3, Ssa#STIR00003_2, Ssa#STIR40173, Ssa#DY715674, Ssa#STIR12963, Ssa#STIR20571, Ssa#S35585217, Ssa#S31149006, Ssa#STIR18252, Omy#S18153329, Ssa#STIR18230, Ssa#STIR18209, Ssa#DW562501, Omy#CA351025, Ssa#STIR25395, Ssa#DW550507, Ssa#DW579353, Omy#CA362587, Ssa#S30279967, Ssa#STIR05769, Omy#S23937765, Ssa#STIR1…
GO:0043067	regulation of programmed cell death	P	0.000432639	26	122	Ssa#STIR07852, Ssa#STIR10575, Ssa#S35582651, Ssa#S35506596, Ssa#S35585784, Omy#S34425193, Ssa#STIR05155, Ssa#STIR12584, Ssa#STIR17532, Ssa#STIR24942, Ssa#STIR11423, Ssa#STIR23029, Ssa#STIR26999, Ssa#STIR06397, Ssa#STIR07904, Ssa#S35659438, Ssa#STIR20012, Ssa#S34550844, Ssa#STIR09444, Ssa#STIR03371, Ssa#STIR16070, Ssa#STIR10428, Ssa#KSS4787, Ssa#STIR21746, Ssa#STIR06499, Ssa#S35562259	Ssa#S35597250, Ssa#STIR18238, Omy#TC154373, Ssa#STIR12886, Ssa#STIR13219, Ssa#S35491641, Omy#TC135059, Ssa#STIR01140, Ssa#STIR24665, Ssa#S35539002, Ssa#S48435835, Ssa#STIR17490, Ssa#STIR17477, Ssa#S32008449, Ssa#STIR12578, Ssa#STIR00597, Ssa#S30293861, Ssa#STIR16870, Ssa#STIR20095, Ssa#S35607386, Ssa#S48431269, Ssa#STIR11952, Ssa#STIR17217, Ssa#STIR05249, Ssa#STIR04701, Ssa#CL270Ctg1, Ssa#STIR171…
GO:0010941	regulation of cell death	P	0.000484091	26	123	Ssa#STIR07852, Ssa#STIR10575, Ssa#S35582651, Ssa#S35506596, Ssa#S35585784, Omy#S34425193, Ssa#STIR05155, Ssa#STIR12584, Ssa#STIR17532, Ssa#STIR24942, Ssa#STIR11423, Ssa#STIR23029, Ssa#STIR26999, Ssa#STIR06397, Ssa#STIR07904, Ssa#S35659438, Ssa#STIR20012, Ssa#S34550844, Ssa#STIR09444, Ssa#STIR03371, Ssa#STIR16070, Ssa#STIR10428, Ssa#KSS4787, Ssa#STIR21746, Ssa#STIR06499, Ssa#S35562259	Ssa#S35597250, Ssa#STIR18238, Omy#TC154373, Ssa#STIR12886, Ssa#STIR13219, Ssa#S35491641, Omy#TC135059, Ssa#STIR01140, Ssa#STIR24665, Ssa#S35539002, Ssa#S48435835, Ssa#STIR17490, Ssa#STIR17477, Ssa#S32008449, Ssa#STIR12578, Ssa#STIR00597, Ssa#S30293861, Ssa#STIR16870, Ssa#STIR20095, Ssa#S35607386, Ssa#S48431269, Ssa#STIR11952, Ssa#STIR17217, Ssa#STIR05249, Ssa#STIR04701, Ssa#CL270Ctg1, Ssa#STIR171…
GO:0003924	GTPase activity	F	0.000711908	33	186	Ssa#STIR21272, Ssa#DW553910, Ssa#STIR08615, Ssa#STIR25495, Ssa#S31981436, Ssa#STIR05697, Ssa#STIR18384, Ssa#S31985196, Ssa#STIR03107, Ssa#STIR21505, Ssa#S31990038, Ssa#STIR08290, Ssa#S35574286, Ssa#STIR00154_4, Ssa#STIR00154_3, Ssa#STIR00154_2, Ssa#STIR12067, Ssa#STIR18110, Ssa#S35600737, Ssa#STIR22212, Ssa#STIR13765, Ssa#STIR12663, Ssa#STIR03823, Ssa#STIR00067_4, Ssa#STIR00067_3, Ssa#STIR00067_2…	Ssa#S18876868, Ssa#S18880089, Ssa#STIR20574, Omy#S15267570, Ssa#STIR12921, Ssa#CX355373, Ssa#STIR06236, Ssa#STIR06210, Ssa#S31964371, Ssa#STIR17784, Ssa#STIR25313, Ssa#STIR05731, Ssa#TC110963, Omy#CR372924, Ssa#S30268369, Omy#S34424000, Ssa#STIR06130, Ssa#S31964290, Ssa#S30256349, Ssa#S35708221, Ssa#S31100456, Ssa#CL194Ctg1, Omy#CX039577, Ssa#STIR20358, Ssa#STIR20340, Ssa#STIR06047, Ssa#STIR06032…
GO:0002474	antigen processing and presentation of peptide antigen via MHC class I	P	0.000711908	5	1	Ssa#S30280925, Ssa#STIR23707, Ssa#STIR05606, Ssa#S32371366, Ssa#STIR02778	Ssa#STIR07173
GO:0033363	secretory granule organization	P	0.000711908	5	1	Ssa#STIR19621, Ssa#STIR03886, Ssa#STIR10164, Ssa#STIR02404, Ssa#STIR02737	Ssa#STIR26200
GO:0008538	proteasome activator activity	F	0.000711908	5	1	Ssa#STIR23731, Ssa#KSS2869, Ssa#STIR08918, Ssa#S35702523, Ssa#S35685939	Ssa#TC104316
GO:0008537	proteasome activator complex	C	0.000711908	5	1	Ssa#STIR23731, Ssa#KSS2869, Ssa#STIR08918, Ssa#S35702523, Ssa#S35685939	Ssa#TC104316
GO:0030278	regulation of ossification	P	0.000828362	8	10	Ssa#STIR19621, Ssa#STIR02548, Ssa#STIR03443, Ssa#STIR03886, Ssa#STIR10164, Ssa#STIR02404, Ssa#STIR04112, Ssa#STIR02737	Ssa#STIR11950, Ssa#STIR12045, Ssa#STIR11514, Ssa#STIR08655, Ssa#STIR10603, Ssa#STIR03204, Ssa#STIR14649, Ssa#STIR03052, Ssa#STIR05956, Ssa#S35538941
GO:0042221	response to chemical	P	0.000828362	34	197	Ssa#STIR00009_4, Ssa#STIR00009_3, Ssa#STIR00009_2, Ssa#STIR09701, Ssa#STIR02541, Ssa#STIR25114, Ssa#STIR21572, Ssa#STIR05684, Ssa#STIR18384, Ssa#STIR26086, Ssa#STIR17269, Ssa#STIR21889, Ssa#STIR03463, Ssa#STIR02816, Ssa#STIR21505, Ssa#STIR15043, Ssa#STIR13669, Ssa#STIR03768, Ssa#STIR15374, Ssa#STIR05775, Ssa#STIR06397, Ssa#STIR05291, Ssa#STIR10979, Ssa#STIR17615, Ssa#STIR13271, Ssa#STIR03376, Ssa…	Ssa#S35585217, Ssa#STIR18230, Ssa#STIR06260, Ssa#STIR17796, Ssa#STIR17793, Ssa#STIR25317, Ssa#STIR06184, Omy#CA367311, Ssa#STIR06150, Ssa#STIR06117, Ssa#S35658416, Ssa#STIR25243, Ssa#STIR00089_4, Ssa#STIR13259, Ssa#STIR20377, Ssa#STIR18064, Omy#S18101978, Ssa#STIR06047, Ssa#STIR09996, Ssa#STIR13161, Ssa#STIR13115, Ssa#STIR44213, Ssa#S31982792, Ssa#TC103538, Ssa#STIR25091, Ssa#STIR09826, Ssa#STIR2…
GO:0004521	endoribonuclease activity	F	0.00114243	7	7	Ssa#S35664413, Ssa#STIR24840, Ssa#S35483299, Ssa#STIR21585, Ssa#S35477644, Ssa#STIR13281, Ssa#S30288456	Ssa#S48424669, Ssa#S30244098, Ssa#STIR08293, Ssa#S35582326, Ssa#S35679519, Ssa#S35528179, Ssa#STIR25682
GO:0030500	regulation of bone mineralization	P	0.00114243	7	7	Ssa#STIR19621, Ssa#STIR02548, Ssa#STIR03886, Ssa#STIR10164, Ssa#STIR02404, Ssa#STIR04112, Ssa#STIR02737	Ssa#STIR11950, Ssa#STIR08655, Ssa#STIR10603, Ssa#STIR03204, Ssa#STIR14649, Ssa#STIR03052, Ssa#S35538941
GO:0070167	regulation of biomineral tissue development	P	0.00114243	7	7	Ssa#STIR19621, Ssa#STIR02548, Ssa#STIR03886, Ssa#STIR10164, Ssa#STIR02404, Ssa#STIR04112, Ssa#STIR02737	Ssa#STIR11950, Ssa#STIR08655, Ssa#STIR10603, Ssa#STIR03204, Ssa#STIR14649, Ssa#STIR03052, Ssa#S35538941
GO:0044421	extracellular region part	C	0.00121888	44	296	Ssa#STIR19621, Ssa#STIR10724, Ssa#STIR00009_4, Ssa#STIR00009_3, Ssa#STIR00009_2, Ssa#STIR13855, Ssa#STIR05684, Omy#BX872843, Ssa#STIR01779, Ssa#STIR20909, Ssa#STIR08914, Ssa#STIR17269, Ssa#STIR21889, Ssa#STIR03463, Ssa#STIR18692, Ssa#STIR04542, Ssa#STIR03443, Ssa#STIR11147, Ssa#STIR17200, Ssa#STIR03768, Ssa#STIR02672, Ssa#STIR00013_3, Ssa#STIR04813, Ssa#STIR00083_2, Ssa#STIR05775, Ssa#STIR18918, …	Ssa#STIR24950, Ssa#STIR12970, Ssa#STIR20571, Ssa#STIR06265, Ssa#STIR06259, Omy#BX309611, Ssa#STIR20516, Ssa#STIR00051_4, Ssa#STIR00051_3, Ssa#STIR00051_2, Ssa#STIR13382, Ssa#STIR13342, Omy#S23937710, Ssa#STIR06153, Ssa#STIR05681, Ssa#STIR05662, Ssa#STIR24754, Ssa#STIR18071, Ssa#STIR06044, Ssa#STIR20319, Ssa#STIR12701, Ssa#STIR09996, Ssa#STIR25176, Omy#S22920978, Ssa#STIR25130, Ssa#STIR05559, Ssa#…
GO:0004871	signal transducer activity	F	0.00181846	62	486	Ssa#DW564107, Ssa#STIR16001, Ssa#STIR00087_4, Ssa#STIR00087_3, Ssa#STIR00087_2, Ssa#S35695545, Ssa#DW556702, Ssa#S18834703, Ssa#STIR22311, Ssa#STIR13855, Ssa#STIR21572, Ssa#STIR05684, Ssa#STIR08136, Ssa#CB513054, Ssa#S41489469, Ssa#STIR25450, Ssa#STIR22633, Omy#S34308663, Ssa#S18885910, Ssa#STIR21889, Ssa#STIR05999, Ssa#S39723763, Ssa#KSS3791, Ssa#CL51Contig1, Ssa#STIR13669, Ssa#S35513176, Ssa#ST…	Omy#S34311664, Ssa#S31983538, Ssa#S18888857, Ssa#STIR00003_4, Ssa#STIR00003_3, Ssa#S35577649, Ssa#STIR00003_2, Ssa#STIR40173, Ssa#DY715674, Ssa#STIR12963, Ssa#STIR20571, Ssa#S35585217, Ssa#S31149006, Omy#S18153329, Ssa#STIR18230, Omy#TC161511, Ssa#DW562501, Ssa#TC103838, Omy#CA351025, Omy#CA378941, Ssa#DW550507, Ssa#DW579353, Omy#CA362587, Ssa#STIR05786, Ssa#STIR17731, Omy#S23937765, Ssa#STIR1334…
GO:0007165	signal transduction	P	0.00191106	157	1588	Ssa#S35709761, Ssa#S31980042, Ssa#DW564107, Ssa#STIR16001, Omy#BX309284, Ssa#STIR00087_4, Ssa#STIR00087_3, Ssa#STIR00087_2, Ssa#DY740567, Ssa#STIR10724, Ssa#STIR00009_4, Ssa#STIR00009_3, Ssa#STIR00009_2, Ssa#STIR15261, Ssa#STIR08615, Ssa#STIR02541, Ssa#DW556702, Ssa#STIR03980, Ssa#S30295362, Ssa#S18834703, Ssa#STIR25495, Ssa#STIR22311, Ssa#STIR05697, Ssa#STIR13855, Ssa#STIR25114, Ssa#STIR13051, S…	Ssa#STIR01451, Ssa#S31983538, Ssa#S18888857, Ssa#STIR21008, Ssa#DW178668, Ssa#S35585260, Ssa#KSS3382, Ssa#STIR00003_4, Ssa#STIR00003_3, Ssa#STIR00003_2, Ssa#EG917532, Ssa#STIR24954, Ssa#STIR12985, Ssa#STIR24948, Ssa#S48420291, Ssa#STIR12963, Ssa#STIR20571, Ssa#S35585217, Ssa#S31149006, Ssa#STIR18252, Ssa#NP797845, Omy#S18153329, Omy#CX254659, Ssa#STIR18230, Ssa#S32011589, Ssa#STIR18229, Ssa#STIR1…
GO:1901698	response to nitrogen compound	P	0.00192024	8	12	Ssa#STIR00009_4, Ssa#STIR00009_3, Ssa#STIR00009_2, Ssa#STIR25114, Ssa#STIR06397, Ssa#STIR13271, Ssa#STIR10428, Ssa#STIR23464	Ssa#STIR08999, Ssa#STIR22973, Ssa#STIR23244, Ssa#STIR19979, Ssa#STIR14860, Ssa#STIR19640, Ssa#STIR08076, Ssa#STIR19447, Ssa#STIR22101, Ssa#STIR02435, Ssa#STIR02232, Ssa#STIR01799
GO:0004540	ribonuclease activity	F	0.00222497	10	22	Ssa#S35664413, Ssa#STIR24840, Ssa#S35483299, Ssa#STIR21585, Ssa#STIR11136, Ssa#S35693907, Ssa#S31963491, Ssa#S35477644, Ssa#STIR13281, Ssa#S30288456	Ssa#S48424669, Ssa#DW559719, Ssa#S35476710, Ssa#S30244098, Ssa#S30263142, Ssa#STIR11648, Ssa#STIR16248, Ssa#STIR22804, Ssa#STIR08293, Ssa#S35582326, Ssa#S31965864, Ssa#S35679519, Ssa#S35529121, Ssa#S31997087, Ssa#STIR14424, Ssa#S35516355, Ssa#STIR14242, Ssa#S35589992, Ssa#S35528179, Ssa#STIR25682, Ssa#S35561469, Ssa#STIR20751
GO:0048002	antigen processing and presentation of peptide antigen	P	0.00242301	6	5	Ssa#S30280925, Ssa#STIR23707, Ssa#STIR05606, Ssa#STIR05473, Ssa#S32371366, Ssa#STIR02778	Ssa#STIR09946, Ssa#STIR05170, Ssa#STIR03695, Ssa#STIR07173, Ssa#STIR02051
GO:0022624	proteasome accessory complex	C	0.00242301	6	5	Ssa#STIR23731, Ssa#KSS2869, Ssa#STIR08918, Ssa#S35702523, Ssa#S35685939, Ssa#STIR08237	Ssa#TC104316, Ssa#S35591031, Ssa#STIR03583, Ssa#STIR06458, Ssa#STIR13474
GO:0098797	plasma membrane protein complex	C	0.00347127	43	302	Ssa#STIR26257, Ssa#STIR00087_4, Ssa#STIR00087_3, Ssa#STIR00087_2, Ssa#S35490841, Ssa#STIR15261, Ssa#STIR26232, Ssa#STIR08615, Ssa#STIR25495, Ssa#S35668662, Ssa#STIR22311, Ssa#STIR05697, Ssa#S30269565, Ssa#S35660044, Ssa#STIR18384, Ssa#S29966062, Ssa#S29966061, Ssa#STIR03107, Ssa#STIR21505, Ssa#STIR05606, Ssa#STIR16137, Ssa#S30240009, Ssa#STIR13669, Ssa#STIR14749, Ssa#S35679411, Ssa#STIR15374, Omy…	Ssa#STIR06259, Ssa#S35603410, Ssa#STIR25395, Ssa#STIR25372, Ssa#STIR05786, Ssa#STIR05778, Ssa#STIR17731, Ssa#STIR25313, Ssa#TC108628, Ssa#CA061717, Ssa#STIR18138, Omy#S34424010, Ssa#S22713200, Ssa#STIR12809, Ssa#STIR06130, Ssa#DW567293, Ssa#STIR01204, Ssa#S35553471, Ssa#STIR18066, Ssa#STIR12740, Ssa#STIR20340, Ssa#STIR12730, Ssa#STIR25186, Omy#CA378710, Ssa#DY734534, Ssa#DY730178, Ssa#STIR09948, …
GO:0005525	GTP binding	F	0.0039607	56	438	Ssa#S35709761, Ssa#S31980042, Ssa#DW564107, Ssa#STIR21272, Omy#BX309284, Ssa#DW553910, Ssa#STIR08615, Ssa#S30295803, Ssa#STIR25495, Ssa#S31981436, Ssa#STIR05697, Ssa#STIR18384, Ssa#S31985196, Omy#S18157240, Ssa#STIR03107, Omy#S15298808, Ssa#STIR21505, Ssa#S35600953, Ssa#S31990038, Ssa#S35571140, Ssa#STIR08290, Ssa#S25806435, Ssa#S30264353, Ssa#S35574286, Ssa#S35538252, Ssa#S35702674, Ssa#S3028167…	Ssa#S35585260, Ssa#S18876868, Ssa#S18880089, Ssa#STIR20574, Omy#S15267570, Ssa#S32011589, Ssa#STIR12921, Omy#CX716745, Ssa#CX355373, Ssa#STIR06236, Ssa#STIR06210, Ssa#TC103838, Ssa#S31964371, Ssa#TC103827, Ssa#STIR17784, Ssa#CB512109, Omy#S18152835, Ssa#STIR05786, Ssa#STIR17731, Ssa#S35685271, Ssa#STIR25313, Ssa#STIR05731, Ssa#TC110963, Ssa#STIR13311, Ssa#S32004350, Ssa#S30263510, Ssa#S18888720, …
GO:0040011	locomotion	P	0.00466455	21	103	Ssa#STIR08615, Ssa#STIR21572, Ssa#STIR05684, Ssa#STIR18384, Ssa#STIR17269, Ssa#STIR21889, Ssa#STIR03463, Ssa#STIR21505, Ssa#STIR15043, Ssa#STIR13669, Ssa#STIR03768, Ssa#STIR15374, Ssa#STIR05775, Ssa#STIR05291, Ssa#STIR04443, Ssa#STIR02261, Ssa#STIR01965, Ssa#STIR03335, Ssa#STIR03690, Ssa#STIR22382, Ssa#STIR06499	Ssa#STIR12970, Ssa#S35585217, Ssa#STIR18230, Ssa#STIR05760, Ssa#STIR06184, Ssa#STIR00089_4, Ssa#STIR13219, Ssa#STIR18064, Ssa#STIR12740, Ssa#STIR06025, Ssa#STIR05529, Ssa#STIR09826, Ssa#STIR09819, Ssa#S35696468, Ssa#STIR05367, Ssa#STIR17307, Ssa#STIR23988, Ssa#STIR09691, Ssa#STIR04788, Ssa#STIR04769, Ssa#STIR24325, Omy#S15298044, Ssa#STIR17127, Ssa#STIR09509, Ssa#STIR05069, Ssa#STIR08969, Ssa#STI…
GO:0030282	bone mineralization	P	0.00466455	7	10	Ssa#STIR19621, Ssa#STIR02548, Ssa#STIR03886, Ssa#STIR10164, Ssa#STIR02404, Ssa#STIR04112, Ssa#STIR02737	Ssa#STIR12563, Ssa#STIR11950, Ssa#STIR15973, Ssa#STIR08655, Ssa#STIR11140, Ssa#STIR10603, Ssa#STIR03204, Ssa#STIR14649, Ssa#STIR03052, Ssa#S35538941
GO:0009615	response to virus	P	0.00466455	7	10	Ssa#STIR00009_4, Ssa#STIR00009_3, Ssa#STIR00009_2, Ssa#STIR02755, Ssa#STIR03836, Ssa#STIR00056_4, Ssa#STIR00056_3	Ssa#STIR05591, Ssa#STIR16153, Ssa#STIR08526, Ssa#STIR23213, Ssa#STIR19652, Ssa#STIR18915, Ssa#STIR01968, Ssa#STIR02216, Ssa#STIR01615, Ssa#STIR13456
GO:0019001	guanyl nucleotide binding	F	0.00492869	56	443	Ssa#S35709761, Ssa#S31980042, Ssa#DW564107, Ssa#STIR21272, Omy#BX309284, Ssa#DW553910, Ssa#STIR08615, Ssa#S30295803, Ssa#STIR25495, Ssa#S31981436, Ssa#STIR05697, Ssa#STIR18384, Ssa#S31985196, Omy#S18157240, Ssa#STIR03107, Omy#S15298808, Ssa#STIR21505, Ssa#S35600953, Ssa#S31990038, Ssa#S35571140, Ssa#STIR08290, Ssa#S25806435, Ssa#S30264353, Ssa#S35574286, Ssa#S35538252, Ssa#S35702674, Ssa#S3028167…	Ssa#S35585260, Ssa#S18876868, Ssa#S18880089, Ssa#STIR20574, Omy#S15267570, Ssa#S32011589, Ssa#STIR12921, Omy#CX716745, Ssa#CX355373, Ssa#STIR06236, Ssa#STIR06210, Ssa#TC103838, Ssa#S31964371, Ssa#TC103827, Ssa#STIR17784, Ssa#CB512109, Omy#S18152835, Ssa#STIR05786, Ssa#STIR17731, Ssa#S35685271, Ssa#STIR25313, Ssa#STIR05731, Ssa#TC110963, Ssa#STIR13311, Ssa#S32004350, Ssa#S30263510, Ssa#S18888720, …
GO:0032561	guanyl ribonucleotide binding	F	0.00492869	56	443	Ssa#S35709761, Ssa#S31980042, Ssa#DW564107, Ssa#STIR21272, Omy#BX309284, Ssa#DW553910, Ssa#STIR08615, Ssa#S30295803, Ssa#STIR25495, Ssa#S31981436, Ssa#STIR05697, Ssa#STIR18384, Ssa#S31985196, Omy#S18157240, Ssa#STIR03107, Omy#S15298808, Ssa#STIR21505, Ssa#S35600953, Ssa#S31990038, Ssa#S35571140, Ssa#STIR08290, Ssa#S25806435, Ssa#S30264353, Ssa#S35574286, Ssa#S35538252, Ssa#S35702674, Ssa#S3028167…	Ssa#S35585260, Ssa#S18876868, Ssa#S18880089, Ssa#STIR20574, Omy#S15267570, Ssa#S32011589, Ssa#STIR12921, Omy#CX716745, Ssa#CX355373, Ssa#STIR06236, Ssa#STIR06210, Ssa#TC103838, Ssa#S31964371, Ssa#TC103827, Ssa#STIR17784, Ssa#CB512109, Omy#S18152835, Ssa#STIR05786, Ssa#STIR17731, Ssa#S35685271, Ssa#STIR25313, Ssa#STIR05731, Ssa#TC110963, Ssa#STIR13311, Ssa#S32004350, Ssa#S30263510, Ssa#S18888720, …
GO:0051716	cellular response to stimulus	P	0.005289	166	1739	Ssa#S35709761, Ssa#S31980042, Ssa#DW564107, Ssa#STIR16001, Omy#BX309284, Ssa#STIR00087_4, Ssa#STIR00087_3, Ssa#STIR00087_2, Ssa#DY740567, Ssa#STIR12458, Ssa#STIR10724, Ssa#STIR00009_4, Ssa#STIR00009_3, Ssa#STIR00009_2, Ssa#STIR15261, Ssa#STIR09701, Ssa#STIR08615, Ssa#STIR02541, Ssa#DW556702, Ssa#STIR03980, Ssa#S30295362, Ssa#S18834703, Ssa#STIR25495, Ssa#STIR22311, Ssa#STIR05697, Ssa#STIR13855, S…	Ssa#STIR01451, Ssa#STIR05809, Ssa#STIR01447, Ssa#S31983538, Ssa#S18888857, Ssa#STIR21008, Ssa#DW178668, Ssa#S35585260, Ssa#KSS3382, Ssa#STIR00003_4, Ssa#STIR00003_3, Ssa#STIR00003_2, Ssa#EG917532, Ssa#STIR24966, Ssa#STIR12992, Ssa#STIR24954, Ssa#STIR12985, Ssa#STIR24948, Omy#S18157710, Ssa#S48420291, Ssa#STIR12963, Ssa#STIR20571, Ssa#S35585217, Ssa#S31149006, Ssa#STIR18252, Ssa#NP797845, Omy#S181…
GO:0044700	single organism signaling	P	0.00544665	157	1629	Ssa#S35709761, Ssa#S31980042, Ssa#DW564107, Ssa#STIR16001, Omy#BX309284, Ssa#STIR00087_4, Ssa#STIR00087_3, Ssa#STIR00087_2, Ssa#DY740567, Ssa#STIR10724, Ssa#STIR00009_4, Ssa#STIR00009_3, Ssa#STIR00009_2, Ssa#STIR15261, Ssa#STIR08615, Ssa#STIR02541, Ssa#DW556702, Ssa#STIR03980, Ssa#S30295362, Ssa#S18834703, Ssa#STIR25495, Ssa#STIR22311, Ssa#STIR05697, Ssa#STIR13855, Ssa#STIR25114, Ssa#STIR13051, S…	Ssa#STIR01451, Ssa#S31983538, Ssa#S18888857, Ssa#STIR21008, Ssa#DW178668, Ssa#S35585260, Ssa#KSS3382, Ssa#STIR00003_4, Ssa#STIR00003_3, Ssa#STIR00003_2, Ssa#EG917532, Ssa#STIR24954, Ssa#STIR12985, Ssa#STIR24948, Ssa#S48420291, Ssa#STIR12963, Ssa#STIR20571, Ssa#S35585217, Ssa#S31149006, Ssa#STIR18252, Ssa#NP797845, Omy#S18153329, Omy#CX254659, Ssa#STIR18230, Ssa#STIR06265, Ssa#S32011589, Ssa#STIR1…
GO:0023052	signaling	P	0.00544665	157	1629	Ssa#S35709761, Ssa#S31980042, Ssa#DW564107, Ssa#STIR16001, Omy#BX309284, Ssa#STIR00087_4, Ssa#STIR00087_3, Ssa#STIR00087_2, Ssa#DY740567, Ssa#STIR10724, Ssa#STIR00009_4, Ssa#STIR00009_3, Ssa#STIR00009_2, Ssa#STIR15261, Ssa#STIR08615, Ssa#STIR02541, Ssa#DW556702, Ssa#STIR03980, Ssa#S30295362, Ssa#S18834703, Ssa#STIR25495, Ssa#STIR22311, Ssa#STIR05697, Ssa#STIR13855, Ssa#STIR25114, Ssa#STIR13051, S…	Ssa#STIR01451, Ssa#S31983538, Ssa#S18888857, Ssa#STIR21008, Ssa#DW178668, Ssa#S35585260, Ssa#KSS3382, Ssa#STIR00003_4, Ssa#STIR00003_3, Ssa#STIR00003_2, Ssa#EG917532, Ssa#STIR24954, Ssa#STIR12985, Ssa#STIR24948, Ssa#S48420291, Ssa#STIR12963, Ssa#STIR20571, Ssa#S35585217, Ssa#S31149006, Ssa#STIR18252, Ssa#NP797845, Omy#S18153329, Omy#CX254659, Ssa#STIR18230, Ssa#STIR06265, Ssa#S32011589, Ssa#STIR1…
GO:0031214	biomineral tissue development	P	0.00672515	7	11	Ssa#STIR19621, Ssa#STIR02548, Ssa#STIR03886, Ssa#STIR10164, Ssa#STIR02404, Ssa#STIR04112, Ssa#STIR02737	Ssa#STIR13219, Ssa#STIR12563, Ssa#STIR11950, Ssa#STIR15973, Ssa#STIR08655, Ssa#STIR11140, Ssa#STIR10603, Ssa#STIR03204, Ssa#STIR14649, Ssa#STIR03052, Ssa#S35538941
GO:0006875	cellular metal ion homeostasis	P	0.0105989	17	78	Ssa#STIR05684, Ssa#STIR17269, Ssa#STIR21889, Ssa#STIR05999, Ssa#STIR03463, Ssa#STIR23204, Ssa#STIR03768, Ssa#STIR10003, Ssa#STIR21327, Ssa#STIR05775, Ssa#STIR10673, Ssa#STIR05291, Ssa#STIR02111, Ssa#S30244032, Ssa#STIR02261, Ssa#STIR01965, Ssa#STIR03690	Ssa#STIR12985, Ssa#S30294758, Ssa#S29048490, Ssa#STIR05762, Ssa#STIR12829, Ssa#STIR00094_4, Ssa#STIR00094_3, Ssa#STIR00094_2, Ssa#STIR25205, Ssa#STIR24745, Ssa#STIR00093_4, Ssa#STIR00093_3, Ssa#STIR00093_2, Ssa#STIR17568, Ssa#STIR09814, Ssa#STIR01085, Ssa#STIR12518, Ssa#STIR17362, Ssa#STIR17324, Ssa#STIR00109_4, Ssa#STIR00109_3, Ssa#STIR00109_2, Ssa#STIR00162_4, Ssa#STIR00162_3, Ssa#STIR00162_2, …
GO:0007154	cell communication	P	0.0108495	159	1680	Ssa#S35709761, Ssa#S31980042, Ssa#DW564107, Ssa#STIR16001, Omy#BX309284, Ssa#STIR00087_4, Ssa#STIR00087_3, Ssa#STIR00087_2, Ssa#DY740567, Ssa#STIR10724, Ssa#STIR00009_4, Ssa#STIR00009_3, Ssa#STIR00009_2, Ssa#STIR15261, Ssa#STIR08615, Ssa#STIR02541, Ssa#DW556702, Ssa#STIR03980, Ssa#S30295362, Ssa#S18834703, Ssa#STIR25495, Ssa#STIR22311, Ssa#STIR05697, Ssa#STIR13855, Ssa#STIR25114, Ssa#STIR13051, S…	Ssa#STIR01451, Ssa#S31983538, Ssa#S18888857, Ssa#STIR21008, Ssa#DW178668, Ssa#S35585260, Ssa#KSS3382, Ssa#STIR00003_4, Ssa#STIR00003_3, Ssa#STIR00003_2, Ssa#EG917532, Ssa#STIR12992, Ssa#STIR24954, Ssa#STIR12985, Ssa#STIR24948, Ssa#S48420291, Ssa#STIR12963, Ssa#STIR20571, Ssa#S35585217, Ssa#S31149006, Ssa#STIR18252, Ssa#NP797845, Omy#S18153329, Omy#CX254659, Ssa#STIR18230, Ssa#STIR06265, Ssa#S3201…
GO:0055065	metal ion homeostasis	P	0.0153472	17	81	Ssa#STIR05684, Ssa#STIR17269, Ssa#STIR21889, Ssa#STIR05999, Ssa#STIR03463, Ssa#STIR23204, Ssa#STIR03768, Ssa#STIR10003, Ssa#STIR21327, Ssa#STIR05775, Ssa#STIR10673, Ssa#STIR05291, Ssa#STIR02111, Ssa#S30244032, Ssa#STIR02261, Ssa#STIR01965, Ssa#STIR03690	Ssa#STIR12985, Ssa#S30294758, Ssa#S29048490, Ssa#STIR05762, Ssa#STIR12829, Ssa#STIR00094_4, Ssa#STIR00094_3, Ssa#STIR00094_2, Ssa#STIR25205, Ssa#STIR24745, Ssa#STIR00093_4, Ssa#STIR00093_3, Ssa#STIR00093_2, Ssa#STIR17568, Ssa#STIR09814, Ssa#STIR01085, Ssa#STIR12518, Ssa#STIR17362, Ssa#STIR17324, Ssa#STIR00109_4, Ssa#STIR00109_3, Ssa#STIR00109_2, Ssa#STIR00162_4, Ssa#STIR00162_3, Ssa#STIR00162_2, …
GO:0016891	endoribonuclease activity, producing 5'-phosphomonoesters	F	0.0170505	5	5	Ssa#S35664413, Ssa#STIR24840, Ssa#STIR21585, Ssa#STIR13281, Ssa#S30288456	Ssa#S48424669, Ssa#S30244098, Ssa#STIR08293, Ssa#S35582326, Ssa#STIR25682
GO:0030003	cellular cation homeostasis	P	0.0170505	17	82	Ssa#STIR05684, Ssa#STIR17269, Ssa#STIR21889, Ssa#STIR05999, Ssa#STIR03463, Ssa#STIR23204, Ssa#STIR03768, Ssa#STIR10003, Ssa#STIR21327, Ssa#STIR05775, Ssa#STIR10673, Ssa#STIR05291, Ssa#STIR02111, Ssa#S30244032, Ssa#STIR02261, Ssa#STIR01965, Ssa#STIR03690	Ssa#STIR12985, Ssa#S30294758, Ssa#S29048490, Ssa#STIR05762, Ssa#STIR12829, Ssa#STIR00094_4, Ssa#STIR00094_3, Ssa#STIR00094_2, Ssa#STIR25205, Ssa#STIR24745, Ssa#STIR12740, Ssa#STIR00093_4, Ssa#STIR00093_3, Ssa#STIR00093_2, Ssa#STIR17568, Ssa#STIR09814, Ssa#STIR01085, Ssa#STIR12518, Ssa#STIR17362, Ssa#STIR17324, Ssa#STIR00109_4, Ssa#STIR00109_3, Ssa#STIR00109_2, Ssa#STIR00162_4, Ssa#STIR00162_3, Ss…
GO:0030838	positive regulation of actin filament polymerization	P	0.0179845	4	2	Ssa#STIR18384, Ssa#STIR08290, Ssa#STIR18110, Ssa#STIR22382	Ssa#STIR07052, Ssa#STIR14012
GO:0002483	antigen processing and presentation of endogenous peptide antigen	P	0.0179845	3	0	Ssa#S30280925, Ssa#STIR23707, Ssa#S32371366
GO:0000185	activation of MAPKKK activity	P	0.0179845	3	0	Ssa#STIR02541, Ssa#STIR26086, Ssa#STIR10979
GO:0071396	cellular response to lipid	P	0.0179845	3	0	Ssa#STIR06397, Ssa#STIR10428, Ssa#STIR23464
GO:0071222	cellular response to lipopolysaccharide	P	0.0179845	3	0	Ssa#STIR06397, Ssa#STIR10428, Ssa#STIR23464
GO:0071219	cellular response to molecule of bacterial origin	P	0.0179845	3	0	Ssa#STIR06397, Ssa#STIR10428, Ssa#STIR23464
GO:0046685	response to arsenic-containing substance	P	0.0179845	3	0	Ssa#STIR00009_4, Ssa#STIR00009_3, Ssa#STIR00009_2
GO:0019885	antigen processing and presentation of endogenous peptide antigen via MHC class I	P	0.0179845	3	0	Ssa#S30280925, Ssa#STIR23707, Ssa#S32371366
GO:0019883	antigen processing and presentation of endogenous antigen	P	0.0179845	3	0	Ssa#S30280925, Ssa#STIR23707, Ssa#S32371366
GO:0002831	regulation of response to biotic stimulus	P	0.0179845	3	0	Ssa#STIR00009_4, Ssa#STIR00009_3, Ssa#STIR00009_2
GO:0031663	lipopolysaccharide-mediated signaling pathway	P	0.0179845	3	0	Ssa#STIR06397, Ssa#STIR10428, Ssa#STIR23464
GO:0032002	interleukin-28 receptor complex	C	0.0179845	3	0	Ssa#STIR00087_4, Ssa#STIR00087_3, Ssa#STIR00087_2
GO:0050691	regulation of defense response to virus by host	P	0.0179845	3	0	Ssa#STIR00009_4, Ssa#STIR00009_3, Ssa#STIR00009_2
GO:0050688	regulation of defense response to virus	P	0.0179845	3	0	Ssa#STIR00009_4, Ssa#STIR00009_3, Ssa#STIR00009_2
GO:0019787	ubiquitin-like protein transferase activity	F	0.0209876	26	165	Ssa#S32010461, Ssa#STIR02872, Ssa#STIR06767, Ssa#STIR03144, Ssa#STIR16193, Ssa#S32011380, Omy#S34309291, Ssa#CB499577, Ssa#S35533760, Ssa#KSS360, Ssa#S30241799, Omy#S15334710, Ssa#KSS1548, Ssa#S31981521, Ssa#STIR13920, Ssa#S35705796, Ssa#STIR02117, Ssa#STIR05275, Ssa#STIR06344, Ssa#S31967195, Ssa#STIR24733, Ssa#STIR17601, Omy#S34312378, Ssa#STIR25672, Ssa#STIR04787, Ssa#S35692787	Omy#CA362601, Ssa#STIR01447, Ssa#STIR13401, Omy#S15244058, Ssa#KSS3379, Ssa#STIR18287, Ssa#STIR06256, Ssa#STIR20529, Ssa#S30240052, Omy#CU063414, Omy#BX085886, Omy#TC141807, Ssa#STIR05671, Omy#TC134688, Ssa#S30295055, Ssa#AM083857, Ssa#KSS3190, Ssa#KSSb2710, Ssa#DW554742, Omy#TC141703, Ssa#STIR05573, Ssa#BM414358, Ssa#S35657897, Ssa#STIR13126, Ssa#S31983226, Ssa#KSSb2605, Ssa#STIR12642, Ssa#S3197…
GO:0006873	cellular ion homeostasis	P	0.0210899	17	85	Ssa#STIR05684, Ssa#STIR17269, Ssa#STIR21889, Ssa#STIR05999, Ssa#STIR03463, Ssa#STIR23204, Ssa#STIR03768, Ssa#STIR10003, Ssa#STIR21327, Ssa#STIR05775, Ssa#STIR10673, Ssa#STIR05291, Ssa#STIR02111, Ssa#S30244032, Ssa#STIR02261, Ssa#STIR01965, Ssa#STIR03690	Ssa#STIR12985, Ssa#S30294758, Ssa#S29048490, Ssa#STIR05762, Ssa#STIR12829, Ssa#STIR00094_4, Ssa#STIR00094_3, Ssa#STIR00094_2, Ssa#STIR25205, Ssa#STIR24745, Ssa#STIR12740, Ssa#STIR00093_4, Ssa#STIR00093_3, Ssa#STIR00093_2, Ssa#STIR17568, Ssa#STIR09814, Ssa#STIR01085, Ssa#STIR12518, Ssa#STIR17362, Ssa#STIR17324, Ssa#STIR00109_4, Ssa#STIR00109_3, Ssa#STIR00109_2, Ssa#STIR00162_4, Ssa#STIR00162_3, Ss…
GO:0004842	ubiquitin-protein transferase activity	F	0.021895	20	111	Ssa#S32010461, Ssa#STIR02872, Ssa#STIR06767, Ssa#STIR03144, Ssa#STIR16193, Omy#S34309291, Ssa#CB499577, Ssa#S30241799, Ssa#S31981521, Ssa#STIR13920, Ssa#S35705796, Ssa#STIR02117, Ssa#STIR05275, Ssa#STIR06344, Ssa#STIR24733, Ssa#STIR17601, Omy#S34312378, Ssa#STIR25672, Ssa#STIR04787, Ssa#S35692787	Omy#CA362601, Ssa#STIR01447, Ssa#STIR13401, Omy#S15244058, Ssa#KSS3379, Ssa#STIR18287, Ssa#STIR06256, Ssa#STIR20529, Ssa#S30240052, Omy#CU063414, Omy#BX085886, Omy#TC141807, Ssa#STIR05671, Omy#TC134688, Ssa#AM083857, Ssa#DW554742, Ssa#STIR05573, Ssa#BM414358, Ssa#STIR13126, Ssa#S31970714, Ssa#STIR09819, Ssa#STIR12585, Ssa#S35533638, Ssa#DY734347, Ssa#STIR17351, Ssa#S30287153, Ssa#S35546024, Ssa#S…
GO:0044089	positive regulation of cellular component biogenesis	P	0.0221318	6	10	Ssa#STIR08615, Ssa#STIR18384, Ssa#STIR03107, Ssa#STIR08290, Ssa#STIR18110, Ssa#STIR22382	Ssa#STIR06130, Ssa#STIR12518, Ssa#STIR12337, Ssa#STIR23570, Ssa#STIR22973, Ssa#STIR02721, Ssa#STIR07088, Ssa#STIR07052, Ssa#STIR06442, Ssa#STIR14012
GO:0051093	negative regulation of developmental process	P	0.0229211	10	33	Ssa#STIR19621, Ssa#STIR11821, Ssa#STIR02548, Ssa#STIR03443, Ssa#STIR03886, Ssa#STIR10164, Ssa#STIR02404, Ssa#STIR04112, Ssa#STIR02737, Ssa#STIR06499	Ssa#STIR25395, Ssa#STIR17779, Ssa#STIR25051, Ssa#STIR05316, Ssa#STIR11950, Ssa#STIR05069, Ssa#STIR23678, Ssa#STIR09399, Ssa#STIR16478, Ssa#STIR24045, Ssa#STIR08655, Ssa#STIR08629, Ssa#STIR19779, Ssa#STIR00066_4, Ssa#STIR00066_3, Ssa#STIR00066_2, Ssa#STIR03341, Ssa#S35587198, Ssa#STIR14809, Ssa#STIR03204, Ssa#STIR22361, Ssa#STIR15177, Ssa#STIR03052, Ssa#STIR02593, Ssa#S31969828, Ssa#STIR19160, Ssa…
GO:0055082	cellular chemical homeostasis	P	0.0229211	17	86	Ssa#STIR05684, Ssa#STIR17269, Ssa#STIR21889, Ssa#STIR05999, Ssa#STIR03463, Ssa#STIR23204, Ssa#STIR03768, Ssa#STIR10003, Ssa#STIR21327, Ssa#STIR05775, Ssa#STIR10673, Ssa#STIR05291, Ssa#STIR02111, Ssa#S30244032, Ssa#STIR02261, Ssa#STIR01965, Ssa#STIR03690	Ssa#STIR12985, Ssa#S30294758, Ssa#S29048490, Ssa#STIR05762, Ssa#STIR12829, Ssa#STIR00094_4, Ssa#STIR00094_3, Ssa#STIR00094_2, Ssa#STIR25205, Ssa#STIR24745, Ssa#STIR12740, Ssa#STIR00093_4, Ssa#STIR00093_3, Ssa#STIR00093_2, Ssa#STIR17568, Ssa#STIR09814, Ssa#STIR01085, Ssa#STIR12518, Ssa#STIR17362, Ssa#STIR17324, Ssa#STIR00109_4, Ssa#STIR00109_3, Ssa#STIR00109_2, Ssa#STIR00162_4, Ssa#STIR00162_3, Ss…
GO:0051241	negative regulation of multicellular organismal process	P	0.0236665	11	40	Ssa#STIR19621, Ssa#STIR11821, Ssa#STIR02548, Ssa#STIR03443, Ssa#STIR17210, Ssa#STIR03886, Ssa#STIR10164, Ssa#STIR02404, Ssa#STIR04112, Ssa#STIR02737, Ssa#STIR06499	Ssa#STIR17779, Ssa#STIR25051, Ssa#STIR17324, Ssa#STIR05316, Ssa#STIR11950, Ssa#STIR12319, Ssa#STIR09471, Ssa#STIR05069, Ssa#STIR23678, Ssa#STIR09399, Ssa#STIR16478, Ssa#STIR24045, Ssa#STIR08737, Ssa#STIR00103_4, Ssa#STIR00103_3, Ssa#STIR00103_2, Ssa#STIR08655, Ssa#STIR08629, Ssa#STIR23213, Ssa#STIR10603, Ssa#STIR19779, Ssa#STIR00066_4, Ssa#STIR00066_3, Ssa#STIR00066_2, Ssa#STIR03341, Ssa#STIR1480…
GO:1901701	cellular response to oxygen-containing compound	P	0.0238837	5	6	Ssa#STIR25114, Ssa#STIR06397, Ssa#STIR13271, Ssa#STIR10428, Ssa#STIR23464	Ssa#STIR08999, Ssa#STIR23244, Ssa#STIR19979, Ssa#STIR22101, Ssa#STIR02435, Ssa#STIR02232
GO:0001503	ossification	P	0.024659	8	21	Ssa#STIR19621, Ssa#STIR02548, Ssa#STIR03443, Ssa#STIR03886, Ssa#STIR10164, Ssa#STIR02404, Ssa#STIR04112, Ssa#STIR02737	Ssa#STIR12563, Ssa#STIR11950, Ssa#STIR17204, Ssa#STIR12045, Ssa#STIR15973, Ssa#STIR11514, Ssa#STIR16346, Ssa#STIR08655, Ssa#STIR11140, Ssa#STIR10603, Ssa#STIR02934, Ssa#STIR03204, Ssa#STIR14649, Ssa#STIR03052, Ssa#STIR14584, Ssa#STIR22100, Ssa#STIR19243, Ssa#STIR26190, Ssa#STIR25604, Ssa#STIR05956, Ssa#S35538941
GO:0009617	response to bacterium	P	0.024659	8	21	Ssa#STIR25495, Ssa#STIR05697, Ssa#STIR06397, Ssa#STIR12380, Ssa#STIR13765, Ssa#STIR10428, Ssa#STIR23464, Ssa#STIR19999	Ssa#STIR16825, Ssa#STIR24426, Ssa#STIR04816, Ssa#STIR00160_4, Ssa#STIR00160_3, Ssa#STIR00160_2, Ssa#STIR24255, Ssa#STIR09479, Ssa#STIR23509, Ssa#STIR04134, Ssa#STIR07847, Ssa#S35532137, Ssa#STIR14860, Ssa#STIR19640, Ssa#STIR22027, Ssa#STIR00008_4, Ssa#STIR00008_3, Ssa#STIR00008_2, Ssa#STIR20788, Ssa#STIR06367, Ssa#STIR18317
GO:0055080	cation homeostasis	P	0.0276873	17	88	Ssa#STIR05684, Ssa#STIR17269, Ssa#STIR21889, Ssa#STIR05999, Ssa#STIR03463, Ssa#STIR23204, Ssa#STIR03768, Ssa#STIR10003, Ssa#STIR21327, Ssa#STIR05775, Ssa#STIR10673, Ssa#STIR05291, Ssa#STIR02111, Ssa#S30244032, Ssa#STIR02261, Ssa#STIR01965, Ssa#STIR03690	Ssa#STIR12985, Ssa#S30294758, Ssa#S29048490, Ssa#STIR05762, Ssa#STIR12829, Ssa#STIR00094_4, Ssa#STIR00094_3, Ssa#STIR00094_2, Ssa#STIR25205, Ssa#STIR24745, Ssa#STIR12740, Ssa#STIR00093_4, Ssa#STIR00093_3, Ssa#STIR00093_2, Ssa#STIR17568, Ssa#STIR09814, Ssa#STIR01085, Ssa#STIR12518, Ssa#STIR17362, Ssa#STIR17324, Ssa#STIR00109_4, Ssa#STIR00109_3, Ssa#STIR00109_2, Ssa#STIR00162_4, Ssa#STIR00162_3, Ss…
GO:0033674	positive regulation of kinase activity	P	0.0295788	9	28	Ssa#STIR08615, Ssa#STIR02541, Ssa#STIR18384, Ssa#STIR26086, Ssa#STIR03107, Ssa#STIR13669, Ssa#STIR10979, Ssa#STIR20012, Ssa#STIR22382	Ssa#STIR06130, Ssa#STIR06047, Ssa#STIR13048, Ssa#STIR05305, Ssa#STIR24343, Ssa#STIR12337, Ssa#STIR09596, Ssa#STIR16537, Ssa#STIR23607, Ssa#STIR09177, Ssa#STIR15818, Ssa#STIR04251, Ssa#STIR15761, Ssa#STIR04185, Ssa#STIR22809, Ssa#STIR23250, Ssa#STIR23244, Ssa#STIR03653, Ssa#STIR03341, Ssa#STIR02821, Ssa#STIR02721, Ssa#STIR03062, Ssa#STIR07298, Ssa#STIR19214, Ssa#STIR07088, Ssa#STIR18540, Ssa#STIR2…
GO:0048878	chemical homeostasis	P	0.0295788	19	106	Ssa#STIR08987, Ssa#STIR05684, Ssa#STIR17269, Ssa#STIR21889, Ssa#STIR05999, Ssa#STIR03463, Ssa#STIR23204, Ssa#STIR03768, Ssa#STIR10003, Ssa#STIR21327, Ssa#STIR05775, Ssa#STIR10673, Ssa#STIR05291, Ssa#STIR02111, Ssa#S30244032, Ssa#STIR23132, Ssa#STIR02261, Ssa#STIR01965, Ssa#STIR03690	Ssa#STIR12985, Ssa#S30294758, Ssa#S29048490, Ssa#STIR05767, Ssa#STIR05762, Ssa#STIR12829, Ssa#STIR00094_4, Ssa#STIR00094_3, Ssa#STIR00094_2, Ssa#STIR25205, Ssa#STIR24745, Ssa#STIR18064, Ssa#STIR12740, Ssa#STIR00093_4, Ssa#STIR00093_3, Ssa#STIR00093_2, Ssa#STIR17568, Ssa#STIR17528, Ssa#STIR09814, Ssa#STIR01085, Ssa#STIR12518, Ssa#STIR17362, Ssa#STIR17324, Ssa#STIR00109_4, Ssa#STIR00109_3, Ssa#STIR…
GO:0043170	macromolecule metabolic process	P	0.0304852	4	3	Ssa#STIR25272, Ssa#STIR25265, Ssa#STIR22412, Ssa#STIR10319	Ssa#STIR09915, Ssa#STIR13102, Ssa#STIR19142
GO:0016358	dendrite development	P	0.0304852	4	3	Ssa#STIR18384, Ssa#STIR08290, Ssa#STIR18110, Ssa#STIR22382	Ssa#STIR07052, Ssa#STIR25675, Ssa#STIR14012
GO:0006420	arginyl-tRNA aminoacylation	P	0.0304852	4	3	Ssa#TC87067, Ssa#CL280Ctg1, Ssa#DY717209, Ssa#TC99677	Ssa#S30262830, Ssa#S35506761, Omy#CB490962
GO:0004814	arginine-tRNA ligase activity	F	0.0304852	4	3	Ssa#TC87067, Ssa#CL280Ctg1, Ssa#DY717209, Ssa#TC99677	Ssa#S30262830, Ssa#S35506761, Omy#CB490962
GO:0098771	inorganic ion homeostasis	P	0.0327415	17	90	Ssa#STIR05684, Ssa#STIR17269, Ssa#STIR21889, Ssa#STIR05999, Ssa#STIR03463, Ssa#STIR23204, Ssa#STIR03768, Ssa#STIR10003, Ssa#STIR21327, Ssa#STIR05775, Ssa#STIR10673, Ssa#STIR05291, Ssa#STIR02111, Ssa#S30244032, Ssa#STIR02261, Ssa#STIR01965, Ssa#STIR03690	Ssa#STIR12985, Ssa#S30294758, Ssa#S29048490, Ssa#STIR05762, Ssa#STIR12829, Ssa#STIR00094_4, Ssa#STIR00094_3, Ssa#STIR00094_2, Ssa#STIR25205, Ssa#STIR24745, Ssa#STIR12740, Ssa#STIR00093_4, Ssa#STIR00093_3, Ssa#STIR00093_2, Ssa#STIR17568, Ssa#STIR09814, Ssa#STIR01085, Ssa#STIR12518, Ssa#STIR17362, Ssa#STIR17324, Ssa#STIR00109_4, Ssa#STIR00109_3, Ssa#STIR00109_2, Ssa#STIR00162_4, Ssa#STIR00162_3, Ss…
GO:0004175	endopeptidase activity	F	0.0343706	37	284	Ssa#S18889540, Ssa#STIR18094, Ssa#STIR04291, Ssa#S31979006, Omy#TC136131, Ssa#STIR24052, Ssa#STIR09223, Omy#BX872843, Ssa#STIR05321, Ssa#STIR05302, Ssa#DW581264, Ssa#STIR09891, Ssa#TC70262, Ssa#DW590018, Ssa#S35492356, Ssa#STIR39880, Ssa#S35582917, Ssa#STIR02309, Ssa#S30241756, Ssa#STIR04015, Ssa#STIR19595, Ssa#STIR02191, Ssa#STIR21639, Ssa#S35551959, Ssa#S18890424, Ssa#S35671295, Ssa#S35664176, …	Ssa#STIR13404, Omy#S15262708, Ssa#S31963913, Ssa#S35553637, Omy#CA347807, Ssa#S32011554, Ssa#S18869663, Ssa#STIR05799, Ssa#S31964325, Ssa#STIR05782, Ssa#S31987870, Ssa#S30283146, Ssa#S31963871, Ssa#BI468092, Ssa#S35591828, Ssa#S30294677, Ssa#S31963814, Ssa#S35514803, Ssa#S48416937, Ssa#TC103777, Ssa#TC103761, Omy#S15298577, Ssa#S31976203, Ssa#CB511578, Ssa#S18890982, Ssa#S18845530, Ssa#S31969074,…
GO:0009056	catabolic process	P	0.0346202	60	536	Ssa#STIR04291, Ssa#S35581710, Omy#TC136131, Ssa#STIR24052, Ssa#STIR02872, Ssa#STIR09223, Ssa#STIR05321, Ssa#STIR06767, Ssa#EG915064, Ssa#STIR12752, Ssa#STIR03144, Ssa#STIR05302, Ssa#DW581264, Ssa#STIR09891, Ssa#KSS3117, Omy#TC154016, Ssa#STIR09878, Ssa#STIR09510, Ssa#DW590018, Ssa#S35492356, Ssa#STIR39880, Ssa#DY698263, Omy#S34424862, Ssa#DW582184, Ssa#S35582917, Ssa#STIR02309, Ssa#S35667337, Ssa…	Ssa#S35685325, Ssa#STIR13401, Omy#S34309345, Ssa#STIR01415, Ssa#STIR00003_4, Ssa#STIR00003_3, Ssa#STIR00003_2, Ssa#STIR12992, Ssa#STIR24948, Ssa#STIR18257, Ssa#STIR12950, Ssa#KSS3320, Ssa#S30294722, Ssa#STIR18232, Ssa#STIR18220, Ssa#STIR06256, Ssa#S18880023, Ssa#S35541643, Ssa#TC111475, Ssa#TC111428, Ssa#S35592328, Ssa#STIR05799, Ssa#STIR05782, Ssa#S30295177, Ssa#TC108676, Ssa#STIR25315, Ssa#S302…
GO:0018108	peptidyl-tyrosine phosphorylation	P	0.0346202	5	7	Ssa#STIR25114, Ssa#STIR15043, Ssa#STIR13669, Ssa#STIR06397, Ssa#STIR10428	Ssa#STIR24458, Ssa#STIR12465, Ssa#STIR08774, Ssa#STIR23250, Ssa#STIR03653, Ssa#STIR02821, Ssa#STIR18941
GO:0043900	regulation of multi-organism process	P	0.0346202	5	7	Ssa#STIR00009_4, Ssa#STIR00009_3, Ssa#STIR00009_2, Ssa#STIR02755, Ssa#STIR03836	Ssa#STIR05591, Ssa#STIR16153, Ssa#STIR08526, Ssa#STIR01968, Ssa#STIR21447, Ssa#STIR20936, Ssa#STIR02216
GO:0050801	ion homeostasis	P	0.0351516	17	91	Ssa#STIR05684, Ssa#STIR17269, Ssa#STIR21889, Ssa#STIR05999, Ssa#STIR03463, Ssa#STIR23204, Ssa#STIR03768, Ssa#STIR10003, Ssa#STIR21327, Ssa#STIR05775, Ssa#STIR10673, Ssa#STIR05291, Ssa#STIR02111, Ssa#S30244032, Ssa#STIR02261, Ssa#STIR01965, Ssa#STIR03690	Ssa#STIR12985, Ssa#S30294758, Ssa#S29048490, Ssa#STIR05762, Ssa#STIR12829, Ssa#STIR00094_4, Ssa#STIR00094_3, Ssa#STIR00094_2, Ssa#STIR25205, Ssa#STIR24745, Ssa#STIR12740, Ssa#STIR00093_4, Ssa#STIR00093_3, Ssa#STIR00093_2, Ssa#STIR17568, Ssa#STIR09814, Ssa#STIR01085, Ssa#STIR12518, Ssa#STIR17362, Ssa#STIR17324, Ssa#STIR00109_4, Ssa#STIR00109_3, Ssa#STIR00109_2, Ssa#STIR00162_4, Ssa#STIR00162_3, Ss…
GO:0008233	peptidase activity	F	0.0366918	52	448	Ssa#S30240240, Ssa#S18889540, Ssa#STIR18094, Ssa#STIR25966, Ssa#S30262545, Ssa#STIR02208, Ssa#STIR04291, Ssa#S35480949, Ssa#S31979006, Omy#TC136131, Ssa#STIR24052, Ssa#STIR09223, Omy#BX872843, Ssa#STIR05321, Ssa#STIR05302, Ssa#DW581264, Ssa#STIR09891, Ssa#S35585784, Ssa#TC70262, Omy#S34425193, Ssa#DW590018, Ssa#S35492356, Ssa#TC72404, Ssa#STIR39880, Ssa#S35582917, Ssa#STIR02309, Ssa#S30241756, Ss…	Ssa#S30295202, Ssa#TC95253, Omy#S24636648, Ssa#STIR13404, Ssa#S35597250, Omy#S15262708, Ssa#S48394416, Omy#S34424196, Ssa#S31963932, Ssa#S31963913, Ssa#STIR20536, Ssa#S35553637, Omy#CA347807, Ssa#S32011554, Ssa#TC109151, Ssa#S30276033, Ssa#DW548207, Ssa#S30279990, Ssa#S18869663, Ssa#STIR05799, Ssa#S31964325, Ssa#STIR05782, Ssa#STIR05778, Ssa#S31987870, Ssa#S30283146, Ssa#S31963871, Ssa#BI468092, …
GO:0070011	peptidase activity, acting on L-amino acid peptides	F	0.0402715	50	428	Ssa#S30240240, Ssa#S18889540, Ssa#STIR18094, Ssa#STIR25966, Ssa#S30262545, Ssa#STIR04291, Ssa#S35480949, Ssa#S31979006, Omy#TC136131, Ssa#STIR24052, Ssa#STIR09223, Omy#BX872843, Ssa#STIR05321, Ssa#STIR05302, Ssa#DW581264, Ssa#STIR09891, Ssa#S35585784, Ssa#TC70262, Omy#S34425193, Ssa#DW590018, Ssa#S35492356, Ssa#TC72404, Ssa#STIR39880, Ssa#S35582917, Ssa#STIR02309, Ssa#S30241756, Ssa#STIR04015, Ss…	Ssa#S30295202, Ssa#TC95253, Omy#S24636648, Ssa#STIR13404, Ssa#S35597250, Omy#S15262708, Ssa#S48394416, Ssa#S31963932, Ssa#S31963913, Ssa#STIR20536, Ssa#S35553637, Omy#CA347807, Ssa#S32011554, Ssa#TC109151, Ssa#S30276033, Ssa#DW548207, Ssa#S30279990, Ssa#S18869663, Ssa#STIR05799, Ssa#S31964325, Ssa#STIR05782, Ssa#STIR05778, Ssa#S31987870, Ssa#S30283146, Ssa#S31963871, Ssa#BI468092, Ssa#S35591828, …
GO:0051347	positive regulation of transferase activity	P	0.040407	9	30	Ssa#STIR08615, Ssa#STIR02541, Ssa#STIR18384, Ssa#STIR26086, Ssa#STIR03107, Ssa#STIR13669, Ssa#STIR10979, Ssa#STIR20012, Ssa#STIR22382	Ssa#STIR06130, Ssa#STIR06047, Ssa#STIR13048, Ssa#STIR05305, Ssa#STIR09685, Ssa#STIR24343, Ssa#STIR12337, Ssa#STIR09596, Ssa#STIR16537, Ssa#STIR23607, Ssa#STIR09177, Ssa#STIR15818, Ssa#STIR04251, Ssa#STIR15761, Ssa#STIR04185, Ssa#STIR22809, Ssa#STIR23250, Ssa#STIR23244, Ssa#STIR03653, Ssa#STIR19856, Ssa#STIR03341, Ssa#STIR02821, Ssa#STIR02721, Ssa#STIR03062, Ssa#STIR07298, Ssa#STIR19214, Ssa#STIR0…
GO:0004888	transmembrane signaling receptor activity	F	0.0404377	32	236	Ssa#STIR00087_4, Ssa#STIR00087_3, Ssa#STIR00087_2, Ssa#DW556702, Ssa#STIR22311, Ssa#STIR21572, Ssa#S41489469, Ssa#S18885910, Ssa#STIR05999, Ssa#KSS3791, Ssa#S35513176, Ssa#STIR02672, Ssa#STIR25265, Ssa#S31977749, Ssa#S35698462, Ssa#STIR05473, Ssa#S35701237, Ssa#S35491213, Ssa#STIR03270, Ssa#S35550575, Ssa#S35590916, Ssa#STIR10673, Ssa#STIR09998, Ssa#STIR25088, Ssa#STIR15975, Ssa#STIR07786, Ssa#DW…	Ssa#S31983538, Ssa#S18888857, Ssa#STIR12963, Ssa#STIR20571, Ssa#S35585217, Ssa#S31149006, Omy#S18153329, Ssa#STIR18230, Ssa#DW562501, Omy#CA351025, Ssa#DW550507, Ssa#DW579353, Omy#S23937765, Ssa#STIR13342, Ssa#S30271130, Ssa#STIR18150, Ssa#STIR06132, Ssa#S22712780, Ssa#STIR00089_4, Ssa#S31969019, Ssa#S30243811, Ssa#CK892570, Ssa#STIR18069, Omy#CA347661, Omy#BX874804, Omy#CA347650, Ssa#STIR18037, …
GO:0004519	endonuclease activity	F	0.0409262	10	37	Ssa#S35664413, Ssa#STIR24840, Ssa#S35483299, Ssa#STIR21585, Ssa#STIR20909, Ssa#STIR11147, Ssa#S35546100, Ssa#S35477644, Ssa#STIR13281, Ssa#S30288456	Ssa#CX354944, Ssa#S48424669, Ssa#S35503276, Omy#BX300216, Omy#S34311400, Ssa#CB516378, Ssa#DW550391, Ssa#STIR32306, Ssa#S32010891, Ssa#STIR20234, Omy#S15317062, Ssa#STIR20160, Ssa#S30244098, Ssa#DW542465, Ssa#S32008248, Ssa#STIR12375, Omy#S15297471, Ssa#S35526147, Ssa#S31963157, Ssa#S31993629, Ssa#S30235179, Ssa#STIR04094, Ssa#S48402747, Ssa#STIR11072, Ssa#STIR08293, Ssa#S35582326, Ssa#S35679519,…
GO:1901575	organic substance catabolic process	P	0.0483994	56	500	Ssa#STIR04291, Ssa#S35581710, Omy#TC136131, Ssa#STIR24052, Ssa#STIR02872, Ssa#STIR09223, Ssa#STIR05321, Ssa#STIR06767, Ssa#EG915064, Ssa#STIR12752, Ssa#STIR03144, Ssa#STIR05302, Ssa#DW581264, Ssa#STIR09891, Ssa#KSS3117, Omy#TC154016, Ssa#STIR09878, Ssa#STIR09510, Ssa#DW590018, Ssa#S35492356, Ssa#STIR39880, Ssa#DY698263, Omy#S34424862, Ssa#DW582184, Ssa#S35582917, Ssa#STIR02309, Ssa#S35667337, Ssa…	Ssa#S35685325, Ssa#STIR13401, Omy#S34309345, Ssa#STIR01415, Ssa#STIR00003_4, Ssa#STIR00003_3, Ssa#STIR00003_2, Ssa#STIR24948, Ssa#STIR18257, Ssa#STIR12950, Ssa#KSS3320, Ssa#S30294722, Ssa#STIR18220, Ssa#STIR06256, Ssa#S18880023, Ssa#S35541643, Ssa#TC111475, Ssa#TC111428, Ssa#S35592328, Ssa#STIR05799, Ssa#STIR05782, Ssa#S30295177, Ssa#TC108676, Ssa#STIR25315, Ssa#S30279916, Ssa#STIR13331, Omy#CX02…
Down-regulated
GO-ID	Term	Category	FDR	#Test	#Ref	TestSeqs	RefSeqs
GO:0003824	catalytic activity	F	1.31502e-11	629	4607	Ssa#STIR12886, Ssa#DW582040, Ssa#BM414077, Ssa#S35545357, Ssa#S29911126, Ssa#S30295090, Ssa#TC112417, Ssa#S31964010, Omy#S18144094, Omy#S34425010, Ssa#S35581979, Ssa#BI468095, Ssa#KSS1611, Omy#S15301264, Ssa#CL219Ctg1, Ssa#DW556174, Ssa#STIR19597, Ssa#BM414051, Ssa#DY695047, Ssa#TC110594, Ssa#TC103424, Ssa#S35600309, Ssa#BM414045, Ssa#STIR00096_3, Ssa#STIR00096_2, Ssa#S30295072, Ssa#S35660899, Ss…	Omy#CA362601, Ssa#S30295202, Ssa#STIR13419, Ssa#S35685325, Ssa#TC95253, Ssa#S32004463, Ssa#STIR13411, Ssa#STIR01447, Ssa#TC104373, Omy#S24636648, Ssa#TC87639, Ssa#STIR13407, Ssa#STIR13404, Ssa#STIR00123_4, Ssa#STIR13401, Ssa#STIR00123_3, Omy#S15244089, Ssa#STIR01437, Omy#S34309345, Ssa#S35597250, Ssa#S31983530, Omy#S15316919, Ssa#S35472711, Ssa#STIR21005, Ssa#S32000086, Ssa#STIR01426, Omy#S152627…
GO:0008610	lipid biosynthetic process	P	4.88883e-07	42	112	Ssa#STIR00096_3, Ssa#STIR00096_2, Ssa#BU693971, Ssa#STIR09108, Ssa#STIR00099_4, Ssa#STIR00099_3, Ssa#STIR00099_2, Ssa#DW005597, Ssa#STIR00033_2, Ssa#STIR24420, Ssa#STIR13248, Ssa#S32012619, Ssa#STIR00047_4, Ssa#STIR00047_3, Ssa#STIR00047_2, Ssa#STIR21468, Omy#CX251889, Ssa#STIR00098_4, Ssa#STIR00098_3, Ssa#STIR00098_2, Ssa#STIR17531, Ssa#STIR17528, Ssa#TC83473, Ssa#STIR00046_2, Ssa#STIR08826, Ssa…	Ssa#STIR13407, Ssa#STIR18229, Ssa#STIR00046_4, Ssa#STIR00046_3, Ssa#STIR18183, Ssa#STIR12868, Ssa#STIR00045_4, Ssa#STIR00045_3, Ssa#STIR00045_2, Ssa#CK885403, Ssa#STIR01243, Ssa#STIR17568, Ssa#STIR13168, Ssa#STIR17511, Ssa#STIR24667, Ssa#TC103569, Ssa#S35680123, Ssa#STIR09813, Ssa#STIR05414, Ssa#STIR12522, Ssa#STIR00518, Ssa#S30244033, xSsa#STIR15518x, Ssa#STIR09603, Ssa#STIR16779, Ssa#DY727059, …
GO:0006629	lipid metabolic process	P	1.1151e-05	77	339	Ssa#BI468095, Ssa#DW556174, Ssa#STIR00096_3, Ssa#STIR00096_2, Ssa#S18887340, Ssa#BU693971, Ssa#STIR09108, Ssa#S30279592, Ssa#STIR00099_4, Ssa#STIR00099_3, Ssa#STIR00099_2, Ssa#S18876133, Ssa#DW005597, Ssa#STIR00033_2, Ssa#STIR24420, Ssa#S18859895, Ssa#S30279847, Ssa#STIR13248, Ssa#S32012619, Ssa#STIR00047_4, Ssa#STIR00047_3, Ssa#STIR00047_2, Ssa#STIR21468, Omy#S15338110, Omy#CX251889, Ssa#STIR127…	Ssa#STIR13407, Ssa#STIR24948, Omy#S15281854, Ssa#STIR18229, Ssa#STIR18220, Ssa#STIR00051_4, Ssa#STIR00051_3, Ssa#STIR00051_2, Ssa#S30295177, Ssa#STIR05767, Ssa#S30295131, Ssa#STIR13331, Ssa#STIR01357, Ssa#STIR00046_4, Ssa#STIR00046_3, Ssa#STIR18183, Ssa#STIR12868, Ssa#DY715558, Ssa#CL184Ctg1, Ssa#STIR18143, Ssa#STIR06130, Ssa#STIR00050_2, Omy#S15294190, Ssa#STIR17681, Ssa#DW567259, Ssa#STIR13219,…
GO:0044255	cellular lipid metabolic process	P	2.03009e-05	61	245	Ssa#BI468095, Ssa#STIR00096_3, Ssa#STIR00096_2, Ssa#BU693971, Ssa#STIR09108, Ssa#STIR00099_4, Ssa#STIR00099_3, Ssa#STIR00099_2, Ssa#S18876133, Ssa#DW005597, Ssa#STIR00033_2, Ssa#S18859895, Ssa#STIR13248, Ssa#S32012619, Ssa#STIR00047_4, Ssa#STIR00047_3, Ssa#STIR00047_2, Ssa#STIR21468, Omy#S15338110, Omy#CX251889, Ssa#STIR12701, Ssa#STIR00098_4, Ssa#STIR00098_3, Ssa#STIR00098_2, Ssa#STIR25480, Ssa#…	Ssa#STIR13407, Ssa#STIR24948, Omy#S15281854, Ssa#STIR18229, Ssa#STIR18220, Ssa#STIR00051_4, Ssa#STIR00051_3, Ssa#STIR00051_2, Ssa#S30295177, Ssa#STIR05767, Ssa#STIR13331, Ssa#STIR00046_4, Ssa#STIR00046_3, Ssa#STIR18183, Ssa#STIR12868, Ssa#DY715558, Ssa#CL184Ctg1, Ssa#STIR18143, Ssa#STIR06130, Ssa#STIR00050_2, Omy#S15294190, Ssa#STIR17681, Ssa#DW567259, Ssa#STIR13219, Ssa#STIR00045_4, Ssa#STIR0004…
GO:0006066	alcohol metabolic process	P	4.62687e-05	24	50	Ssa#STIR00096_3, Ssa#STIR00096_2, Ssa#STIR09108, Ssa#STIR00099_4, Ssa#STIR00099_3, Ssa#STIR00099_2, Ssa#STIR00033_2, Ssa#STIR24420, Ssa#STIR13248, Ssa#STIR12701, Ssa#STIR17528, Ssa#STIR16747, Ssa#STIR08826, Ssa#STIR18539, Ssa#STIR00042_2, Ssa#STIR00031_4, Ssa#STIR00031_3, Ssa#STIR00031_2, Ssa#STIR18863, Ssa#KSS4652, Ssa#STIR16974, Ssa#STIR00001_4, Ssa#STIR00001_3, Ssa#S30269834	Ssa#STIR18220, Ssa#STIR18183, Omy#BX863379, Ssa#STIR13219, Ssa#STIR01243, Ssa#STIR36773, Ssa#STIR00001_2, Ssa#STIR18031, Ssa#STIR31840, Ssa#S23659857, Ssa#STIR01085, Ssa#STIR12522, Ssa#STIR17302, Ssa#STIR00042_4, Ssa#STIR00042_3, Ssa#STIR09603, Ssa#STIR05175, Omy#TC152779, Ssa#STIR08986, Ssa#STIR16474, Ssa#STIR04454, Ssa#S35664379, Ssa#STIR00033_4, Ssa#STIR00033_3, Ssa#DW565521, Ssa#S30258921, Ss…
GO:0043168	anion binding	F	5.32288e-05	264	1808	Ssa#DW582040, Ssa#S30241825, Ssa#S35545357, Ssa#TC79480, Ssa#S30295090, Ssa#S30281552, Omy#S18144094, Omy#S34425010, Ssa#KSS1611, Ssa#CL219Ctg1, Ssa#BM414051, Ssa#TC110594, Ssa#BM414045, Ssa#STIR13936, Ssa#S35660899, Ssa#TC102327, Ssa#DW583446, Omy#CU068949, Omy#S15319115, Ssa#BU693971, Ssa#DY738910, Ssa#DW182239, Ssa#S30291937, Ssa#S32005242, Omy#S23936235, Omy#S34310890, Ssa#KSS5020, Ssa#CX3540…	Ssa#S35685325, Ssa#STIR01440, Ssa#TC104373, Ssa#STIR13404, Ssa#S31983530, Ssa#STIR21008, Omy#S34485980, Ssa#S35585260, Ssa#CX354904, Ssa#S18876868, Ssa#DY693047, Omy#BX074451, Omy#CF752426, Ssa#S30294789, Ssa#STIR18295, Ssa#S37437675, Ssa#S31963905, Ssa#KSS3351, Ssa#STIR12972, Omy#BX856390, Ssa#S30290395, Ssa#STIR20574, Ssa#STIR06273, Omy#AB024294, Ssa#TC94775, Ssa#S32011589, Ssa#STIR18229, Ssa#S…
GO:0004452	isopentenyl-diphosphate delta-isomerase activity	F	6.42732e-05	7	0	Ssa#STIR00096_3, Ssa#STIR00096_2, Ssa#STIR00098_4, Ssa#STIR00098_3, Ssa#STIR00098_2, Ssa#STIR00098, Ssa#S35553677
GO:0008299	isoprenoid biosynthetic process	P	6.64502e-05	13	12	Ssa#STIR00096_3, Ssa#STIR00096_2, Ssa#STIR09108, Ssa#STIR00033_2, Ssa#S32012619, Omy#CX251889, Ssa#STIR00098_4, Ssa#STIR00098_3, Ssa#STIR00098_2, Ssa#STIR08826, Ssa#STIR00098, Omy#CA359868, Ssa#S35553677	Ssa#STIR12868, Ssa#STIR00033_4, Ssa#STIR00033_3, Ssa#STIR00032_4, Ssa#STIR00032_3, Ssa#STIR00032_2, Ssa#STIR11481, Omy#S34314370, Ssa#S35559359, Ssa#S35697634, Ssa#EG924967, Ssa#STIR20695
GO:0016125	sterol metabolic process	P	9.61966e-05	15	19	Ssa#STIR00096_3, Ssa#STIR00096_2, Ssa#STIR00099_4, Ssa#STIR00099_3, Ssa#STIR00099_2, Ssa#STIR00033_2, Ssa#STIR24420, Ssa#STIR17528, Ssa#STIR00042_2, Ssa#STIR00031_4, Ssa#STIR00031_3, Ssa#STIR00031_2, Ssa#STIR16974, Ssa#STIR00001_4, Ssa#STIR00001_3	Ssa#STIR01243, Ssa#STIR00001_2, Ssa#STIR00042_4, Ssa#STIR00042_3, Ssa#STIR09603, Ssa#STIR16474, Ssa#STIR00033_4, Ssa#STIR00033_3, Ssa#STIR00032_4, Ssa#STIR00032_3, Ssa#STIR00032_2, Ssa#STIR08618, Ssa#STIR11208, Omy#S15268923, Ssa#STIR06785, Ssa#STIR26246, Ssa#STIR26175, Ssa#STIR20739, Ssa#S32011742
GO:0006631	fatty acid metabolic process	P	0.000144259	31	91	Ssa#STIR00099_4, Ssa#STIR00099_3, Ssa#STIR00099_2, Ssa#S18876133, Ssa#S18859895, Ssa#STIR00047_4, Ssa#STIR00047_3, Ssa#STIR00047_2, Ssa#STIR17531, Ssa#STIR09996, Ssa#TC83473, Ssa#S35604579, Ssa#STIR00046_2, Ssa#STIR00049_2, Ssa#STIR00106_4, Ssa#STIR00106_3, Ssa#STIR00106_2, Ssa#STIR00094_4, Ssa#STIR00094_3, Ssa#STIR00094_2, Ssa#STIR19007, Ssa#STIR00050_4, Ssa#STIR00050_3, Ssa#S30294385, Ssa#STIR0…	Omy#S15281854, Ssa#STIR18229, Ssa#STIR00051_4, Ssa#STIR00051_3, Ssa#STIR00051_2, Ssa#STIR00046_4, Ssa#STIR00046_3, Ssa#STIR00050_2, Ssa#STIR00045_4, Ssa#STIR00045_3, Ssa#STIR00045_2, Omy#BX073765, Omy#S34311380, Ssa#S35680123, Ssa#STIR09813, Ssa#STIR00518, Ssa#S30244033, Ssa#STIR00042_4, Ssa#STIR00042_3, Ssa#S35658059, Ssa#STIR16779, Ssa#STIR00040_4, Ssa#STIR00040_3, Ssa#STIR00040_2, Ssa#STIR2426…
GO:0036094	small molecule binding	F	0.000146684	294	2100	Ssa#DW582040, Ssa#STIR11435, Ssa#CL293Ctg1, Ssa#S35545357, Ssa#TC79480, Ssa#S30295090, Omy#S18144094, Ssa#KSS1611, Ssa#CL219Ctg1, Ssa#BM414051, Ssa#TC110594, Ssa#BM414045, Ssa#S35660899, Ssa#TC102327, Ssa#DW583446, Omy#CU068949, Omy#S15319115, Ssa#BU693971, Ssa#DW182239, Ssa#KSS5049, Ssa#S30291937, Ssa#S32005242, Ssa#S35668688, Omy#S23936235, Omy#S34310890, Ssa#DW570089, Ssa#KSS5020, Ssa#S4839452…	Ssa#S35589660, Ssa#S35685325, Ssa#STIR13411, Ssa#STIR01440, Ssa#TC104373, Ssa#STIR13404, Ssa#S31983530, Omy#S34485980, Ssa#STIR01415, Ssa#S35585260, Ssa#CX354904, Ssa#S18876868, Ssa#S35703589, Omy#CF752426, Ssa#S30294789, Omy#CA375093, Ssa#STIR18295, Ssa#S37437675, Ssa#KSS3363, Ssa#STIR20591, Ssa#S31963905, Ssa#KSS3351, Ssa#STIR12972, Ssa#STIR18275, Omy#BX856390, Ssa#S30290395, Ssa#STIR20574, Ssa…
GO:1901265	nucleoside phosphate binding	F	0.000173289	285	2034	Ssa#DW582040, Ssa#STIR11435, Ssa#CL293Ctg1, Ssa#S35545357, Ssa#TC79480, Ssa#S30295090, Omy#S18144094, Ssa#KSS1611, Ssa#CL219Ctg1, Ssa#BM414051, Ssa#TC110594, Ssa#BM414045, Ssa#S35660899, Ssa#TC102327, Ssa#DW583446, Omy#CU068949, Omy#S15319115, Ssa#BU693971, Ssa#DW182239, Ssa#KSS5049, Ssa#S30291937, Ssa#S32005242, Ssa#S35668688, Omy#S23936235, Omy#S34310890, Ssa#DW570089, Ssa#KSS5020, Ssa#S4839452…	Ssa#S35589660, Ssa#S35685325, Ssa#STIR13411, Ssa#STIR01440, Ssa#TC104373, Ssa#STIR13404, Ssa#S31983530, Omy#S34485980, Ssa#STIR01415, Ssa#S35585260, Ssa#CX354904, Ssa#S18876868, Ssa#S35703589, Omy#CF752426, Ssa#S30294789, Omy#CA375093, Ssa#STIR18295, Ssa#S37437675, Ssa#KSS3363, Ssa#STIR20591, Ssa#S31963905, Ssa#KSS3351, Ssa#STIR12972, Ssa#STIR18275, Omy#BX856390, Ssa#S30290395, Ssa#STIR20574, Ssa…
GO:0000166	nucleotide binding	F	0.000173289	285	2034	Ssa#DW582040, Ssa#STIR11435, Ssa#CL293Ctg1, Ssa#S35545357, Ssa#TC79480, Ssa#S30295090, Omy#S18144094, Ssa#KSS1611, Ssa#CL219Ctg1, Ssa#BM414051, Ssa#TC110594, Ssa#BM414045, Ssa#S35660899, Ssa#TC102327, Ssa#DW583446, Omy#CU068949, Omy#S15319115, Ssa#BU693971, Ssa#DW182239, Ssa#KSS5049, Ssa#S30291937, Ssa#S32005242, Ssa#S35668688, Omy#S23936235, Omy#S34310890, Ssa#DW570089, Ssa#KSS5020, Ssa#S4839452…	Ssa#S35589660, Ssa#S35685325, Ssa#STIR13411, Ssa#STIR01440, Ssa#TC104373, Ssa#STIR13404, Ssa#S31983530, Omy#S34485980, Ssa#STIR01415, Ssa#S35585260, Ssa#CX354904, Ssa#S18876868, Ssa#S35703589, Omy#CF752426, Ssa#S30294789, Omy#CA375093, Ssa#STIR18295, Ssa#S37437675, Ssa#KSS3363, Ssa#STIR20591, Ssa#S31963905, Ssa#KSS3351, Ssa#STIR12972, Ssa#STIR18275, Omy#BX856390, Ssa#S30290395, Ssa#STIR20574, Ssa…
GO:0016787	hydrolase activity	F	0.000173289	263	1848	Ssa#STIR12886, Ssa#S30295090, Ssa#TC112417, Ssa#KSS1611, Ssa#DW556174, Ssa#BM414051, Ssa#TC110594, Ssa#BM414045, Ssa#STIR00096_3, Ssa#STIR00096_2, Ssa#S30295072, Ssa#S35660899, Ssa#S35561469, Ssa#TC103777, Ssa#TC102327, Ssa#S18887340, Ssa#DW583446, Ssa#KSSb2544, Ssa#S30263209, Omy#S15319115, Ssa#S30291937, Ssa#S48415787, Omy#DV201298, Omy#S34310890, Ssa#DW589058, Ssa#S35535215, Ssa#DY741343, Ssa#…	Ssa#S30295202, Ssa#S35685325, Ssa#TC95253, Omy#S24636648, Ssa#TC87639, Ssa#STIR13404, Ssa#S35597250, Ssa#S35472711, Omy#S15262708, Ssa#TC83260, Ssa#S48394416, Ssa#CX354904, Ssa#S18876868, Omy#CF752426, Ssa#STIR24963, Ssa#STIR18298, Ssa#S48424669, Ssa#S31963913, Ssa#KSS3361, Ssa#KSS3360, Ssa#STIR24948, Omy#S18157710, Ssa#KSS3351, Ssa#STIR20582, Ssa#S48432259, Ssa#STIR20574, Omy#TC141983, Ssa#DY727…
GO:0046165	alcohol biosynthetic process	P	0.000173289	14	18	Ssa#STIR00096_3, Ssa#STIR00096_2, Ssa#STIR00099_4, Ssa#STIR00099_3, Ssa#STIR00099_2, Ssa#STIR00033_2, Ssa#STIR24420, Ssa#STIR13248, Ssa#STIR17528, Ssa#STIR18539, Ssa#STIR00031_4, Ssa#STIR00031_3, Ssa#STIR00031_2, Ssa#STIR16974	Ssa#STIR18183, Ssa#STIR01243, Ssa#STIR01085, Ssa#STIR12522, Ssa#STIR09603, Ssa#STIR16474, Ssa#STIR00033_4, Ssa#STIR00033_3, Ssa#STIR00032_4, Ssa#STIR00032_3, Ssa#STIR00032_2, Ssa#STIR08618, Ssa#STIR11208, Ssa#STIR10508, Omy#S15268923, Ssa#STIR06785, Ssa#STIR21493, Ssa#STIR07159
GO:0016126	sterol biosynthetic process	P	0.000186063	12	12	Ssa#STIR00096_3, Ssa#STIR00096_2, Ssa#STIR00099_4, Ssa#STIR00099_3, Ssa#STIR00099_2, Ssa#STIR00033_2, Ssa#STIR24420, Ssa#STIR17528, Ssa#STIR00031_4, Ssa#STIR00031_3, Ssa#STIR00031_2, Ssa#STIR16974	Ssa#STIR01243, Ssa#STIR09603, Ssa#STIR16474, Ssa#STIR00033_4, Ssa#STIR00033_3, Ssa#STIR00032_4, Ssa#STIR00032_3, Ssa#STIR00032_2, Ssa#STIR08618, Ssa#STIR11208, Omy#S15268923, Ssa#STIR06785
GO:0032559	adenyl ribonucleotide binding	F	0.000274038	170	1095	Ssa#DW582040, Ssa#S35545357, Ssa#S30295090, Omy#S18144094, Ssa#KSS1611, Ssa#CL219Ctg1, Ssa#BM414051, Ssa#TC110594, Ssa#BM414045, Ssa#S35660899, Ssa#TC102327, Ssa#DW583446, Omy#CU068949, Omy#S15319115, Ssa#BU693971, Ssa#DW182239, Ssa#S30291937, Ssa#S32005242, Omy#S23936235, Omy#S34310890, Ssa#KSS5020, Ssa#S48394520, Ssa#S32006666, Ssa#S35547806, Omy#S15300468, Ssa#DW550812, Omy#TC158146, Ssa#S3026…	Ssa#S35685325, Ssa#STIR01440, Ssa#TC104373, Ssa#STIR13404, Ssa#S31983530, Omy#S34485980, Ssa#CX354904, Omy#CF752426, Ssa#S30294789, Ssa#STIR18295, Ssa#S31963905, Ssa#KSS3351, Ssa#STIR12972, Omy#BX856390, Ssa#S30290395, Ssa#STIR06273, Omy#AB024294, Ssa#TC94775, Ssa#STIR18229, Ssa#DW570155, Ssa#S31968776, Omy#TC161511, Ssa#CB516524, Omy#TC147205, Ssa#CK889998, Ssa#TC111443, Ssa#S32011526, Ssa#TC880…
GO:0030554	adenyl nucleotide binding	F	0.000317223	170	1099	Ssa#DW582040, Ssa#S35545357, Ssa#S30295090, Omy#S18144094, Ssa#KSS1611, Ssa#CL219Ctg1, Ssa#BM414051, Ssa#TC110594, Ssa#BM414045, Ssa#S35660899, Ssa#TC102327, Ssa#DW583446, Omy#CU068949, Omy#S15319115, Ssa#BU693971, Ssa#DW182239, Ssa#S30291937, Ssa#S32005242, Omy#S23936235, Omy#S34310890, Ssa#KSS5020, Ssa#S48394520, Ssa#S32006666, Ssa#S35547806, Omy#S15300468, Ssa#DW550812, Omy#TC158146, Ssa#S3026…	Ssa#S35685325, Ssa#STIR01440, Ssa#TC104373, Ssa#STIR13404, Ssa#S31983530, Omy#S34485980, Ssa#CX354904, Omy#CF752426, Ssa#S30294789, Ssa#STIR18295, Ssa#S31963905, Ssa#KSS3351, Ssa#STIR12972, Omy#BX856390, Ssa#S30290395, Ssa#STIR06273, Omy#AB024294, Ssa#TC94775, Ssa#STIR18229, Ssa#DW570155, Ssa#S31968776, Omy#TC161511, Ssa#CB516524, Omy#TC147205, Ssa#CK889998, Ssa#TC111443, Ssa#S32011526, Ssa#TC880…
GO:0016874	ligase activity	F	0.000323217	44	174	Ssa#S35545357, Ssa#CL219Ctg1, Ssa#EG844909, Ssa#DW182239, Ssa#KSS5020, Ssa#STIR01613, Ssa#DW579292, Ssa#TC94402, Ssa#CB513116, Ssa#KSS2039, Ssa#STIR14006, Omy#TC149797, Ssa#EG846759, Ssa#KSS3781, Ssa#S30279805, Ssa#S35522798, Ssa#S31982566, Ssa#TC105842, Ssa#S48403096, Ssa#STIR26585, Ssa#S30280966, Ssa#STIR09658, Ssa#DY738105, Ssa#STIR00049_2, Ssa#S48398767, Ssa#CX358286, Ssa#TC106501, Omy#CA3677…	Ssa#S31983530, Ssa#STIR24966, Ssa#STIR12972, Ssa#S31964343, Ssa#STIR13382, Ssa#STIR13311, Ssa#S31983409, Ssa#STIR18178, Omy#S15300413, Ssa#AM402811, Ssa#S31964230, Ssa#STIR25249, Ssa#STIR17622, Ssa#TC95057, Omy#S19714672, Ssa#STIR18015, Ssa#DY703440, Ssa#TC74944, Ssa#STIR17593, Omy#BX308970, Ssa#S18833458, Omy#BX913016, Ssa#S31963611, Ssa#S30262830, Ssa#DY726859, Ssa#STIR09828, Ssa#TC81961, Ssa#T…
GO:0005524	ATP binding	F	0.000332175	168	1086	Ssa#DW582040, Ssa#S35545357, Ssa#S30295090, Omy#S18144094, Ssa#KSS1611, Ssa#CL219Ctg1, Ssa#BM414051, Ssa#TC110594, Ssa#BM414045, Ssa#S35660899, Ssa#TC102327, Ssa#DW583446, Omy#CU068949, Omy#S15319115, Ssa#BU693971, Ssa#DW182239, Ssa#S30291937, Ssa#S32005242, Omy#S23936235, Omy#S34310890, Ssa#KSS5020, Ssa#S48394520, Ssa#S32006666, Ssa#S35547806, Omy#S15300468, Ssa#DW550812, Omy#TC158146, Ssa#S3026…	Ssa#S35685325, Ssa#STIR01440, Ssa#TC104373, Ssa#STIR13404, Ssa#S31983530, Omy#S34485980, Ssa#CX354904, Omy#CF752426, Ssa#S30294789, Ssa#STIR18295, Ssa#S31963905, Ssa#KSS3351, Ssa#STIR12972, Omy#BX856390, Ssa#S30290395, Ssa#STIR06273, Omy#AB024294, Ssa#TC94775, Ssa#DW570155, Ssa#S31968776, Omy#TC161511, Ssa#CB516524, Omy#TC147205, Ssa#CK889998, Ssa#TC111443, Ssa#S32011526, Ssa#TC88039, Omy#S181648…
GO:0015662	ATPase activity, coupled to transmembrane movement of ions, phosphorylative mechanism	F	0.000332175	19	40	Ssa#KSS1611, Ssa#TC110594, Ssa#TC102327, Omy#CT569545, Ssa#S31977678, Ssa#STIR17908, Ssa#TC87263, Omy#TC160323, Omy#CT569106, Ssa#S35700046, Ssa#S18892437, Ssa#STIR00103_4, Ssa#STIR00103_3, Ssa#CK892590, Omy#S18159783, Ssa#S31992851, Ssa#DW182012, Ssa#DW182634, Omy#CX031158	Ssa#STIR13376, Ssa#STIR12872, Omy#CA381616, Ssa#STIR12740, Ssa#TC74881, Ssa#S30281895, Ssa#STIR17324, Ssa#TC108267, Omy#TC169701, Omy#S32043069, Ssa#CL493Ctg1, Omy#S18163654, Ssa#STIR08894, Ssa#S35571324, Ssa#STIR08719, Omy#CT570512, Ssa#STIR00103_2, Ssa#S35690473, Ssa#STIR08641, Ssa#S31978705, Omy#CX032664, Omy#CA352623, Ssa#S31980662, Ssa#CA040260, Ssa#STIR03390, Ssa#DW557275, Ssa#STIR03179, Ss…
GO:0006720	isoprenoid metabolic process	P	0.000360503	16	28	Ssa#STIR00096_3, Ssa#STIR00096_2, Ssa#STIR09108, Ssa#STIR00033_2, Ssa#S32012619, Omy#CX251889, Ssa#STIR12701, Ssa#STIR00098_4, Ssa#STIR00098_3, Ssa#STIR00098_2, Ssa#STIR17531, Ssa#STIR08826, Ssa#STIR00098, Omy#CA359868, Ssa#STIR19007, Ssa#S35553677	Ssa#STIR05767, Ssa#STIR12868, Ssa#STIR09813, Ssa#STIR20069, Ssa#STIR05175, Ssa#STIR08987, Ssa#STIR04454, Ssa#STIR00033_4, Ssa#STIR00033_3, Ssa#STIR00032_4, Ssa#STIR00032_3, Ssa#STIR00032_2, Ssa#STIR11481, Omy#S34314370, Ssa#STIR10800, Ssa#STIR22740, Ssa#STIR23196, Ssa#STIR23181, Ssa#STIR23132, Ssa#STIR08052, Ssa#STIR18968, Ssa#STIR02346, Ssa#S35559359, Ssa#S35697634, Ssa#EG924967, Ssa#STIR13561, …
GO:0019752	carboxylic acid metabolic process	P	0.000483349	100	567	Ssa#S35545357, Ssa#S29911126, Ssa#CL219Ctg1, Ssa#BU693971, Ssa#DW182239, Ssa#KSS5020, Ssa#EG868838, Ssa#STIR00099_4, Ssa#STIR00099_3, Ssa#STIR00099_2, Ssa#STIR18797, Ssa#S18876133, Ssa#TC101884, Ssa#S30244452, Ssa#DW579292, Omy#S15265928, Ssa#S35486251, Ssa#TC94402, Ssa#DW005597, Ssa#KSS2039, Ssa#STIR14006, Ssa#S18859895, Ssa#STIR00047_4, Ssa#STIR00047_3, Ssa#STIR00047_2, Ssa#EG846759, Ssa#KSS378…	Ssa#S31983530, Ssa#STIR01426, Omy#BX074451, Ssa#STIR18295, Ssa#KSS3361, Ssa#STIR12972, Omy#S15281854, Ssa#STIR12950, Ssa#STIR18252, Ssa#STIR06273, Ssa#S30294722, Ssa#STIR18232, Ssa#STIR18229, Ssa#STIR00051_4, Ssa#STIR00051_3, Ssa#STIR00051_2, Ssa#S35592328, Ssa#STIR25353, Ssa#STIR13382, Ssa#STIR05772, Ssa#STIR25346, Ssa#S30279916, Ssa#EG881932, Ssa#STIR05729, Ssa#STIR13311, Ssa#STIR00046_4, Ssa#S…
GO:0006082	organic acid metabolic process	P	0.000545542	100	570	Ssa#S35545357, Ssa#S29911126, Ssa#CL219Ctg1, Ssa#BU693971, Ssa#DW182239, Ssa#KSS5020, Ssa#EG868838, Ssa#STIR00099_4, Ssa#STIR00099_3, Ssa#STIR00099_2, Ssa#STIR18797, Ssa#S18876133, Ssa#TC101884, Ssa#S30244452, Ssa#DW579292, Omy#S15265928, Ssa#S35486251, Ssa#TC94402, Ssa#DW005597, Ssa#KSS2039, Ssa#STIR14006, Ssa#S18859895, Ssa#STIR00047_4, Ssa#STIR00047_3, Ssa#STIR00047_2, Ssa#EG846759, Ssa#KSS378…	Ssa#S31983530, Ssa#STIR01426, Omy#BX074451, Ssa#STIR18295, Ssa#KSS3361, Ssa#STIR12972, Omy#S15281854, Ssa#STIR12950, Ssa#STIR18252, Ssa#STIR06273, Ssa#S30294722, Ssa#STIR18232, Ssa#STIR18229, Ssa#STIR00051_4, Ssa#STIR00051_3, Ssa#STIR00051_2, Ssa#S35592328, Ssa#STIR25353, Ssa#STIR13382, Ssa#STIR05772, Ssa#STIR25346, Ssa#S30279916, Ssa#EG881932, Ssa#STIR05729, Ssa#STIR13311, Ssa#STIR00046_4, Ssa#S…
GO:0043436	oxoacid metabolic process	P	0.000545542	100	570	Ssa#S35545357, Ssa#S29911126, Ssa#CL219Ctg1, Ssa#BU693971, Ssa#DW182239, Ssa#KSS5020, Ssa#EG868838, Ssa#STIR00099_4, Ssa#STIR00099_3, Ssa#STIR00099_2, Ssa#STIR18797, Ssa#S18876133, Ssa#TC101884, Ssa#S30244452, Ssa#DW579292, Omy#S15265928, Ssa#S35486251, Ssa#TC94402, Ssa#DW005597, Ssa#KSS2039, Ssa#STIR14006, Ssa#S18859895, Ssa#STIR00047_4, Ssa#STIR00047_3, Ssa#STIR00047_2, Ssa#EG846759, Ssa#KSS378…	Ssa#S31983530, Ssa#STIR01426, Omy#BX074451, Ssa#STIR18295, Ssa#KSS3361, Ssa#STIR12972, Omy#S15281854, Ssa#STIR12950, Ssa#STIR18252, Ssa#STIR06273, Ssa#S30294722, Ssa#STIR18232, Ssa#STIR18229, Ssa#STIR00051_4, Ssa#STIR00051_3, Ssa#STIR00051_2, Ssa#S35592328, Ssa#STIR25353, Ssa#STIR13382, Ssa#STIR05772, Ssa#STIR25346, Ssa#S30279916, Ssa#EG881932, Ssa#STIR05729, Ssa#STIR13311, Ssa#STIR00046_4, Ssa#S…
GO:0004179	membrane alanyl aminopeptidase activity	F	0.000592323	10	9	Ssa#S18860758, Omy#S34425616, Ssa#STIR22265, Ssa#S30261615, Ssa#S18866337, Ssa#S30291544, Ssa#S19097709, Ssa#TC83473, Ssa#STIR36237, Ssa#TC109151	Ssa#S30295202, Ssa#S35680123, Ssa#STIR24325, Omy#S15315532, Ssa#STIR11548, Ssa#S31973583, Ssa#STIR10342, Ssa#EG817893, Omy#S15294554
GO:0016717	oxidoreductase activity, acting on paired donors, with oxidation of a pair of donors resulting in the reduction of molecular oxygen to two molecules of water	F	0.000900552	9	7	Ssa#STIR00099_4, Ssa#STIR00099_3, Ssa#STIR00099_2, Ssa#STIR00094_4, Ssa#STIR00094_3, Ssa#STIR00094_2, Ssa#STIR00093_4, Ssa#STIR00093_3, Ssa#STIR00093_2	Ssa#S30280356, Omy#S15306626, Omy#S15291129, Omy#TC154945, Ssa#STIR14343, Ssa#S47625819, Ssa#TC99961
GO:0048037	cofactor binding	F	0.000900552	52	237	Omy#S34425010, Ssa#DY738910, Ssa#STIR09108, Ssa#EG868838, Ssa#CX355143, Ssa#S30282925, Ssa#S18876133, Ssa#TC102612, Ssa#S30244452, Ssa#S35486251, Ssa#TC69649, Omy#CA351275, Ssa#STIR17984, Ssa#S18859895, Ssa#S32000036, Ssa#S32012619, Omy#S18165269, Omy#S18532412, Ssa#CA045279, Omy#CX027157, Ssa#S30265950, Ssa#STIR24042, Ssa#S30290701, Ssa#TC68476, Ssa#KSS5203, Ssa#STIR17531, Ssa#CL486Ctg1, Ssa#S35…	Ssa#STIR13411, Ssa#DY693047, Omy#BX074451, Ssa#S37437675, Ssa#STIR00051_4, Ssa#STIR00051_3, Ssa#STIR00051_2, Omy#CA354989, Ssa#STIR17756, Ssa#STIR05772, Ssa#S18871912, Ssa#EG881932, Ssa#S31987806, Ssa#STIR24851, Ssa#STIR40066, Ssa#STIR18143, Ssa#S30270691, Ssa#STIR06174, Ssa#AM402810, Ssa#DW574403, Ssa#DV644302, Ssa#STIR17681, Ssa#STIR17655, Omy#S34423523, Ssa#CB515950, Ssa#KSS3165, Ssa#STIR20377…
GO:0005388	calcium-transporting ATPase activity	F	0.000971014	10	10	Ssa#KSS1611, Ssa#TC110594, Ssa#TC102327, Omy#CT569545, Ssa#TC87263, Omy#TC160323, Omy#CT569106, Ssa#CK892590, Ssa#DW182012, Omy#CX031158	Omy#CA381616, Ssa#STIR17324, Omy#TC169701, Omy#S32043069, Omy#CT570512, Ssa#S31980662, Ssa#CA040260, Ssa#DW557275, Ssa#CX357013, Omy#BX882961
GO:0004812	aminoacyl-tRNA ligase activity	F	0.000971014	25	75	Ssa#S35545357, Ssa#CL219Ctg1, Ssa#DW182239, Ssa#KSS5020, Ssa#DW579292, Ssa#TC94402, Ssa#KSS2039, Ssa#STIR14006, Ssa#EG846759, Ssa#KSS3781, Ssa#TC105842, Ssa#DY738105, Ssa#S48398767, Ssa#CX358286, Omy#CA367793, Ssa#S35695745, Ssa#STIR14183, Ssa#DW550903, Ssa#TC104294, Ssa#S30241204, Omy#S34311073, Ssa#STIR00048_3, Ssa#STIR00048_2, Ssa#TC81452, Omy#TC156630	Ssa#STIR12972, Ssa#STIR13382, Ssa#S31983409, Omy#S15300413, Ssa#STIR17622, Omy#BX913016, Ssa#S30262830, Ssa#DY726859, Ssa#STIR09828, Ssa#TC93900, Ssa#STIR17240, Omy#CA346800, Ssa#TC87067, Ssa#S35506761, Ssa#S30294149, Ssa#S18849457, Ssa#CL280Ctg1, Omy#DV197306, Ssa#STIR36193, Omy#S22924698, Omy#TC140529, Omy#CB490962, Ssa#TC107218, Omy#TC152469, Omy#CA380201, Ssa#S48397252, Omy#BX077226, Ssa#S302…
GO:0008237	metallopeptidase activity	F	0.00103815	28	92	Ssa#S30295072, Ssa#S18860758, Omy#S34425616, Ssa#STIR09402, Ssa#S30293113, Omy#S34315345, Ssa#S30261615, Ssa#S18866337, Ssa#S30291544, Ssa#S48406002, Ssa#S48412047, Ssa#S30235026, Ssa#STIR25485, Ssa#STIR24022, Ssa#S19097709, Ssa#TC83473, Ssa#S30240280, Ssa#S18875875, Ssa#STIR36237, Ssa#CA039426, Ssa#STIR20876, Ssa#S32005026, Ssa#BE518494, Ssa#TC109151, Omy#CA380549, Ssa#S30276033, Ssa#STIR15222, …	Ssa#S30295202, Omy#S24636648, Omy#CA347807, Ssa#DW548207, Ssa#S31987870, Ssa#S30283146, Ssa#S18890982, Omy#S22920978, Ssa#S31987656, Ssa#S31963614, Omy#S15279265, Ssa#S35533728, Ssa#S35680123, Ssa#TC111132, Ssa#TC99212, Ssa#DW554522, Ssa#S30235966, Ssa#S35545523, Ssa#STIR23982, Omy#BX081049, Ssa#S35689178, Ssa#S31979775, Ssa#S31979774, Ssa#S35507200, Ssa#CX354387, Ssa#DW547248, Omy#S18157143, Ssa…
GO:0006418	tRNA aminoacylation for protein translation	P	0.00103815	25	76	Ssa#S35545357, Ssa#CL219Ctg1, Ssa#DW182239, Ssa#KSS5020, Ssa#DW579292, Ssa#TC94402, Ssa#KSS2039, Ssa#STIR14006, Ssa#EG846759, Ssa#KSS3781, Ssa#TC105842, Ssa#DY738105, Ssa#S48398767, Ssa#CX358286, Omy#CA367793, Ssa#S35695745, Ssa#STIR14183, Ssa#DW550903, Ssa#TC104294, Ssa#S30241204, Omy#S34311073, Ssa#STIR00048_3, Ssa#STIR00048_2, Ssa#TC81452, Omy#TC156630	Ssa#STIR18295, Ssa#STIR12972, Ssa#STIR13382, Ssa#S31983409, Omy#S15300413, Ssa#STIR17622, Omy#BX913016, Ssa#S30262830, Ssa#DY726859, Ssa#STIR09828, Ssa#TC93900, Ssa#STIR17240, Omy#CA346800, Ssa#TC87067, Ssa#S35506761, Ssa#S30294149, Ssa#S18849457, Ssa#STIR17127, Ssa#CL280Ctg1, Omy#DV197306, Ssa#STIR36193, Omy#S22924698, Omy#TC140529, Omy#CB490962, Ssa#TC107218, Omy#TC152469, Omy#CA380201, Ssa#S48…
GO:0016876	ligase activity, forming aminoacyl-tRNA and related compounds	F	0.00103815	25	76	Ssa#S35545357, Ssa#CL219Ctg1, Ssa#DW182239, Ssa#KSS5020, Ssa#DW579292, Ssa#TC94402, Ssa#KSS2039, Ssa#STIR14006, Ssa#EG846759, Ssa#KSS3781, Ssa#TC105842, Ssa#DY738105, Ssa#S48398767, Ssa#CX358286, Omy#CA367793, Ssa#S35695745, Ssa#STIR14183, Ssa#DW550903, Ssa#TC104294, Ssa#S30241204, Omy#S34311073, Ssa#STIR00048_3, Ssa#STIR00048_2, Ssa#TC81452, Omy#TC156630	Ssa#S31983530, Ssa#STIR12972, Ssa#STIR13382, Ssa#S31983409, Omy#S15300413, Ssa#STIR17622, Omy#BX913016, Ssa#S30262830, Ssa#DY726859, Ssa#STIR09828, Ssa#TC93900, Ssa#STIR17240, Omy#CA346800, Ssa#TC87067, Ssa#S35506761, Ssa#S30294149, Ssa#S18849457, Ssa#CL280Ctg1, Omy#DV197306, Ssa#STIR36193, Omy#S22924698, Omy#TC140529, Omy#CB490962, Ssa#TC107218, Omy#TC152469, Omy#CA380201, Ssa#S48397252, Omy#BX0…
GO:0016875	ligase activity, forming carbon-oxygen bonds	F	0.00103815	25	76	Ssa#S35545357, Ssa#CL219Ctg1, Ssa#DW182239, Ssa#KSS5020, Ssa#DW579292, Ssa#TC94402, Ssa#KSS2039, Ssa#STIR14006, Ssa#EG846759, Ssa#KSS3781, Ssa#TC105842, Ssa#DY738105, Ssa#S48398767, Ssa#CX358286, Omy#CA367793, Ssa#S35695745, Ssa#STIR14183, Ssa#DW550903, Ssa#TC104294, Ssa#S30241204, Omy#S34311073, Ssa#STIR00048_3, Ssa#STIR00048_2, Ssa#TC81452, Omy#TC156630	Ssa#S31983530, Ssa#STIR12972, Ssa#STIR13382, Ssa#S31983409, Omy#S15300413, Ssa#STIR17622, Omy#BX913016, Ssa#S30262830, Ssa#DY726859, Ssa#STIR09828, Ssa#TC93900, Ssa#STIR17240, Omy#CA346800, Ssa#TC87067, Ssa#S35506761, Ssa#S30294149, Ssa#S18849457, Ssa#CL280Ctg1, Omy#DV197306, Ssa#STIR36193, Omy#S22924698, Omy#TC140529, Omy#CB490962, Ssa#TC107218, Omy#TC152469, Omy#CA380201, Ssa#S48397252, Omy#BX0…
GO:0043039	tRNA aminoacylation	P	0.00118422	25	77	Ssa#S35545357, Ssa#CL219Ctg1, Ssa#DW182239, Ssa#KSS5020, Ssa#DW579292, Ssa#TC94402, Ssa#KSS2039, Ssa#STIR14006, Ssa#EG846759, Ssa#KSS3781, Ssa#TC105842, Ssa#DY738105, Ssa#S48398767, Ssa#CX358286, Omy#CA367793, Ssa#S35695745, Ssa#STIR14183, Ssa#DW550903, Ssa#TC104294, Ssa#S30241204, Omy#S34311073, Ssa#STIR00048_3, Ssa#STIR00048_2, Ssa#TC81452, Omy#TC156630	Ssa#S31983530, Ssa#STIR18295, Ssa#STIR12972, Ssa#STIR13382, Ssa#S31983409, Omy#S15300413, Ssa#STIR17622, Omy#BX913016, Ssa#S30262830, Ssa#DY726859, Ssa#STIR09828, Ssa#TC93900, Ssa#STIR17240, Omy#CA346800, Ssa#TC87067, Ssa#S35506761, Ssa#S30294149, Ssa#S18849457, Ssa#STIR17127, Ssa#CL280Ctg1, Omy#DV197306, Ssa#STIR36193, Omy#S22924698, Omy#TC140529, Omy#CB490962, Ssa#TC107218, Omy#TC152469, Omy#CA…
GO:0043038	amino acid activation	P	0.00118422	25	77	Ssa#S35545357, Ssa#CL219Ctg1, Ssa#DW182239, Ssa#KSS5020, Ssa#DW579292, Ssa#TC94402, Ssa#KSS2039, Ssa#STIR14006, Ssa#EG846759, Ssa#KSS3781, Ssa#TC105842, Ssa#DY738105, Ssa#S48398767, Ssa#CX358286, Omy#CA367793, Ssa#S35695745, Ssa#STIR14183, Ssa#DW550903, Ssa#TC104294, Ssa#S30241204, Omy#S34311073, Ssa#STIR00048_3, Ssa#STIR00048_2, Ssa#TC81452, Omy#TC156630	Ssa#S31983530, Ssa#STIR18295, Ssa#STIR12972, Ssa#STIR13382, Ssa#S31983409, Omy#S15300413, Ssa#STIR17622, Omy#BX913016, Ssa#S30262830, Ssa#DY726859, Ssa#STIR09828, Ssa#TC93900, Ssa#STIR17240, Omy#CA346800, Ssa#TC87067, Ssa#S35506761, Ssa#S30294149, Ssa#S18849457, Ssa#STIR17127, Ssa#CL280Ctg1, Omy#DV197306, Ssa#STIR36193, Omy#S22924698, Omy#TC140529, Omy#CB490962, Ssa#TC107218, Omy#TC152469, Omy#CA…
GO:0008203	cholesterol metabolic process	P	0.0015045	12	18	Ssa#STIR00096_3, Ssa#STIR00096_2, Ssa#STIR00033_2, Ssa#STIR24420, Ssa#STIR17528, Ssa#STIR00042_2, Ssa#STIR00031_4, Ssa#STIR00031_3, Ssa#STIR00031_2, Ssa#STIR16974, Ssa#STIR00001_4, Ssa#STIR00001_3	Ssa#STIR01243, Ssa#STIR00001_2, Ssa#STIR00042_4, Ssa#STIR00042_3, Ssa#STIR09603, Ssa#STIR16474, Ssa#STIR00033_4, Ssa#STIR00033_3, Ssa#STIR00032_4, Ssa#STIR00032_3, Ssa#STIR00032_2, Ssa#STIR08618, Ssa#STIR11208, Omy#S15268923, Ssa#STIR06785, Ssa#STIR26246, Ssa#STIR26175, Ssa#STIR20739
GO:1901615	organic hydroxy compound metabolic process	P	0.00194054	25	80	Ssa#STIR00096_3, Ssa#STIR00096_2, Ssa#STIR09108, Ssa#STIR00099_4, Ssa#STIR00099_3, Ssa#STIR00099_2, Ssa#STIR00033_2, Ssa#STIR24420, Ssa#STIR13248, Ssa#STIR12701, Ssa#STIR17528, Ssa#STIR16747, Ssa#STIR08826, Ssa#STIR19007, Ssa#STIR18539, Ssa#STIR00042_2, Ssa#STIR00031_4, Ssa#STIR00031_3, Ssa#STIR00031_2, Ssa#STIR18863, Ssa#KSS4652, Ssa#STIR16974, Ssa#STIR00001_4, Ssa#STIR00001_3, Ssa#S30269834	Ssa#STIR18220, Ssa#STIR18183, Ssa#STIR06174, Ssa#S30279884, Omy#BX863379, Ssa#BM414422, Ssa#STIR13219, Ssa#STIR01243, Ssa#STIR36773, Ssa#STIR00001_2, Ssa#S32009082, Ssa#STIR18031, Ssa#STIR06005, Ssa#STIR31840, Ssa#S23659857, Ssa#STIR09813, Ssa#STIR01085, Ssa#STIR12522, Ssa#STIR17302, Ssa#STIR00042_4, Ssa#STIR00042_3, Ssa#STIR09603, Ssa#DW541904, Ssa#STIR16753, Ssa#S47728838, Ssa#STIR05175, Ssa#ST…
GO:0043167	ion binding	F	0.00216725	509	4143	Ssa#DW582040, Ssa#S30241825, Ssa#S35545357, Omy#CX245953, Ssa#TC79480, Ssa#TC102350, Ssa#S30295090, Ssa#S30281552, Ssa#S31964010, Omy#S18144094, Omy#S34425010, Ssa#KSS1611, Ssa#CL219Ctg1, Ssa#DW556174, Omy#CA380143, Ssa#BM414051, Ssa#TC110594, Ssa#DW582011, Ssa#BM414045, Ssa#STIR22914, Ssa#STIR00096_3, Ssa#STIR00096_2, Ssa#STIR13936, Ssa#S35685229, Ssa#S35660899, Ssa#BI468070, Ssa#TC102327, Ssa#S…	Ssa#S30295202, Ssa#STIR13419, Ssa#S35685325, Ssa#S35478035, Ssa#STIR01440, Ssa#S31995510, Ssa#S31991157, Ssa#TC104373, Omy#S24636648, Omy#CF752462, Ssa#STIR13404, Omy#S34311657, Ssa#STIR00123_4, Ssa#STIR00123_3, Ssa#S35665733, Ssa#S31983538, Ssa#S31983530, Ssa#STIR21008, Ssa#STIR01426, Omy#S15262708, Omy#S34485980, Ssa#S35577667, Ssa#S35585268, Ssa#S35585260, Ssa#CX354904, Ssa#S18876868, Ssa#KSS3…
GO:0016863	intramolecular oxidoreductase activity, transposing C=C bonds	F	0.00263745	7	4	Ssa#STIR00096_3, Ssa#STIR00096_2, Ssa#STIR00098_4, Ssa#STIR00098_3, Ssa#STIR00098_2, Ssa#STIR00098, Ssa#S35553677	Ssa#STIR12725, Ssa#STIR03039, Ssa#STIR03016, Ssa#S32011742
GO:1901617	organic hydroxy compound biosynthetic process	P	0.00349818	15	33	Ssa#STIR00096_3, Ssa#STIR00096_2, Ssa#STIR00099_4, Ssa#STIR00099_3, Ssa#STIR00099_2, Ssa#STIR00033_2, Ssa#STIR24420, Ssa#STIR13248, Ssa#STIR17528, Ssa#STIR19007, Ssa#STIR18539, Ssa#STIR00031_4, Ssa#STIR00031_3, Ssa#STIR00031_2, Ssa#STIR16974	Ssa#STIR18183, Ssa#STIR06174, Ssa#S30279884, Ssa#STIR01243, Ssa#S32009082, Ssa#STIR09813, Ssa#STIR01085, Ssa#STIR12522, Ssa#STIR09603, Ssa#DW541904, Ssa#STIR16753, Ssa#S47728838, Ssa#S35702329, Ssa#STIR16474, Ssa#STIR00033_4, Ssa#STIR00033_3, Ssa#STIR09257, Ssa#STIR00032_4, Ssa#STIR00032_3, Ssa#STIR00032_2, Ssa#STIR08618, Ssa#STIR11208, Ssa#STIR10508, Omy#S15268923, Ssa#STIR08052, Ssa#DY736581, S…
GO:0003810	protein-glutamine gamma-glutamyltransferase activity	F	0.00352373	8	7	Omy#S22164413, Ssa#TC66050, Ssa#STIR23318, Ssa#STIR00126_4, Ssa#STIR00126_3, Ssa#STIR00126_2, Ssa#S35602499, Ssa#S35553712	Omy#TC141710, Ssa#S35565095, Ssa#S30293081, Ssa#S35581768, Omy#S15317998, Ssa#STIR14337, Ssa#S35534800
GO:0006399	tRNA metabolic process	P	0.00390271	28	102	Ssa#S35545357, Ssa#CL219Ctg1, Ssa#DW182239, Ssa#KSS5020, Ssa#DW579292, Ssa#TC94402, Ssa#KSS2039, Ssa#STIR14006, Ssa#EG846759, Ssa#KSS3781, Ssa#TC105842, Ssa#DY738105, Omy#BX860130, Ssa#S48398767, Ssa#CX358286, Omy#CA367793, Ssa#S35695745, Ssa#STIR14183, Ssa#DW550903, Ssa#TC104294, Ssa#S30241204, Omy#S34311073, Ssa#STIR00048_3, Ssa#STIR00048_2, Ssa#TC81452, Ssa#KSS3848, Omy#TC156630, Ssa#S48417679	Ssa#S31983530, Ssa#STIR18295, Ssa#STIR12972, Ssa#STIR13382, Ssa#STIR13342, Ssa#S31983409, Omy#S15300413, Omy#S34424000, Ssa#STIR17622, Ssa#S30294525, Ssa#TC108475, Omy#BX913016, Ssa#S30262830, Ssa#DY726859, Ssa#STIR09828, Ssa#S48394096, Ssa#TC93900, Ssa#S30244098, Ssa#S30263142, Ssa#STIR17240, Omy#CA346800, Ssa#TC87067, Ssa#S35506761, Ssa#S30294149, Ssa#DW559179, Ssa#S18849457, Ssa#STIR17127, Ssa…
GO:0032787	monocarboxylic acid metabolic process	P	0.00391912	46	216	Ssa#S29911126, Ssa#BU693971, Ssa#STIR00099_4, Ssa#STIR00099_3, Ssa#STIR00099_2, Ssa#S18876133, Ssa#TC101884, Omy#S15265928, Ssa#DW005597, Ssa#S18859895, Ssa#STIR00047_4, Ssa#STIR00047_3, Ssa#STIR00047_2, Ssa#S32009517, Ssa#S30266712, Ssa#KSS5208, Ssa#STIR17531, Ssa#STIR09996, Ssa#TC83473, Ssa#S35604579, Ssa#STIR00046_2, Ssa#CA042530, Ssa#STIR00049_2, Omy#CA357042, Ssa#STIR00106_4, Ssa#STIR00106_3…	Omy#S15281854, Ssa#S30294722, Ssa#STIR18229, Ssa#STIR00051_4, Ssa#STIR00051_3, Ssa#STIR00051_2, Ssa#STIR05772, Ssa#S30279916, Ssa#STIR00046_4, Ssa#STIR00046_3, Ssa#DV644302, Ssa#STIR00050_2, Ssa#S31964259, Ssa#STIR17655, Ssa#S31987788, Omy#S18146050, Ssa#STIR25243, Ssa#CB515950, Ssa#STIR00045_4, Ssa#STIR00045_3, Ssa#STIR00045_2, Omy#BX073765, Ssa#STIR06005, Omy#S34311380, Ssa#DW566645, Ssa#DV6441…
GO:0005640	nuclear outer membrane	C	0.00512878	7	5	Ssa#STIR09108, Ssa#STIR12172, Ssa#STIR08826, Ssa#STIR00031_4, Ssa#STIR00031_3, Ssa#STIR00031_2, Ssa#STIR16974	Ssa#STIR24709, Ssa#STIR12602, Ssa#STIR16065, Ssa#STIR10499, Ssa#STIR20695
GO:0006694	steroid biosynthetic process	P	0.00512878	13	26	Ssa#STIR00096_3, Ssa#STIR00096_2, Ssa#STIR00099_4, Ssa#STIR00099_3, Ssa#STIR00099_2, Ssa#STIR00033_2, Ssa#STIR24420, Ssa#STIR17528, Ssa#STIR19007, Ssa#STIR00031_4, Ssa#STIR00031_3, Ssa#STIR00031_2, Ssa#STIR16974	Ssa#STIR12868, Ssa#STIR01243, Ssa#STIR09813, Ssa#STIR09603, Ssa#STIR16474, Ssa#STIR00033_4, Ssa#STIR00033_3, Ssa#STIR27891, Ssa#STIR00032_4, Ssa#STIR00032_3, Ssa#STIR00032_2, Ssa#STIR08618, Ssa#STIR11208, Ssa#S48421902, Omy#S15268923, Ssa#S18878653, Ssa#STIR08052, Ssa#STIR21557, Ssa#STIR06785, Ssa#S32012431, Ssa#S30276494, Ssa#STIR26213, Ssa#STIR26161, Ssa#STIR25616, Ssa#S32067327, Ssa#STIR20675
GO:0018149	peptide cross-linking	P	0.005689	8	8	Omy#S22164413, Ssa#TC66050, Ssa#STIR23318, Ssa#STIR00126_4, Ssa#STIR00126_3, Ssa#STIR00126_2, Ssa#S35602499, Ssa#S35553712	Omy#TC141710, Ssa#S35565095, Ssa#S30293081, Ssa#S35581768, Omy#S15317998, Ssa#STIR14337, Ssa#STIR25715, Ssa#S35534800
GO:0032553	ribonucleotide binding	F	0.005689	211	1529	Ssa#DW582040, Ssa#S35545357, Ssa#TC79480, Ssa#S30295090, Omy#S18144094, Ssa#KSS1611, Ssa#CL219Ctg1, Ssa#BM414051, Ssa#TC110594, Ssa#BM414045, Ssa#S35660899, Ssa#TC102327, Ssa#DW583446, Omy#CU068949, Omy#S15319115, Ssa#BU693971, Ssa#DW182239, Ssa#S30291937, Ssa#S32005242, Omy#S23936235, Omy#S34310890, Ssa#KSS5020, Ssa#S48394520, Ssa#S32006666, Ssa#S35547806, Ssa#S35591096, Omy#S15300468, Ssa#DW550…	Ssa#S35685325, Ssa#STIR01440, Ssa#TC104373, Ssa#STIR13404, Ssa#S31983530, Omy#S34485980, Ssa#S35585260, Ssa#CX354904, Ssa#S18876868, Omy#CF752426, Ssa#S30294789, Ssa#STIR18295, Ssa#S31963905, Ssa#KSS3351, Ssa#STIR12972, Omy#BX856390, Ssa#S30290395, Ssa#STIR20574, Ssa#STIR06273, Omy#AB024294, Ssa#TC94775, Ssa#S32011589, Ssa#STIR18229, Ssa#STIR12921, Ssa#DW570155, Ssa#S31968776, Omy#TC161511, Omy#C…
GO:0004470	malic enzyme activity	F	0.00576426	5	1	Ssa#S30244452, Ssa#S35486251, Omy#S18165269, Omy#S18532412, Ssa#CA045279	Ssa#CB516780
GO:0015909	long-chain fatty acid transport	P	0.00580285	6	3	Ssa#STIR21134, Ssa#STIR00050_4, Ssa#STIR00050_3, Ssa#STIR00110_4, Ssa#STIR00110_3, Ssa#STIR00110_2	Ssa#STIR00050_2, Ssa#STIR23505, Ssa#STIR23049
GO:0016117	carotenoid biosynthetic process	P	0.00580285	6	3	Ssa#STIR00096_3, Ssa#STIR00096_2, Ssa#STIR09108, Ssa#S32012619, Ssa#STIR08826, Omy#CA359868	Ssa#STIR11481, Ssa#EG924967, Ssa#STIR20695
GO:0016116	carotenoid metabolic process	P	0.00580285	6	3	Ssa#STIR00096_3, Ssa#STIR00096_2, Ssa#STIR09108, Ssa#S32012619, Ssa#STIR08826, Omy#CA359868	Ssa#STIR11481, Ssa#EG924967, Ssa#STIR20695
GO:0016109	tetraterpenoid biosynthetic process	P	0.00580285	6	3	Ssa#STIR00096_3, Ssa#STIR00096_2, Ssa#STIR09108, Ssa#S32012619, Ssa#STIR08826, Omy#CA359868	Ssa#STIR11481, Ssa#EG924967, Ssa#STIR20695
GO:0016108	tetraterpenoid metabolic process	P	0.00580285	6	3	Ssa#STIR00096_3, Ssa#STIR00096_2, Ssa#STIR09108, Ssa#S32012619, Ssa#STIR08826, Omy#CA359868	Ssa#STIR11481, Ssa#EG924967, Ssa#STIR20695
GO:0008202	steroid metabolic process	P	0.00725373	19	57	Ssa#STIR00096_3, Ssa#STIR00096_2, Ssa#STIR00099_4, Ssa#STIR00099_3, Ssa#STIR00099_2, Ssa#STIR00033_2, Ssa#STIR24420, Ssa#STIR12701, Ssa#STIR17528, Ssa#S30292871, Ssa#STIR19007, Ssa#STIR00042_2, Ssa#STIR00031_4, Ssa#STIR00031_3, Ssa#STIR00031_2, Ssa#STIR16974, Omy#TC137291, Ssa#STIR00001_4, Ssa#STIR00001_3	Ssa#STIR12868, Ssa#STIR01243, Ssa#STIR00001_2, Omy#CA354763, Ssa#STIR09813, Ssa#EG879309, Ssa#EG779257, Ssa#STIR00042_4, Ssa#STIR00042_3, Ssa#STIR09603, Ssa#STIR05175, Ssa#KSSb2257, Ssa#STIR16474, Ssa#STIR16449, Ssa#STIR04454, Ssa#STIR00033_4, Ssa#STIR00033_3, Ssa#STIR27891, Ssa#STIR00032_4, Ssa#STIR00032_3, Ssa#STIR00032_2, Ssa#STIR16259, Ssa#STIR08618, Ssa#STIR10800, Ssa#S35706273, Ssa#STIR1120…
GO:0006695	cholesterol biosynthetic process	P	0.00725373	9	12	Ssa#STIR00096_3, Ssa#STIR00096_2, Ssa#STIR00033_2, Ssa#STIR24420, Ssa#STIR17528, Ssa#STIR00031_4, Ssa#STIR00031_3, Ssa#STIR00031_2, Ssa#STIR16974	Ssa#STIR01243, Ssa#STIR09603, Ssa#STIR16474, Ssa#STIR00033_4, Ssa#STIR00033_3, Ssa#STIR00032_4, Ssa#STIR00032_3, Ssa#STIR00032_2, Ssa#STIR08618, Ssa#STIR11208, Omy#S15268923, Ssa#STIR06785
GO:0016746	transferase activity, transferring acyl groups	F	0.0080745	23	80	Omy#S22164413, Ssa#TC66050, Ssa#S30279847, Ssa#STIR23318, Ssa#STIR00126_4, Ssa#STIR00126_3, Ssa#STIR00126_2, Ssa#STIR00047_4, Ssa#STIR00047_3, Ssa#STIR00047_2, Ssa#S35602499, Ssa#STIR21468, Ssa#DW183254, Omy#CX251889, Ssa#CL515Ctg1, Ssa#S35553712, Ssa#STIR17531, Ssa#STIR00046_2, Omy#CA349411, Ssa#STIR00050_4, Ssa#STIR00050_3, Ssa#STIR18539, Ssa#DW578285	Ssa#STIR13407, Omy#S34309345, Ssa#S31964343, Ssa#STIR01357, Ssa#STIR00046_4, Ssa#STIR00046_3, Ssa#STIR00050_2, Ssa#STIR00045_4, Ssa#STIR00045_3, Ssa#STIR00045_2, Ssa#KSS3165, Omy#TC141710, Ssa#STIR13168, Ssa#STIR25112, Omy#BX086150, Ssa#TC111122, Omy#CA342614, Ssa#S30281881, Ssa#S35665225, Ssa#STIR04888, Ssa#S35671898, Ssa#S35565095, Ssa#S35502377, Ssa#STIR04727, Ssa#STIR00040_4, Ssa#STIR00040_3,…
GO:0019200	carbohydrate kinase activity	F	0.0080745	11	20	Ssa#S29911126, Ssa#BU693971, Omy#S15265928, Ssa#DW005597, Ssa#S32009517, Ssa#CA042530, Ssa#STIR07747, Ssa#S32008992, Ssa#STIR14180, Ssa#DW563637, Ssa#TC107849	Ssa#STIR25361, Ssa#EG647671, Ssa#TC103569, Ssa#S35533664, Ssa#STIR17322, Ssa#S35702325, Ssa#STIR08968, Ssa#S35706600, Ssa#S32006933, Ssa#STIR16390, Ssa#S35505408, Ssa#BG934844, Omy#S18535834, Ssa#STIR15019, Ssa#S35493339, Ssa#CK879399, Ssa#STIR21472, Ssa#S31983934, Ssa#S30263878, Ssa#S30263877
GO:0001883	purine nucleoside binding	F	0.0080745	207	1512	Ssa#DW582040, Ssa#S35545357, Ssa#TC79480, Ssa#S30295090, Omy#S18144094, Ssa#KSS1611, Ssa#CL219Ctg1, Ssa#BM414051, Ssa#TC110594, Ssa#BM414045, Ssa#S35660899, Ssa#TC102327, Ssa#DW583446, Omy#CU068949, Omy#S15319115, Ssa#BU693971, Ssa#DW182239, Ssa#S30291937, Ssa#S32005242, Omy#S23936235, Omy#S34310890, Ssa#KSS5020, Ssa#S48394520, Ssa#S32006666, Ssa#S35547806, Ssa#S35591096, Omy#S15300468, Ssa#DW550…	Ssa#S35685325, Ssa#STIR01440, Ssa#TC104373, Ssa#STIR13404, Ssa#S31983530, Omy#S34485980, Ssa#S35585260, Ssa#CX354904, Ssa#S18876868, Omy#CF752426, Ssa#S30294789, Ssa#STIR18295, Ssa#S31963905, Ssa#KSS3351, Ssa#STIR12972, Omy#BX856390, Ssa#S30290395, Ssa#STIR20574, Ssa#STIR06273, Omy#AB024294, Ssa#TC94775, Ssa#S32011589, Ssa#STIR18229, Ssa#STIR12921, Ssa#DW570155, Ssa#S31968776, Omy#TC161511, Omy#C…
GO:0001882	nucleoside binding	F	0.0080745	207	1512	Ssa#DW582040, Ssa#S35545357, Ssa#TC79480, Ssa#S30295090, Omy#S18144094, Ssa#KSS1611, Ssa#CL219Ctg1, Ssa#BM414051, Ssa#TC110594, Ssa#BM414045, Ssa#S35660899, Ssa#TC102327, Ssa#DW583446, Omy#CU068949, Omy#S15319115, Ssa#BU693971, Ssa#DW182239, Ssa#S30291937, Ssa#S32005242, Omy#S23936235, Omy#S34310890, Ssa#KSS5020, Ssa#S48394520, Ssa#S32006666, Ssa#S35547806, Ssa#S35591096, Omy#S15300468, Ssa#DW550…	Ssa#S35685325, Ssa#STIR01440, Ssa#TC104373, Ssa#STIR13404, Ssa#S31983530, Omy#S34485980, Ssa#S35585260, Ssa#CX354904, Ssa#S18876868, Omy#CF752426, Ssa#S30294789, Ssa#STIR18295, Ssa#S31963905, Ssa#KSS3351, Ssa#STIR12972, Omy#BX856390, Ssa#S30290395, Ssa#STIR20574, Ssa#STIR06273, Omy#AB024294, Ssa#TC94775, Ssa#S32011589, Ssa#STIR18229, Ssa#STIR12921, Ssa#DW570155, Ssa#S31968776, Omy#TC161511, Omy#C…
GO:0032550	purine ribonucleoside binding	F	0.0080745	207	1512	Ssa#DW582040, Ssa#S35545357, Ssa#TC79480, Ssa#S30295090, Omy#S18144094, Ssa#KSS1611, Ssa#CL219Ctg1, Ssa#BM414051, Ssa#TC110594, Ssa#BM414045, Ssa#S35660899, Ssa#TC102327, Ssa#DW583446, Omy#CU068949, Omy#S15319115, Ssa#BU693971, Ssa#DW182239, Ssa#S30291937, Ssa#S32005242, Omy#S23936235, Omy#S34310890, Ssa#KSS5020, Ssa#S48394520, Ssa#S32006666, Ssa#S35547806, Ssa#S35591096, Omy#S15300468, Ssa#DW550…	Ssa#S35685325, Ssa#STIR01440, Ssa#TC104373, Ssa#STIR13404, Ssa#S31983530, Omy#S34485980, Ssa#S35585260, Ssa#CX354904, Ssa#S18876868, Omy#CF752426, Ssa#S30294789, Ssa#STIR18295, Ssa#S31963905, Ssa#KSS3351, Ssa#STIR12972, Omy#BX856390, Ssa#S30290395, Ssa#STIR20574, Ssa#STIR06273, Omy#AB024294, Ssa#TC94775, Ssa#S32011589, Ssa#STIR18229, Ssa#STIR12921, Ssa#DW570155, Ssa#S31968776, Omy#TC161511, Omy#C…
GO:0032549	ribonucleoside binding	F	0.0080745	207	1512	Ssa#DW582040, Ssa#S35545357, Ssa#TC79480, Ssa#S30295090, Omy#S18144094, Ssa#KSS1611, Ssa#CL219Ctg1, Ssa#BM414051, Ssa#TC110594, Ssa#BM414045, Ssa#S35660899, Ssa#TC102327, Ssa#DW583446, Omy#CU068949, Omy#S15319115, Ssa#BU693971, Ssa#DW182239, Ssa#S30291937, Ssa#S32005242, Omy#S23936235, Omy#S34310890, Ssa#KSS5020, Ssa#S48394520, Ssa#S32006666, Ssa#S35547806, Ssa#S35591096, Omy#S15300468, Ssa#DW550…	Ssa#S35685325, Ssa#STIR01440, Ssa#TC104373, Ssa#STIR13404, Ssa#S31983530, Omy#S34485980, Ssa#S35585260, Ssa#CX354904, Ssa#S18876868, Omy#CF752426, Ssa#S30294789, Ssa#STIR18295, Ssa#S31963905, Ssa#KSS3351, Ssa#STIR12972, Omy#BX856390, Ssa#S30290395, Ssa#STIR20574, Ssa#STIR06273, Omy#AB024294, Ssa#TC94775, Ssa#S32011589, Ssa#STIR18229, Ssa#STIR12921, Ssa#DW570155, Ssa#S31968776, Omy#TC161511, Omy#C…
GO:0047598	7-dehydrocholesterol reductase activity	F	0.00849348	4	0	Ssa#STIR00031_4, Ssa#STIR00031_3, Ssa#STIR00031_2, Ssa#STIR16974
GO:0015197	peptide transporter activity	F	0.00849348	4	0	Ssa#CA042234, Ssa#STIR21042, Ssa#STIR24267, Ssa#TC102743
GO:0097367	carbohydrate derivative binding	F	0.00950176	214	1578	Ssa#DW582040, Ssa#S35545357, Ssa#TC79480, Ssa#S30295090, Omy#S18144094, Ssa#KSS1611, Ssa#CL219Ctg1, Ssa#BM414051, Ssa#TC110594, Ssa#BM414045, Ssa#S35660899, Ssa#TC102327, Ssa#DW583446, Omy#CU068949, Omy#S15319115, Ssa#BU693971, Ssa#DW182239, Ssa#S30291937, Ssa#S32005242, Omy#S23936235, Omy#S34310890, Ssa#KSS5020, Ssa#S48394520, Ssa#S32006666, Ssa#S35547806, Ssa#S35591096, Omy#S15300468, Ssa#DW550…	Ssa#S35685325, Ssa#STIR01440, Ssa#TC104373, Ssa#STIR13404, Ssa#S31983530, Ssa#STIR21008, Omy#S34485980, Ssa#S35585260, Ssa#CX354904, Ssa#S18876868, Omy#CF752426, Ssa#S30294789, Ssa#STIR18295, Ssa#S31963905, Ssa#KSS3351, Ssa#STIR12972, Omy#BX856390, Ssa#S30290395, Ssa#STIR20574, Omy#CA375051, Ssa#STIR06273, Omy#AB024294, Ssa#TC94775, Ssa#S32011589, Ssa#STIR18229, Ssa#STIR12921, Ssa#DW570155, Ssa#S…
GO:0050662	coenzyme binding	F	0.00978443	35	156	Omy#S34425010, Ssa#STIR09108, Ssa#CX355143, Ssa#S30282925, Ssa#S18876133, Ssa#S30244452, Ssa#S35486251, Ssa#TC69649, Ssa#STIR17984, Ssa#S18859895, Ssa#S32012619, Omy#S18165269, Omy#S18532412, Ssa#CA045279, Ssa#S30265950, Ssa#STIR24042, Ssa#S30290701, Ssa#TC68476, Ssa#STIR17531, Ssa#S35604579, Ssa#STIR08826, Omy#BX860130, Omy#CA357042, Ssa#TC72567, Omy#CA359868, Ssa#S30239684, Omy#S15276959, Ssa#S…	Ssa#STIR13411, Ssa#S37437675, Ssa#STIR00051_4, Ssa#STIR00051_3, Ssa#STIR00051_2, Omy#CA354989, Ssa#STIR05772, Ssa#S18871912, Ssa#STIR40066, Ssa#STIR18143, Ssa#S30270691, Ssa#STIR06174, Ssa#AM402810, Ssa#DV644302, Ssa#STIR17681, Ssa#STIR17655, Omy#S34423523, Ssa#STIR20377, Ssa#STIR12761, Ssa#STIR06005, Ssa#S31987650, Ssa#S35661017, Ssa#CK896827, Ssa#STIR12659, Ssa#STIR00039_4, Ssa#STIR00039_2, Ssa…
GO:0032555	purine ribonucleotide binding	F	0.00985563	207	1520	Ssa#DW582040, Ssa#S35545357, Ssa#TC79480, Ssa#S30295090, Omy#S18144094, Ssa#KSS1611, Ssa#CL219Ctg1, Ssa#BM414051, Ssa#TC110594, Ssa#BM414045, Ssa#S35660899, Ssa#TC102327, Ssa#DW583446, Omy#CU068949, Omy#S15319115, Ssa#BU693971, Ssa#DW182239, Ssa#S30291937, Ssa#S32005242, Omy#S23936235, Omy#S34310890, Ssa#KSS5020, Ssa#S48394520, Ssa#S32006666, Ssa#S35547806, Ssa#S35591096, Omy#S15300468, Ssa#DW550…	Ssa#S35685325, Ssa#STIR01440, Ssa#TC104373, Ssa#STIR13404, Ssa#S31983530, Omy#S34485980, Ssa#S35585260, Ssa#CX354904, Ssa#S18876868, Omy#CF752426, Ssa#S30294789, Ssa#STIR18295, Ssa#S31963905, Ssa#KSS3351, Ssa#STIR12972, Omy#BX856390, Ssa#S30290395, Ssa#STIR20574, Ssa#STIR06273, Omy#AB024294, Ssa#TC94775, Ssa#S32011589, Ssa#STIR18229, Ssa#STIR12921, Ssa#DW570155, Ssa#S31968776, Omy#TC161511, Omy#C…
GO:0008233	peptidase activity	F	0.0100337	73	427	Ssa#STIR12886, Ssa#TC112417, Ssa#S30295072, Ssa#TC103777, Ssa#S30263209, Ssa#DY741343, Omy#S15340176, Ssa#S18869663, Ssa#S18860758, Omy#S34425616, Ssa#STIR18741, Ssa#STIR09402, Ssa#S30293113, Omy#S34315345, Ssa#S30261615, Ssa#S18866337, Ssa#STIR00126_4, Ssa#STIR00126_3, Ssa#STIR00126_2, Ssa#DY694816, Omy#BX321675, Ssa#S30291544, Omy#S34424196, Ssa#TC70453, Ssa#S48406002, Omy#BX857166, Omy#CA38145…	Ssa#S30295202, Ssa#TC95253, Omy#S24636648, Ssa#STIR13404, Ssa#S35597250, Omy#S15262708, Ssa#S48394416, Ssa#S31963913, Ssa#S48432259, Ssa#STIR20536, Omy#CA347807, Ssa#S32011554, Ssa#DW548207, Ssa#STIR05799, Ssa#S31964325, Ssa#STIR05782, Ssa#STIR05778, Ssa#S31987870, Ssa#S30283146, Ssa#S31963871, Ssa#BI468092, Ssa#S35591828, Ssa#STIR44430, Ssa#S30294677, Ssa#S31963814, Ssa#S18888704, Ssa#S35514803,…
GO:0035639	purine ribonucleoside triphosphate binding	F	0.0102868	205	1505	Ssa#DW582040, Ssa#S35545357, Ssa#TC79480, Ssa#S30295090, Omy#S18144094, Ssa#KSS1611, Ssa#CL219Ctg1, Ssa#BM414051, Ssa#TC110594, Ssa#BM414045, Ssa#S35660899, Ssa#TC102327, Ssa#DW583446, Omy#CU068949, Omy#S15319115, Ssa#BU693971, Ssa#DW182239, Ssa#S30291937, Ssa#S32005242, Omy#S23936235, Omy#S34310890, Ssa#KSS5020, Ssa#S48394520, Ssa#S32006666, Ssa#S35547806, Ssa#S35591096, Omy#S15300468, Ssa#DW550…	Ssa#S35685325, Ssa#STIR01440, Ssa#TC104373, Ssa#STIR13404, Ssa#S31983530, Omy#S34485980, Ssa#S35585260, Ssa#CX354904, Ssa#S18876868, Omy#CF752426, Ssa#S30294789, Ssa#STIR18295, Ssa#S31963905, Ssa#KSS3351, Ssa#STIR12972, Omy#BX856390, Ssa#S30290395, Ssa#STIR20574, Ssa#STIR06273, Omy#AB024294, Ssa#TC94775, Ssa#S32011589, Ssa#STIR12921, Ssa#DW570155, Ssa#S31968776, Omy#TC161511, Omy#CX716745, Ssa#CB…
GO:0016114	terpenoid biosynthetic process	P	0.010296	6	4	Ssa#STIR00096_3, Ssa#STIR00096_2, Ssa#STIR09108, Ssa#S32012619, Ssa#STIR08826, Omy#CA359868	Ssa#STIR12868, Ssa#STIR11481, Ssa#EG924967, Ssa#STIR20695
GO:0017076	purine nucleotide binding	F	0.01066	207	1524	Ssa#DW582040, Ssa#S35545357, Ssa#TC79480, Ssa#S30295090, Omy#S18144094, Ssa#KSS1611, Ssa#CL219Ctg1, Ssa#BM414051, Ssa#TC110594, Ssa#BM414045, Ssa#S35660899, Ssa#TC102327, Ssa#DW583446, Omy#CU068949, Omy#S15319115, Ssa#BU693971, Ssa#DW182239, Ssa#S30291937, Ssa#S32005242, Omy#S23936235, Omy#S34310890, Ssa#KSS5020, Ssa#S48394520, Ssa#S32006666, Ssa#S35547806, Ssa#S35591096, Omy#S15300468, Ssa#DW550…	Ssa#S35685325, Ssa#STIR01440, Ssa#TC104373, Ssa#STIR13404, Ssa#S31983530, Omy#S34485980, Ssa#S35585260, Ssa#CX354904, Ssa#S18876868, Omy#CF752426, Ssa#S30294789, Ssa#STIR18295, Ssa#S31963905, Ssa#KSS3351, Ssa#STIR12972, Omy#BX856390, Ssa#S30290395, Ssa#STIR20574, Ssa#STIR06273, Omy#AB024294, Ssa#TC94775, Ssa#S32011589, Ssa#STIR18229, Ssa#STIR12921, Ssa#DW570155, Ssa#S31968776, Omy#TC161511, Omy#C…
GO:0015908	fatty acid transport	P	0.0107943	8	10	Ssa#STIR21134, Ssa#STIR00050_4, Ssa#STIR00050_3, Ssa#STIR00042_2, Ssa#STIR00110_4, Ssa#STIR00110_3, Ssa#STIR00110_2, Ssa#STIR18834	Ssa#STIR00050_2, Ssa#STIR00042_4, Ssa#STIR00042_3, Ssa#STIR23505, Ssa#STIR08703, Ssa#STIR09137, Ssa#STIR03624, Ssa#STIR23049, Ssa#STIR26248, Ssa#STIR26252x
GO:0016628	oxidoreductase activity, acting on the CH-CH group of donors, NAD or NADP as acceptor	F	0.012485	5	2	Ssa#STIR24420, Ssa#STIR00031_4, Ssa#STIR00031_3, Ssa#STIR00031_2, Ssa#STIR16974	Ssa#STIR04615, Ssa#STIR22886
GO:0046148	pigment biosynthetic process	P	0.0130343	13	31	Ssa#STIR00096_3, Ssa#STIR00096_2, Ssa#STIR09108, Ssa#S32012619, Ssa#STIR08826, Ssa#STIR00094_4, Ssa#STIR00094_3, Ssa#STIR00094_2, Omy#CA359868, Ssa#STIR00109_3, Ssa#STIR00093_4, Ssa#STIR00093_3, Ssa#STIR00093_2	Ssa#STIR17768, Ssa#STIR12829, Ssa#STIR06045, Ssa#STIR20197, Ssa#STIR00109_4, Ssa#STIR00109_2, Ssa#STIR23544, Omy#CX257577, Ssa#STIR11481, Ssa#STIR11325, Ssa#STIR22853, Omy#S19709752, Ssa#TC85091, Ssa#STIR14786, Ssa#STIR02772, Ssa#STIR07522, Ssa#STIR19395, Ssa#STIR07313, Ssa#STIR22027, Ssa#STIR13916, Ssa#STIR00012_4, Ssa#STIR00012_3, Ssa#STIR00012_2, Ssa#STIR07161, Ssa#STIR01705, Ssa#EG924967, Ssa…
GO:0016829	lyase activity	F	0.0190404	28	118	Ssa#DY738910, Ssa#EG868838, Ssa#TC101884, Ssa#DY730105, Ssa#TC82725, Ssa#CB515295, Ssa#S30266712, Ssa#STIR05905, Ssa#S18886473, Ssa#STIR25146, Ssa#STIR06044, Ssa#DY715679, Ssa#STIR17531, Ssa#CL486Ctg1, Ssa#S26643987, Ssa#KSS1780, Ssa#S35595254, Ssa#S30264410, Ssa#S35551446, Ssa#DW562274, Ssa#STIR18863, Ssa#TC75111, Ssa#TC109738, Ssa#DW579347, Ssa#EG755357, Ssa#STIR11181, Ssa#EG833198, Ssa#KSS3848	Ssa#EG831762, Ssa#STIR17767, Ssa#S30240065, Ssa#AM402811, Ssa#DW574403, Ssa#S48412510, Ssa#S31964259, Ssa#S31987788, Omy#S18146050, Ssa#STIR13266, Ssa#STIR18059, Ssa#CL303Ctg1, Ssa#STIR13168, Ssa#STIR17511, Ssa#TC108475, Omy#S34311380, Ssa#DV644190, Ssa#STIR20234, Ssa#DY726842, Ssa#S30281924, Ssa#STIR25007, Ssa#DW574199, Ssa#STIR12584, Ssa#S30244033, Ssa#AM083539, Ssa#EG859552, Ssa#S32008248, Ssa…
GO:0070011	peptidase activity, acting on L-amino acid peptides	F	0.0191784	69	409	Ssa#STIR12886, Ssa#TC112417, Ssa#S30295072, Ssa#TC103777, Ssa#S30263209, Ssa#DY741343, Omy#S15340176, Ssa#S18869663, Ssa#S18860758, Omy#S34425616, Ssa#STIR09402, Ssa#S30293113, Omy#S34315345, Ssa#S30261615, Ssa#S18866337, Ssa#STIR00126_4, Ssa#STIR00126_3, Ssa#STIR00126_2, Ssa#DY694816, Omy#BX321675, Ssa#S30291544, Ssa#TC70453, Ssa#S48406002, Omy#BX857166, Omy#CA381450, Ssa#S48412047, Ssa#S3568577…	Ssa#S30295202, Ssa#TC95253, Omy#S24636648, Ssa#STIR13404, Ssa#S35597250, Omy#S15262708, Ssa#S48394416, Ssa#S31963913, Ssa#S48432259, Ssa#STIR20536, Omy#CA347807, Ssa#S32011554, Ssa#DW548207, Ssa#STIR05799, Ssa#S31964325, Ssa#STIR05782, Ssa#STIR05778, Ssa#S31987870, Ssa#S30283146, Ssa#S31963871, Ssa#BI468092, Ssa#S35591828, Ssa#STIR44430, Ssa#S30294677, Ssa#S31963814, Ssa#S18888704, Ssa#S35514803,…
GO:0003777	microtubule motor activity	F	0.0191784	12	28	Ssa#S30295090, Ssa#BM414051, Ssa#S35660899, Ssa#DW583446, Omy#S15319115, Ssa#STIR16894, Omy#CA388512, Ssa#KSSb2750, Ssa#S35685773, Omy#CX026302, Ssa#STIR08837, Ssa#S31995196	Omy#S34308834, Ssa#S31987829, Omy#CX250141, Omy#S34423517, Ssa#EG855514, Ssa#STIR13080, Ssa#STIR05393, Omy#TC145490, Omy#BX080109, Ssa#S35664231, Ssa#S48411138, Ssa#S31985907, Ssa#S30280798, Omy#S18098724, Omy#S15291621, Ssa#S30285309, Ssa#S18882193, Ssa#S31978478, Omy#S34426108, Ssa#STIR19728, Omy#TC151349, Ssa#S48396164, Ssa#DW551763, Ssa#CB517708, Ssa#STIR25999, Ssa#CK874603, Ssa#STIR02219, Ss…
GO:0042626	ATPase activity, coupled to transmembrane movement of substances	F	0.0229035	28	120	Ssa#KSS1611, Ssa#TC110594, Ssa#TC102327, Ssa#S48415787, Ssa#S30283395, Ssa#STIR21134, Omy#CT569545, Ssa#S31977678, Ssa#STIR17908, Ssa#TC87263, Omy#TC160323, Ssa#STIR09315, Omy#CT569106, Ssa#S35700046, Ssa#S18892437, Ssa#S18840784, Ssa#DW580975, Ssa#STIR00103_4, Ssa#STIR00103_3, Ssa#CK892590, Ssa#STIR00128_4, Omy#S18159783, Ssa#S31992851, Ssa#DW182012, Ssa#S31990975, Ssa#DW182634, Omy#CX031158, Ss…	Ssa#STIR06251, Ssa#S31968776, Ssa#STIR05778, Ssa#STIR13376, Omy#S23937765, Ssa#STIR12872, Omy#CA381616, Ssa#S35660765, Ssa#TC108500, Ssa#STIR12740, Ssa#TC108460, Ssa#CB515804, Ssa#TC74881, Ssa#STIR12530, Ssa#S30281895, Ssa#STIR05370, Ssa#STIR17324, Ssa#TC108267, Ssa#S32011008, Ssa#S35496166, Ssa#STIR17218, Ssa#S31987333, Omy#TC169701, Ssa#KSS1811, Ssa#S30293680, Omy#S32043069, Ssa#S35665031, Ssa#…
GO:0043492	ATPase activity, coupled to movement of substances	F	0.0229035	28	120	Ssa#KSS1611, Ssa#TC110594, Ssa#TC102327, Ssa#S48415787, Ssa#S30283395, Ssa#STIR21134, Omy#CT569545, Ssa#S31977678, Ssa#STIR17908, Ssa#TC87263, Omy#TC160323, Ssa#STIR09315, Omy#CT569106, Ssa#S35700046, Ssa#S18892437, Ssa#S18840784, Ssa#DW580975, Ssa#STIR00103_4, Ssa#STIR00103_3, Ssa#CK892590, Ssa#STIR00128_4, Omy#S18159783, Ssa#S31992851, Ssa#DW182012, Ssa#S31990975, Ssa#DW182634, Omy#CX031158, Ss…	Ssa#STIR06251, Ssa#S31968776, Ssa#STIR05778, Ssa#STIR13376, Omy#S23937765, Ssa#STIR12872, Omy#CA381616, Ssa#S35660765, Ssa#TC108500, Ssa#STIR12740, Ssa#TC108460, Ssa#CB515804, Ssa#TC74881, Ssa#STIR12530, Ssa#S30281895, Ssa#STIR05370, Ssa#STIR17324, Ssa#TC108267, Ssa#S32011008, Ssa#S35496166, Ssa#STIR17218, Ssa#S31987333, Omy#TC169701, Ssa#KSS1811, Ssa#S30293680, Omy#S32043069, Ssa#S35665031, Ssa#…
GO:0016491	oxidoreductase activity	F	0.023907	112	753	Ssa#STIR19597, Ssa#S30282601, Ssa#S35548923, Ssa#S31963241, Ssa#STIR12815, Ssa#DY741343, Ssa#STIR09108, Ssa#CX355143, Ssa#STIR00099_4, Ssa#STIR00099_3, Ssa#STIR00099_2, Ssa#S18876133, Ssa#S30282906, Ssa#TC102612, Ssa#S30242282, Ssa#S30244452, Ssa#S31963894, Ssa#S30273906, Ssa#S35486251, Omy#S18096129, Ssa#STIR17984, Ssa#STIR24420, Ssa#S18859895, Ssa#S32000036, Ssa#S32012619, Ssa#STIR14304, Ssa#S3…	Ssa#STIR13419, Ssa#STIR13411, Ssa#STIR00123_4, Ssa#STIR00123_3, Ssa#STIR21005, Ssa#STIR01426, Ssa#STIR01412, Ssa#S37437675, Ssa#S30294758, Omy#S15281854, Omy#S34424145, Ssa#STIR18249, Ssa#S30294722, Ssa#S31988368, Omy#S22164163, Ssa#S29048490, Ssa#STIR00051_4, Ssa#STIR00051_3, Ssa#STIR00051_2, Ssa#STIR05789, Ssa#STIR13396, Ssa#STIR05772, Ssa#STIR05751, Ssa#S18871912, Ssa#S32004398, Ssa#STIR05723,…
GO:0042440	pigment metabolic process	P	0.0243949	13	34	Ssa#STIR00096_3, Ssa#STIR00096_2, Ssa#STIR09108, Ssa#S32012619, Ssa#STIR08826, Ssa#STIR00094_4, Ssa#STIR00094_3, Ssa#STIR00094_2, Omy#CA359868, Ssa#STIR00109_3, Ssa#STIR00093_4, Ssa#STIR00093_3, Ssa#STIR00093_2	Ssa#STIR17768, Ssa#STIR12829, Ssa#STIR06045, Ssa#STIR20197, Ssa#STIR00109_4, Ssa#STIR00109_2, Ssa#STIR23544, Omy#CX257577, Ssa#STIR11481, Ssa#S31981569, Ssa#STIR11325, Ssa#STIR22853, Omy#S19709752, Ssa#S35548527, Ssa#TC85091, Ssa#STIR14786, Ssa#STIR02772, Ssa#STIR07522, Ssa#STIR19395, Ssa#STIR07313, Ssa#STIR22027, Ssa#STIR13916, Ssa#STIR00012_4, Ssa#STIR00012_3, Ssa#STIR00012_2, Ssa#STIR07161, Ss…
GO:0016830	carbon-carbon lyase activity	F	0.0243949	13	34	Ssa#EG868838, Ssa#DY730105, Ssa#CB515295, Ssa#S18886473, Ssa#STIR25146, Ssa#STIR06044, Ssa#CL486Ctg1, Ssa#S26643987, Ssa#S35595254, Ssa#S35551446, Ssa#DW562274, Ssa#STIR18863, Ssa#DW579347	Ssa#S30240065, Ssa#DW574403, Ssa#STIR13266, Ssa#STIR17511, Ssa#DV644190, Ssa#DY726842, Ssa#S30244033, Ssa#AM083539, Ssa#S30285798, Ssa#S31978853, Ssa#DY702134, Ssa#S18868171, Ssa#S31974348, Omy#CT570386, Ssa#CB513993, Ssa#S35675531, Ssa#STIR15501, Omy#S27583073, Ssa#S30242110, Ssa#S30292335, Ssa#TC105849, Ssa#DW568874, Ssa#S30257821, Ssa#STIR14734, Ssa#STIR21787, Ssa#DW340030, Ssa#TC104966, Ssa#S…
GO:0050660	flavin adenine dinucleotide binding	F	0.0266027	18	61	Ssa#STIR09108, Ssa#CX355143, Ssa#S32012619, Ssa#STIR24042, Ssa#TC68476, Ssa#S35604579, Ssa#STIR08826, Omy#BX860130, Ssa#TC72567, Omy#CA359868, Ssa#S30239684, Omy#S15276959, Ssa#S31964128, Ssa#S35679953, Ssa#STIR00048_3, Ssa#STIR00048_2, Ssa#S48417679, Ssa#KSS1643	Ssa#S37437675, Ssa#STIR00051_4, Ssa#STIR00051_3, Ssa#STIR00051_2, Ssa#S18871912, Ssa#S30270691, Ssa#STIR20377, Ssa#S31987650, Ssa#S35661017, Ssa#DY714785, Ssa#TC108295, Ssa#S31979815, Omy#S15339943, Ssa#S35665171, Ssa#KSSb2366, Ssa#TC67469, Ssa#TC87033, Ssa#S23867180, Ssa#STIR04547, Omy#S15272923, Ssa#TC107356, Ssa#STIR15957, Ssa#STIR09288, Ssa#S35694913, Ssa#S35676209, Ssa#STIR11481, Ssa#S355445…
GO:0006857	oligopeptide transport	P	0.0299242	4	1	Ssa#CA042234, Ssa#STIR21042, Ssa#STIR24267, Ssa#TC102743	Ssa#S30278668
GO:0009855	determination of bilateral symmetry	P	0.031226	6	6	Ssa#STIR17908, Ssa#STIR00103_4, Ssa#STIR00103_3, Ssa#STIR12679, Ssa#STIR12963, Ssa#STIR19652	Ssa#STIR12740, Ssa#STIR03966, Ssa#STIR00103_2, Ssa#STIR23213, Ssa#STIR02934, Ssa#STIR01615
GO:0009799	specification of symmetry	P	0.031226	6	6	Ssa#STIR17908, Ssa#STIR00103_4, Ssa#STIR00103_3, Ssa#STIR12679, Ssa#STIR12963, Ssa#STIR19652	Ssa#STIR12740, Ssa#STIR03966, Ssa#STIR00103_2, Ssa#STIR23213, Ssa#STIR02934, Ssa#STIR01615
GO:0015718	monocarboxylic acid transport	P	0.0320214	8	13	Ssa#STIR21134, Ssa#STIR00050_4, Ssa#STIR00050_3, Ssa#STIR00042_2, Ssa#STIR00110_4, Ssa#STIR00110_3, Ssa#STIR00110_2, Ssa#STIR18834	Ssa#STIR00050_2, Ssa#STIR09763, Ssa#STIR00042_4, Ssa#STIR00042_3, Ssa#STIR16522, Ssa#STIR23505, Ssa#STIR08703, Ssa#STIR09137, Ssa#STIR03624, Ssa#STIR23049, Ssa#STIR15026, Ssa#STIR26248, Ssa#STIR26252x
GO:0044281	small molecule metabolic process	P	0.0320214	139	985	Ssa#S35545357, Ssa#S29911126, Ssa#CL219Ctg1, Ssa#STIR00096_3, Ssa#STIR00096_2, Ssa#BU693971, Ssa#DW182239, Omy#CT572654, Ssa#KSS5020, Ssa#S35535215, Ssa#STIR09108, Ssa#EG868838, Ssa#STIR00099_4, Ssa#STIR00099_3, Ssa#STIR00099_2, Ssa#STIR18797, Ssa#S18876133, Ssa#TC101884, Ssa#S30244452, Ssa#DW579292, Omy#S15265928, Ssa#S35486251, Ssa#TC94402, Ssa#DW005597, Ssa#KSS2039, Ssa#STIR00033_2, Ssa#STIR14…	Ssa#TC87639, Ssa#S31983530, Ssa#S32000086, Ssa#STIR01426, Ssa#STIR01412, Omy#BX074451, Ssa#STIR18295, Ssa#KSS3361, Ssa#STIR12972, Omy#S15281854, Ssa#STIR12950, Ssa#STIR18252, Ssa#STIR06273, Ssa#S30294722, Ssa#STIR18232, Ssa#STIR18229, Ssa#STIR18220, Ssa#STIR06251, Ssa#STIR12902, Ssa#STIR00051_4, Ssa#STIR00051_3, Ssa#STIR00051_2, Ssa#STIR17767, Ssa#S35592328, Ssa#S30240065, Ssa#STIR25353, Ssa#STIR…
GO:0016820	hydrolase activity, acting on acid anhydrides, catalyzing transmembrane movement of substances	F	0.0357732	28	125	Ssa#KSS1611, Ssa#TC110594, Ssa#TC102327, Ssa#S48415787, Ssa#S30283395, Ssa#STIR21134, Omy#CT569545, Ssa#S31977678, Ssa#STIR17908, Ssa#TC87263, Omy#TC160323, Ssa#STIR09315, Omy#CT569106, Ssa#S35700046, Ssa#S18892437, Ssa#S18840784, Ssa#DW580975, Ssa#STIR00103_4, Ssa#STIR00103_3, Ssa#CK892590, Ssa#STIR00128_4, Omy#S18159783, Ssa#S31992851, Ssa#DW182012, Ssa#S31990975, Ssa#DW182634, Omy#CX031158, Ss…	Ssa#STIR06251, Ssa#S31968776, Ssa#TC111462, Ssa#STIR05778, Ssa#STIR13376, Omy#S23937765, Ssa#STIR12872, Omy#CA381616, Ssa#S35660765, Ssa#TC108500, Ssa#STIR12740, Ssa#TC108460, Ssa#CB515804, Ssa#TC74881, Ssa#STIR12530, Ssa#S30281895, Ssa#STIR05370, Ssa#STIR17324, Ssa#TC108267, Ssa#S32011008, Ssa#S35496166, Ssa#STIR17218, Ssa#S31987333, Omy#TC169701, Ssa#KSS1811, Ssa#S30293680, Omy#S32043069, Ssa#S…
GO:0006820	anion transport	P	0.0364458	38	193	Ssa#DW568786, Ssa#S30258609, Omy#S18095701, Ssa#S48406427, Ssa#DW583739, Omy#DV202311, Ssa#TC108554, Ssa#STIR21134, Omy#CX717775, Omy#CA385510, Ssa#TC101496, Omy#CA379150, Omy#S15300651, Omy#CA362300, Ssa#DW549838, Ssa#DY723537, Ssa#S30278631, Ssa#DW535365, Ssa#S31987619, Ssa#S31976100, Omy#TC164688, Ssa#CB502466, Ssa#DY700052, Ssa#DW569328, Ssa#CA039113, Ssa#S48417788, Ssa#DY699882, Ssa#TC109196…	Ssa#STIR12970, Ssa#STIR06259, Ssa#S35697292, Ssa#S35554078, Omy#CU071098, Ssa#S30282678, Omy#CA367311, Ssa#STIR06150, Omy#CA367300, Ssa#STIR00050_2, Omy#S34423553, Ssa#S31969019, Ssa#AM402711, Omy#S18533829, Ssa#S35580189, Ssa#TC90129, Ssa#STIR17539, Ssa#STIR05529, Ssa#STIR12637, Ssa#TC74881, Ssa#TC82469, Ssa#CB515777, Ssa#S31999517, Ssa#STIR25004, Ssa#STIR13032, Ssa#TC94391, Omy#CA374179, Ssa#ST…
GO:0016705	oxidoreductase activity, acting on paired donors, with incorporation or reduction of molecular oxygen	F	0.0402898	19	70	Ssa#STIR09108, Ssa#STIR00099_4, Ssa#STIR00099_3, Ssa#STIR00099_2, Omy#S18096129, Ssa#S32012619, Ssa#STIR08826, Ssa#STIR00094_4, Ssa#STIR00094_3, Ssa#STIR00094_2, Omy#CA359868, Omy#S15290573, Omy#S15341005, Ssa#STIR00093_4, Ssa#STIR00093_3, Ssa#STIR00093_2, Ssa#STIR00161_4, Ssa#STIR00161_3, Ssa#STIR00161_2	Ssa#S18871912, Ssa#S30279884, Ssa#S18834018, Ssa#BM414422, Ssa#S35597039, Omy#BX874854, Ssa#S32009082, Ssa#S31987650, Ssa#S30293917, Ssa#S35546153, Ssa#TC107862, Ssa#TC110559, Ssa#DY741403, Ssa#KSSb2392, Ssa#DW541904, Ssa#DY719297, Ssa#CX353651, Ssa#CK884318, Ssa#S30279190, Ssa#STIR08849, Ssa#STIR39924, Omy#TC172178, Ssa#STIR09285, Ssa#S35587718, Ssa#S30266546, Ssa#STIR11481, Ssa#S31981569, Ssa#S…
GO:0031965	nuclear membrane	C	0.0438086	8	14	Ssa#STIR09108, Ssa#STIR24420, Ssa#STIR12172, Ssa#STIR08826, Ssa#STIR00031_4, Ssa#STIR00031_3, Ssa#STIR00031_2, Ssa#STIR16974	Ssa#STIR20590, Ssa#STIR24709, Ssa#STIR12602, Ssa#STIR17457, Ssa#STIR05090, Ssa#STIR10892, Ssa#STIR16065, Ssa#STIR10499, Ssa#STIR14556, Ssa#STIR25813, Ssa#STIR21244, Ssa#STIR13519, Ssa#STIR20695, Ssa#STIR21067
GO:0016462	pyrophosphatase activity	F	0.0453464	105	714	Ssa#S30295090, Ssa#KSS1611, Ssa#BM414051, Ssa#TC110594, Ssa#BM414045, Ssa#S35660899, Ssa#TC102327, Ssa#DW583446, Omy#S15319115, Ssa#S30291937, Ssa#S48415787, Omy#S34310890, Ssa#DW550812, Ssa#DW469970, Ssa#STIR15140, Ssa#S32000092, Ssa#DY713268, Omy#CX035419, Ssa#STIR16894, Ssa#S30270953, Ssa#STIR05012, Omy#CA388512, Ssa#S30283395, Ssa#STIR21134, Omy#CT569545, Ssa#DW577398, Ssa#TC106331, Ssa#S3197…	Ssa#S35685325, Ssa#CX354904, Ssa#S18876868, Omy#CF752426, Ssa#KSS3351, Ssa#STIR20574, Omy#AB024294, Ssa#TC94775, Ssa#STIR12921, Ssa#STIR06251, Ssa#S31968776, Ssa#CX355373, Ssa#STIR06236, Omy#S34308834, Ssa#STIR06210, Omy#TC147205, Ssa#S31964371, Ssa#DW581687, Ssa#STIR17784, Ssa#S18871962, Ssa#STIR05778, Ssa#STIR13376, Omy#S23937765, Omy#BX304752, Ssa#STIR25313, Ssa#STIR05731, Ssa#TC110963, Ssa#S3…
GO:0016818	hydrolase activity, acting on acid anhydrides, in phosphorus-containing anhydrides	F	0.0468417	105	715	Ssa#S30295090, Ssa#KSS1611, Ssa#BM414051, Ssa#TC110594, Ssa#BM414045, Ssa#S35660899, Ssa#TC102327, Ssa#DW583446, Omy#S15319115, Ssa#S30291937, Ssa#S48415787, Omy#S34310890, Ssa#DW550812, Ssa#DW469970, Ssa#STIR15140, Ssa#S32000092, Ssa#DY713268, Omy#CX035419, Ssa#STIR16894, Ssa#S30270953, Ssa#STIR05012, Omy#CA388512, Ssa#S30283395, Ssa#STIR21134, Omy#CT569545, Ssa#DW577398, Ssa#TC106331, Ssa#S3197…	Ssa#S35685325, Ssa#CX354904, Ssa#S18876868, Omy#CF752426, Ssa#KSS3351, Ssa#STIR20574, Omy#AB024294, Ssa#TC94775, Ssa#STIR12921, Ssa#STIR06251, Ssa#S31968776, Ssa#CX355373, Ssa#STIR06236, Omy#S34308834, Ssa#STIR06210, Omy#TC147205, Ssa#S31964371, Ssa#DW581687, Ssa#STIR17784, Ssa#S18871962, Ssa#STIR05778, Ssa#STIR13376, Omy#S23937765, Omy#BX304752, Ssa#STIR25313, Ssa#STIR05731, Ssa#TC110963, Ssa#S3…
GO:0042625	ATPase activity, coupled to transmembrane movement of ions	F	0.0477595	23	96	Ssa#KSS1611, Ssa#TC110594, Ssa#TC102327, Ssa#S48415787, Ssa#S30283395, Omy#CT569545, Ssa#S31977678, Ssa#STIR17908, Ssa#TC87263, Omy#TC160323, Omy#CT569106, Ssa#S35700046, Ssa#S18892437, Ssa#DW580975, Ssa#STIR00103_4, Ssa#STIR00103_3, Ssa#CK892590, Ssa#STIR00128_4, Omy#S18159783, Ssa#S31992851, Ssa#DW182012, Ssa#DW182634, Omy#CX031158	Ssa#STIR06251, Ssa#STIR05778, Ssa#STIR13376, Ssa#STIR12872, Omy#CA381616, Ssa#S35660765, Ssa#TC108500, Ssa#STIR12740, Ssa#TC108460, Ssa#CB515804, Ssa#TC74881, Ssa#STIR12530, Ssa#S30281895, Ssa#STIR05370, Ssa#STIR17324, Ssa#TC108267, Ssa#S35496166, Ssa#STIR17218, Ssa#S31987333, Omy#TC169701, Ssa#KSS1811, Omy#S32043069, Ssa#S35665031, Ssa#CL493Ctg1, Ssa#KSS673, Ssa#S35599996, Omy#S27583756, Ssa#STI…
GO:0017111	nucleoside-triphosphatase activity	F	0.0485639	103	700	Ssa#S30295090, Ssa#KSS1611, Ssa#BM414051, Ssa#TC110594, Ssa#BM414045, Ssa#S35660899, Ssa#TC102327, Ssa#DW583446, Omy#S15319115, Ssa#S30291937, Ssa#S48415787, Omy#S34310890, Ssa#DW550812, Ssa#DW469970, Ssa#S32000092, Ssa#DY713268, Omy#CX035419, Ssa#STIR16894, Ssa#S30270953, Ssa#STIR05012, Omy#CA388512, Ssa#S30283395, Ssa#STIR21134, Omy#CT569545, Ssa#DW577398, Ssa#TC106331, Ssa#S31977678, Ssa#EG843…	Ssa#S35685325, Ssa#CX354904, Ssa#S18876868, Omy#CF752426, Ssa#KSS3351, Ssa#STIR20574, Omy#AB024294, Ssa#TC94775, Ssa#STIR12921, Ssa#STIR06251, Ssa#S31968776, Ssa#CX355373, Ssa#STIR06236, Omy#S34308834, Ssa#STIR06210, Omy#TC147205, Ssa#S31964371, Ssa#DW581687, Ssa#STIR17784, Ssa#S18871962, Ssa#STIR05778, Ssa#STIR13376, Omy#S23937765, Ssa#STIR25313, Ssa#STIR05731, Ssa#TC110963, Ssa#S31987829, Ssa#S…

## Sheet: Susceptible 20dpi
Up-regulated
GO-ID	Term	Category	FDR	#Test	#Ref	TestSeqs	RefSeqs
GO:0000502	proteasome complex	C	4.81585e-20	56	21	Ssa#STIR03583, Ssa#STIR03580, Ssa#S35535841, Ssa#STIR08389, Omy#TC136131, Ssa#STIR10615, Ssa#STIR01940, Ssa#S35506237, Ssa#S35564011, Ssa#S35702523, Ssa#STIR13240, Ssa#STIR08918, Ssa#STIR02309, Ssa#EL697958, Ssa#S35673643, Ssa#STIR08237, Ssa#STIR24052, Ssa#STIR26218, Ssa#S18892429, Ssa#S18892425, Ssa#STIR05569, Ssa#STIR07727, Ssa#STIR04422, Ssa#STIR03332, Ssa#STIR09223, Ssa#STIR39880, Ssa#S319631…	Ssa#TC104316, Ssa#S30268268, Ssa#STIR24503, Ssa#DW581264, Ssa#STIR20049, Ssa#S35496064, Ssa#STIR23731, Ssa#STIR04241, Ssa#S35671295, Ssa#STIR04180, Ssa#S41657839, Ssa#STIR19595, Ssa#STIR03071, Ssa#S35673953, Ssa#STIR10072, Omy#BX317740, Ssa#S18892428, Ssa#S35547279, Ssa#S35585416, Omy#CX039827, Ssa#STIR13474
GO:0070003	threonine-type peptidase activity	F	1.06022e-15	45	18	Ssa#STIR03580, Ssa#S35535841, Ssa#STIR08389, Omy#TC136131, Ssa#STIR10615, Ssa#STIR01940, Ssa#S35506237, Ssa#S35564011, Ssa#STIR02309, Ssa#EL697958, Ssa#S35673643, Ssa#STIR24052, Ssa#S18892429, Ssa#S18892425, Ssa#STIR05569, Ssa#STIR07727, Ssa#STIR04422, Ssa#STIR03332, Ssa#STIR09223, Ssa#STIR39880, Ssa#S31963198, Ssa#STIR09891, Ssa#STIR02191, Ssa#S35664176, Ssa#S35671296, Ssa#S30269763, Ssa#STIR049…	Ssa#S30268268, Ssa#STIR24503, Ssa#DW581264, Ssa#STIR20049, Ssa#S35496064, Ssa#STIR04241, Ssa#S35671295, Ssa#STIR04180, Ssa#S41657839, Ssa#STIR19595, Ssa#STIR03071, Ssa#S35673953, Ssa#STIR10072, Omy#BX317740, Ssa#S18892428, Ssa#S35547279, Ssa#S35585416, Omy#CX039827
GO:0004298	threonine-type endopeptidase activity	F	1.06022e-15	45	18	Ssa#STIR03580, Ssa#S35535841, Ssa#STIR08389, Omy#TC136131, Ssa#STIR10615, Ssa#STIR01940, Ssa#S35506237, Ssa#S35564011, Ssa#STIR02309, Ssa#EL697958, Ssa#S35673643, Ssa#STIR24052, Ssa#S18892429, Ssa#S18892425, Ssa#STIR05569, Ssa#STIR07727, Ssa#STIR04422, Ssa#STIR03332, Ssa#STIR09223, Ssa#STIR39880, Ssa#S31963198, Ssa#STIR09891, Ssa#STIR02191, Ssa#S35664176, Ssa#S35671296, Ssa#S30269763, Ssa#STIR049…	Ssa#S30268268, Ssa#STIR24503, Ssa#DW581264, Ssa#STIR20049, Ssa#S35496064, Ssa#STIR04241, Ssa#S35671295, Ssa#STIR04180, Ssa#S41657839, Ssa#STIR19595, Ssa#STIR03071, Ssa#S35673953, Ssa#STIR10072, Omy#BX317740, Ssa#S18892428, Ssa#S35547279, Ssa#S35585416, Omy#CX039827
GO:0005839	proteasome core complex	C	1.06022e-15	45	18	Ssa#STIR03580, Ssa#S35535841, Ssa#STIR08389, Omy#TC136131, Ssa#STIR10615, Ssa#STIR01940, Ssa#S35506237, Ssa#S35564011, Ssa#STIR02309, Ssa#EL697958, Ssa#S35673643, Ssa#STIR24052, Ssa#S18892429, Ssa#S18892425, Ssa#STIR05569, Ssa#STIR07727, Ssa#STIR04422, Ssa#STIR03332, Ssa#STIR09223, Ssa#STIR39880, Ssa#S31963198, Ssa#STIR09891, Ssa#STIR02191, Ssa#S35664176, Ssa#S35671296, Ssa#S30269763, Ssa#STIR049…	Ssa#S30268268, Ssa#STIR24503, Ssa#DW581264, Ssa#STIR20049, Ssa#S35496064, Ssa#STIR04241, Ssa#S35671295, Ssa#STIR04180, Ssa#S41657839, Ssa#STIR19595, Ssa#STIR03071, Ssa#S35673953, Ssa#STIR10072, Omy#BX317740, Ssa#S18892428, Ssa#S35547279, Ssa#S35585416, Omy#CX039827
GO:0030163	protein catabolic process	P	6.82605e-15	105	134	Ssa#STIR03583, Ssa#STIR03580, Ssa#STIR15506, Ssa#S35535841, Ssa#S35685712, Ssa#STIR08389, Ssa#TC111428, Omy#TC136131, Ssa#STIR08343, Ssa#STIR10615, Ssa#STIR01940, Omy#CA375284, Ssa#S35506237, Ssa#S35564011, Ssa#STIR19856, Ssa#EG915064, Ssa#BE518494, Ssa#STIR06767, Ssa#STIR17601, Ssa#STIR24733, Ssa#STIR02309, Ssa#EL697958, Omy#S15319472, Ssa#S35673643, Ssa#S31979634, Ssa#STIR08237, Ssa#DW566384, S…	Omy#S34309345, Ssa#STIR00003_4, Ssa#STIR00003_3, Ssa#STIR00003_2, Ssa#KSS3320, Ssa#STIR06256, Ssa#TC111475, Ssa#TC108676, Ssa#S30283146, Omy#CX028113, Ssa#STIR05671, Ssa#DY710673, Ssa#TC108529, Ssa#S35707704, Ssa#S30268268, Ssa#STIR05573, Ssa#DY722508, Ssa#TC87315, Ssa#S31964056, Omy#TC141594, Ssa#STIR24503, Ssa#DW581264, Ssa#STIR17351, Ssa#TC81821, Ssa#EG831255, Ssa#STIR20049, Ssa#DW574014, Ssa#…
GO:0009057	macromolecule catabolic process	P	5.12374e-14	120	176	Ssa#STIR03583, Ssa#STIR03580, Ssa#STIR15506, Ssa#S35535841, Ssa#S35685712, Ssa#STIR08389, Ssa#TC111428, Omy#TC136131, Ssa#STIR08343, Ssa#STIR10615, Ssa#STIR01940, Ssa#S30293470, Ssa#STIR18781, Omy#CA375284, Ssa#S35506237, Ssa#S35564011, Ssa#STIR19856, Ssa#EG915064, Ssa#STIR13281, Ssa#BE518494, Ssa#STIR06767, Ssa#STIR17601, Ssa#STIR24733, Ssa#STIR02309, Ssa#EL697958, Ssa#STIR20336, Omy#S15319472, …	Omy#S34309345, Ssa#STIR01415, Ssa#STIR00003_4, Ssa#STIR00003_3, Ssa#STIR00003_2, Ssa#STIR18257, Ssa#KSS3320, Ssa#STIR06256, Ssa#S18880023, Ssa#TC111475, Ssa#TC108676, Ssa#STIR25315, Ssa#S30283146, Omy#CX028113, Ssa#STIR24851, Ssa#STIR05671, Ssa#DY710673, Ssa#TC108529, Ssa#STIR24770, Ssa#S35707704, Ssa#S30268268, Ssa#STIR25189, Ssa#STIR17568, Ssa#STIR05573, Ssa#DY722508, Ssa#TC87315, Ssa#STIR12698…
GO:0044265	cellular macromolecule catabolic process	P	5.81294e-14	104	139	Ssa#STIR03583, Ssa#STIR03580, Ssa#STIR15506, Ssa#S35535841, Ssa#STIR08389, Ssa#TC111428, Omy#TC136131, Ssa#STIR08343, Ssa#STIR10615, Ssa#STIR01940, Ssa#S30293470, Ssa#STIR18781, Omy#CA375284, Ssa#S35506237, Ssa#S35564011, Ssa#STIR19856, Ssa#EG915064, Ssa#STIR13281, Ssa#STIR06767, Ssa#STIR17601, Ssa#STIR24733, Ssa#STIR02309, Ssa#EL697958, Ssa#STIR20336, Omy#S15319472, Ssa#S35673643, Ssa#S31979634,…	Omy#S34309345, Ssa#STIR01415, Ssa#KSS3320, Ssa#STIR06256, Ssa#TC111475, Ssa#TC108676, Omy#CX028113, Ssa#STIR05671, Ssa#DY710673, Ssa#TC108529, Ssa#S35707704, Ssa#S30268268, Ssa#STIR25189, Ssa#DY722508, Ssa#TC87315, Ssa#STIR12698, Ssa#STIR09878, Omy#TC141594, Ssa#STIR24503, Ssa#DW581264, Omy#S34423241, Ssa#STIR17351, Ssa#TC81821, Ssa#EG831255, Ssa#STIR20049, Ssa#DW574014, Ssa#DN139998, Ssa#STIR435…
GO:0006511	ubiquitin-dependent protein catabolic process	P	5.81294e-14	93	115	Ssa#STIR03583, Ssa#STIR03580, Ssa#STIR15506, Ssa#S35535841, Ssa#STIR08389, Ssa#TC111428, Omy#TC136131, Ssa#STIR08343, Ssa#STIR10615, Ssa#STIR01940, Omy#CA375284, Ssa#S35506237, Ssa#S35564011, Ssa#STIR19856, Ssa#EG915064, Ssa#STIR06767, Ssa#STIR17601, Ssa#STIR24733, Ssa#STIR02309, Ssa#EL697958, Omy#S15319472, Ssa#S35673643, Ssa#S31979634, Ssa#STIR08237, Ssa#DW566384, Ssa#S30286860, Ssa#STIR24052, …	Omy#S34309345, Ssa#KSS3320, Ssa#STIR06256, Ssa#TC111475, Ssa#TC108676, Omy#CX028113, Ssa#STIR05671, Ssa#DY710673, Ssa#TC108529, Ssa#S35707704, Ssa#S30268268, Ssa#DY722508, Ssa#TC87315, Omy#TC141594, Ssa#STIR24503, Ssa#DW581264, Ssa#STIR17351, Ssa#TC81821, Ssa#EG831255, Ssa#STIR20049, Ssa#DW574014, Ssa#DN139998, Ssa#STIR09685, Ssa#STIR05275, Ssa#STIR11929, Ssa#TC93704, Ssa#STIR04787, Ssa#STIR04726…
GO:0051603	proteolysis involved in cellular protein catabolic process	P	5.81294e-14	93	115	Ssa#STIR03583, Ssa#STIR03580, Ssa#STIR15506, Ssa#S35535841, Ssa#STIR08389, Ssa#TC111428, Omy#TC136131, Ssa#STIR08343, Ssa#STIR10615, Ssa#STIR01940, Omy#CA375284, Ssa#S35506237, Ssa#S35564011, Ssa#STIR19856, Ssa#EG915064, Ssa#STIR06767, Ssa#STIR17601, Ssa#STIR24733, Ssa#STIR02309, Ssa#EL697958, Omy#S15319472, Ssa#S35673643, Ssa#S31979634, Ssa#STIR08237, Ssa#DW566384, Ssa#S30286860, Ssa#STIR24052, …	Omy#S34309345, Ssa#KSS3320, Ssa#STIR06256, Ssa#TC111475, Ssa#TC108676, Omy#CX028113, Ssa#STIR05671, Ssa#DY710673, Ssa#TC108529, Ssa#S35707704, Ssa#S30268268, Ssa#DY722508, Ssa#TC87315, Omy#TC141594, Ssa#STIR24503, Ssa#DW581264, Ssa#STIR17351, Ssa#TC81821, Ssa#EG831255, Ssa#STIR20049, Ssa#DW574014, Ssa#DN139998, Ssa#STIR09685, Ssa#STIR05275, Ssa#STIR11929, Ssa#TC93704, Ssa#STIR04787, Ssa#STIR04726…
GO:0019941	modification-dependent protein catabolic process	P	5.81294e-14	93	115	Ssa#STIR03583, Ssa#STIR03580, Ssa#STIR15506, Ssa#S35535841, Ssa#STIR08389, Ssa#TC111428, Omy#TC136131, Ssa#STIR08343, Ssa#STIR10615, Ssa#STIR01940, Omy#CA375284, Ssa#S35506237, Ssa#S35564011, Ssa#STIR19856, Ssa#EG915064, Ssa#STIR06767, Ssa#STIR17601, Ssa#STIR24733, Ssa#STIR02309, Ssa#EL697958, Omy#S15319472, Ssa#S35673643, Ssa#S31979634, Ssa#STIR08237, Ssa#DW566384, Ssa#S30286860, Ssa#STIR24052, …	Omy#S34309345, Ssa#KSS3320, Ssa#STIR06256, Ssa#TC111475, Ssa#TC108676, Omy#CX028113, Ssa#STIR05671, Ssa#DY710673, Ssa#TC108529, Ssa#S35707704, Ssa#S30268268, Ssa#DY722508, Ssa#TC87315, Omy#TC141594, Ssa#STIR24503, Ssa#DW581264, Ssa#STIR17351, Ssa#TC81821, Ssa#EG831255, Ssa#STIR20049, Ssa#DW574014, Ssa#DN139998, Ssa#STIR09685, Ssa#STIR05275, Ssa#STIR11929, Ssa#TC93704, Ssa#STIR04787, Ssa#STIR04726…
GO:0044257	cellular protein catabolic process	P	5.81294e-14	93	115	Ssa#STIR03583, Ssa#STIR03580, Ssa#STIR15506, Ssa#S35535841, Ssa#STIR08389, Ssa#TC111428, Omy#TC136131, Ssa#STIR08343, Ssa#STIR10615, Ssa#STIR01940, Omy#CA375284, Ssa#S35506237, Ssa#S35564011, Ssa#STIR19856, Ssa#EG915064, Ssa#STIR06767, Ssa#STIR17601, Ssa#STIR24733, Ssa#STIR02309, Ssa#EL697958, Omy#S15319472, Ssa#S35673643, Ssa#S31979634, Ssa#STIR08237, Ssa#DW566384, Ssa#S30286860, Ssa#STIR24052, …	Omy#S34309345, Ssa#KSS3320, Ssa#STIR06256, Ssa#TC111475, Ssa#TC108676, Omy#CX028113, Ssa#STIR05671, Ssa#DY710673, Ssa#TC108529, Ssa#S35707704, Ssa#S30268268, Ssa#DY722508, Ssa#TC87315, Omy#TC141594, Ssa#STIR24503, Ssa#DW581264, Ssa#STIR17351, Ssa#TC81821, Ssa#EG831255, Ssa#STIR20049, Ssa#DW574014, Ssa#DN139998, Ssa#STIR09685, Ssa#STIR05275, Ssa#STIR11929, Ssa#TC93704, Ssa#STIR04787, Ssa#STIR04726…
GO:0043632	modification-dependent macromolecule catabolic process	P	5.81294e-14	93	115	Ssa#STIR03583, Ssa#STIR03580, Ssa#STIR15506, Ssa#S35535841, Ssa#STIR08389, Ssa#TC111428, Omy#TC136131, Ssa#STIR08343, Ssa#STIR10615, Ssa#STIR01940, Omy#CA375284, Ssa#S35506237, Ssa#S35564011, Ssa#STIR19856, Ssa#EG915064, Ssa#STIR06767, Ssa#STIR17601, Ssa#STIR24733, Ssa#STIR02309, Ssa#EL697958, Omy#S15319472, Ssa#S35673643, Ssa#S31979634, Ssa#STIR08237, Ssa#DW566384, Ssa#S30286860, Ssa#STIR24052, …	Omy#S34309345, Ssa#KSS3320, Ssa#STIR06256, Ssa#TC111475, Ssa#TC108676, Omy#CX028113, Ssa#STIR05671, Ssa#DY710673, Ssa#TC108529, Ssa#S35707704, Ssa#S30268268, Ssa#DY722508, Ssa#TC87315, Omy#TC141594, Ssa#STIR24503, Ssa#DW581264, Ssa#STIR17351, Ssa#TC81821, Ssa#EG831255, Ssa#STIR20049, Ssa#DW574014, Ssa#DN139998, Ssa#STIR09685, Ssa#STIR05275, Ssa#STIR11929, Ssa#TC93704, Ssa#STIR04787, Ssa#STIR04726…
GO:0050896	response to stimulus	P	4.44611e-13	605	1745	Ssa#STIR11153, Ssa#STIR15506, Ssa#STIR13314, Ssa#STIR02472, Ssa#S35536915, Ssa#STIR22693, Ssa#S31981436, Ssa#STIR02464, Ssa#STIR12210, Ssa#STIR05725, Ssa#DW556702, Ssa#STIR05710, Ssa#S30273906, Ssa#DY737846, Ssa#STIR21572, Ssa#STIR25929, Ssa#S35584905, Ssa#STIR24831, Ssa#STIR04608, Ssa#CB513054, Ssa#STIR20469, Ssa#STIR22633, Ssa#S29910295, Ssa#S30258568, Ssa#STIR23714, Ssa#S35552719, Ssa#CB515208…	Ssa#STIR01451, Ssa#STIR05809, Ssa#STIR01447, Ssa#S18888857, Ssa#STIR21008, Ssa#STIR21005, Omy#S15262708, Ssa#DW178668, Ssa#STIR01412, Ssa#KSS3382, Ssa#STIR00003_4, Ssa#STIR00003_3, Ssa#STIR00003_2, Ssa#EG917532, Ssa#STIR24966, Ssa#STIR12992, Ssa#STIR24954, Ssa#STIR24950, Omy#S18157710, Ssa#S48420291, Ssa#STIR12963, Ssa#STIR20571, Ssa#S35585217, Ssa#S31149006, Ssa#STIR18257, Ssa#NP797845, Omy#S181…
GO:0006955	immune response	P	4.0388e-12	95	132	Ssa#STIR13314, Ssa#S31981436, Ssa#S31985196, Ssa#STIR10659, Ssa#S35529741, Ssa#S35583165, Ssa#STIR19856, Ssa#STIR00063_4, Ssa#STIR00063_3, Ssa#STIR00063_2, Ssa#STIR05684, Ssa#STIR11081, Ssa#S31990038, Ssa#STIR05606, Ssa#STIR18066, Ssa#STIR09349, Ssa#S18892497, Ssa#STIR18692, Ssa#STIR26257, Ssa#STIR20907, Ssa#STIR19702, Ssa#S35668662, Ssa#STIR09946, Ssa#S18885910, Ssa#STIR08822, Ssa#STIR03335, Ssa…	Ssa#STIR05775, Ssa#STIR05745, Ssa#STIR17698, Ssa#STIR12730, Ssa#S18849877, Ssa#TC104083, Ssa#AM402655, Ssa#STIR00092_4, Ssa#STIR09826, Ssa#STIR25007, Ssa#STIR05402, Ssa#STIR01025, Omy#S34547301, Ssa#STIR04918, Ssa#STIR20112, Ssa#STIR09775, Ssa#STIR24458, Ssa#STIR16825, Ssa#STIR12465, Ssa#STIR04848, Ssa#STIR12437, Ssa#STIR43595, Ssa#STIR00090_4, Ssa#S35590916, Ssa#STIR09685, Ssa#STIR17269, Ssa#STI…
GO:0002376	immune system process	P	2.82246e-11	122	207	Ssa#STIR13314, Ssa#STIR22693, Ssa#S31981436, Ssa#STIR23707, Ssa#S31985196, Ssa#STIR10659, Ssa#STIR12826, Ssa#S35529741, Ssa#S35583165, Ssa#STIR18781, Ssa#STIR19856, Ssa#STIR00063_4, Ssa#STIR00063_3, Ssa#STIR00063_2, Ssa#STIR05684, Ssa#STIR11081, Ssa#S31990038, Ssa#STIR05606, Ssa#STIR04507, Ssa#STIR13889, Ssa#STIR18066, Ssa#S30280925, Ssa#STIR09349, Ssa#S18892497, Ssa#STIR18692, Ssa#STIR26257, Ssa…	Ssa#STIR18238, Ssa#STIR05775, Ssa#STIR25347, Ssa#STIR05745, Ssa#STIR17698, Ssa#STIR25265, Ssa#STIR05683, Ssa#STIR24745, Ssa#STIR12730, Ssa#S18849877, Ssa#TC104083, Ssa#AM402655, Ssa#STIR00092_4, Ssa#STIR05498, Ssa#STIR09826, Ssa#STIR25007, Ssa#STIR05402, Ssa#STIR01025, Omy#S34547301, Ssa#STIR04918, Ssa#STIR20112, Ssa#STIR09775, Ssa#STIR24477, Ssa#STIR16865, Ssa#STIR24458, Ssa#STIR04870, Ssa#STIR1…
GO:0019882	antigen processing and presentation	P	2.82246e-11	29	9	Ssa#STIR23707, Ssa#STIR05606, Ssa#STIR18066, Ssa#S30280925, Ssa#STIR09349, Ssa#S18892497, Ssa#STIR26257, Ssa#S35668662, Ssa#STIR09946, Ssa#S32012086, Ssa#S18892324, Ssa#S32371366, Ssa#S35679411, Ssa#STIR05473, Ssa#STIR02778, Ssa#S18892284, Ssa#S29966062, Ssa#S29966061, Ssa#S29966060, Ssa#S29966058, Ssa#STIR02051, Ssa#S35490841, Ssa#S35544085, Ssa#STIR16784, Ssa#S35582244, Ssa#STIR03695, Ssa#S3026…	Ssa#STIR05170, Ssa#S35470965, Omy#S15341284, Ssa#STIR00020_4, Ssa#STIR00020_3, Ssa#STIR00020_2, Ssa#S30241035, Ssa#STIR07173, Ssa#S18860876
GO:0009607	response to biotic stimulus	P	4.41361e-10	40	28	Ssa#STIR09479, Ssa#STIR05697, Ssa#STIR06754, Ssa#S35559043, Ssa#STIR09324, Ssa#STIR09314, Ssa#STIR00160_4, Ssa#STIR00160_3, Ssa#STIR00160_2, Ssa#STIR00062_4, Ssa#STIR00062_3, Ssa#STIR00062_2, Ssa#STIR00009_4, Ssa#STIR00009_3, Ssa#STIR00009_2, Ssa#STIR00068_4, Ssa#STIR00068_3, Ssa#STIR00068_2, Ssa#STIR22465, Ssa#STIR13765, Ssa#STIR12676, Ssa#STIR23509, Ssa#STIR10428, Ssa#STIR03277, Ssa#STIR23464, …	Ssa#STIR05591, Ssa#STIR16825, Ssa#S35590834, Ssa#STIR17101, Ssa#STIR24255, Ssa#STIR16153, Ssa#STIR08526, Ssa#STIR07847, Ssa#S35532137, Ssa#STIR14860, Ssa#STIR00070_4, Ssa#STIR00070_3, Ssa#STIR00070_2, Ssa#STIR19652, Ssa#STIR19640, Ssa#STIR18915, Ssa#STIR22117, Ssa#STIR22027, Ssa#STIR01968, Ssa#STIR21519, Ssa#STIR00008_4, Ssa#STIR00008_3, Ssa#STIR00008_2, Ssa#STIR02216, Ssa#STIR20788, Ssa#STIR0636…
GO:0007165	signal transduction	P	3.85068e-08	444	1301	Ssa#STIR11153, Ssa#STIR15506, Ssa#STIR02472, Ssa#S35536915, Ssa#STIR22693, Ssa#STIR02464, Ssa#STIR05725, Ssa#DW556702, Ssa#STIR05710, Ssa#DY737846, Ssa#STIR21572, Ssa#STIR25929, Ssa#S35584905, Ssa#STIR24831, Ssa#STIR04608, Ssa#CB513054, Ssa#STIR20469, Ssa#STIR22633, Ssa#S29910295, Ssa#S30258568, Ssa#STIR23714, Ssa#S35552719, Ssa#CB515208, Ssa#STIR10691, Ssa#KSS3602, Ssa#STIR17069, Ssa#S35518269, …	Ssa#STIR01451, Ssa#S18888857, Ssa#STIR21008, Ssa#DW178668, Ssa#KSS3382, Ssa#STIR00003_4, Ssa#STIR00003_3, Ssa#STIR00003_2, Ssa#EG917532, Ssa#STIR24954, Ssa#S48420291, Ssa#STIR12963, Ssa#STIR20571, Ssa#S35585217, Ssa#S31149006, Ssa#NP797845, Omy#S18153329, Omy#CX254659, Ssa#STIR18229, Ssa#STIR12921, Ssa#DW570155, Omy#BX317230, Ssa#S35553627, Omy#TC161511, Omy#BX309611, Omy#CX716745, Ssa#STIR06236,…
GO:0016763	transferase activity, transferring pentosyl groups	F	5.55641e-08	32	22	Ssa#STIR04667, Ssa#S35559165, Ssa#STIR05710, Ssa#TC94138, Ssa#DY695296, Ssa#STIR12804, Omy#S34425917, Ssa#S35595756, Ssa#STIR13266, Omy#S18156896, Omy#S34311355, Ssa#S30276474, Ssa#DW540894, Ssa#S35669786, Ssa#S35702407, Ssa#KSS1709, Ssa#EG882135, Ssa#STIR15106, Ssa#S48424075, Ssa#TC86798, Ssa#STIR10224, Ssa#STIR22853, Ssa#STIR08509, Ssa#S48430631, Ssa#S35562673, Omy#CA352575, Ssa#STIR18222, Ssa#…	Ssa#TC108527, Ssa#STIR25189, Ssa#STIR12659, Ssa#DW562218, Omy#CA366434, Ssa#DY695713, Ssa#S35549506, Omy#CX257577, Ssa#S31997823, Ssa#S35663677, Ssa#S35582676, Omy#S15292139, Ssa#STIR07971, Ssa#KSS4918, Ssa#S30241650, Ssa#CX357308, Ssa#TC97044, Ssa#TC69832, Ssa#STIR13708, Ssa#STIR01708, Omy#CT572654, Omy#S34424249
GO:0007154	cell communication	P	6.06686e-07	457	1382	Ssa#STIR11153, Ssa#STIR15506, Omy#TC164605, Ssa#STIR02472, Ssa#S35536915, Ssa#STIR22693, Ssa#STIR02464, Ssa#STIR05725, Ssa#DW556702, Ssa#STIR05710, Ssa#DY737846, Ssa#STIR21572, Ssa#STIR25929, Ssa#S35584905, Ssa#S30291942, Ssa#STIR24831, Ssa#STIR04608, Ssa#CB513054, Ssa#STIR20469, Ssa#STIR22633, Ssa#S29910295, Ssa#S30258568, Ssa#STIR23714, Ssa#S35552719, Ssa#CB515208, Ssa#STIR10691, Ssa#KSS3602, S…	Ssa#STIR01451, Ssa#S18888857, Ssa#STIR21008, Ssa#DW178668, Ssa#KSS3382, Ssa#STIR00003_4, Ssa#STIR00003_3, Ssa#STIR00003_2, Ssa#EG917532, Ssa#STIR12992, Ssa#STIR24954, Ssa#S48420291, Ssa#STIR12963, Ssa#STIR20571, Ssa#S35585217, Ssa#S31149006, Ssa#NP797845, Omy#S18153329, Omy#CX254659, Ssa#STIR06265, Ssa#STIR18229, Ssa#STIR12921, Ssa#DW570155, Omy#BX317230, Ssa#S35553627, Omy#TC161511, Omy#BX309611…
GO:0044248	cellular catabolic process	P	9.01375e-07	133	290	Ssa#STIR03583, Ssa#STIR03580, Ssa#STIR04667, Ssa#STIR15506, Ssa#S35535841, Ssa#STIR08389, Ssa#TC111428, Omy#TC136131, Ssa#STIR08343, Ssa#STIR06160, Ssa#S35663930, Ssa#STIR10615, Ssa#STIR01940, Ssa#S30293470, Ssa#STIR18781, Ssa#STIR07214, Omy#CA375284, Ssa#S35506237, Ssa#S35564011, Ssa#STIR19856, Ssa#EG915064, Ssa#STIR17655, Ssa#STIR13281, Ssa#STIR06767, Ssa#STIR17601, Ssa#STIR24733, Ssa#STIR02309…	Omy#S34309345, Ssa#STIR01415, Ssa#STIR12992, Ssa#STIR12950, Ssa#KSS3320, Ssa#STIR18220, Ssa#STIR06256, Ssa#TC111475, Ssa#S35592328, Ssa#TC108676, Ssa#STIR13331, Ssa#S31987806, Omy#CX028113, Ssa#STIR24852, Ssa#STIR24851, Ssa#STIR12829, Ssa#AM402811, Ssa#STIR00050_4, Ssa#STIR00050_3, Ssa#STIR00050_2, Ssa#STIR05671, Ssa#STIR25243, Ssa#DY710673, Ssa#BM414422, Ssa#TC108529, Ssa#TC108527, Ssa#STIR24770…
GO:0044700	single organism signaling	P	9.01375e-07	444	1342	Ssa#STIR11153, Ssa#STIR15506, Ssa#STIR02472, Ssa#S35536915, Ssa#STIR22693, Ssa#STIR02464, Ssa#STIR05725, Ssa#DW556702, Ssa#STIR05710, Ssa#DY737846, Ssa#STIR21572, Ssa#STIR25929, Ssa#S35584905, Ssa#STIR24831, Ssa#STIR04608, Ssa#CB513054, Ssa#STIR20469, Ssa#STIR22633, Ssa#S29910295, Ssa#S30258568, Ssa#STIR23714, Ssa#S35552719, Ssa#CB515208, Ssa#STIR10691, Ssa#KSS3602, Ssa#STIR17069, Ssa#S35518269, …	Ssa#STIR01451, Ssa#S18888857, Ssa#STIR21008, Ssa#DW178668, Ssa#KSS3382, Ssa#STIR00003_4, Ssa#STIR00003_3, Ssa#STIR00003_2, Ssa#EG917532, Ssa#STIR24954, Ssa#S48420291, Ssa#STIR12963, Ssa#STIR20571, Ssa#S35585217, Ssa#S31149006, Ssa#NP797845, Omy#S18153329, Omy#CX254659, Ssa#STIR06265, Ssa#STIR18229, Ssa#STIR12921, Ssa#DW570155, Omy#BX317230, Ssa#S35553627, Omy#TC161511, Omy#BX309611, Omy#CX716745,…
GO:0023052	signaling	P	9.01375e-07	444	1342	Ssa#STIR11153, Ssa#STIR15506, Ssa#STIR02472, Ssa#S35536915, Ssa#STIR22693, Ssa#STIR02464, Ssa#STIR05725, Ssa#DW556702, Ssa#STIR05710, Ssa#DY737846, Ssa#STIR21572, Ssa#STIR25929, Ssa#S35584905, Ssa#STIR24831, Ssa#STIR04608, Ssa#CB513054, Ssa#STIR20469, Ssa#STIR22633, Ssa#S29910295, Ssa#S30258568, Ssa#STIR23714, Ssa#S35552719, Ssa#CB515208, Ssa#STIR10691, Ssa#KSS3602, Ssa#STIR17069, Ssa#S35518269, …	Ssa#STIR01451, Ssa#S18888857, Ssa#STIR21008, Ssa#DW178668, Ssa#KSS3382, Ssa#STIR00003_4, Ssa#STIR00003_3, Ssa#STIR00003_2, Ssa#EG917532, Ssa#STIR24954, Ssa#S48420291, Ssa#STIR12963, Ssa#STIR20571, Ssa#S35585217, Ssa#S31149006, Ssa#NP797845, Omy#S18153329, Omy#CX254659, Ssa#STIR06265, Ssa#STIR18229, Ssa#STIR12921, Ssa#DW570155, Omy#BX317230, Ssa#S35553627, Omy#TC161511, Omy#BX309611, Omy#CX716745,…
GO:0006508	proteolysis	P	1.24617e-06	210	536	Ssa#STIR03583, Ssa#STIR03580, Ssa#STIR15506, Ssa#S35535841, Ssa#STIR25966, Ssa#STIR02472, Ssa#S30241756, Ssa#S30295072, Omy#BX081049, Omy#CA383506, Ssa#S18886546, Ssa#S35518250, Ssa#STIR08389, Ssa#TC111428, Omy#TC136131, Ssa#STIR08343, Ssa#STIR10615, Ssa#STIR01940, Ssa#STIR18781, Omy#CA375284, Ssa#S35506237, Ssa#S35564011, Ssa#STIR19856, Ssa#EG915064, Ssa#S31997705, Ssa#S30054066, Ssa#BE518494, S…	Ssa#S30295202, Ssa#TC95253, Omy#S24636648, Ssa#STIR13404, Omy#S34309345, Omy#S15262708, Omy#S34424196, Ssa#S31963932, Ssa#STIR12963, Ssa#KSS3320, Ssa#STIR18232, Ssa#STIR20536, Ssa#S35553637, Ssa#STIR06256, Ssa#TC111475, Ssa#S32011554, Ssa#TC109151, Ssa#S30270737, Ssa#S30276033, Ssa#DW548207, Ssa#S18869663, Ssa#STIR05778, Ssa#S31987870, Ssa#TC108676, Ssa#STIR13342, Ssa#S30283146, Ssa#S31963871, Ss…
GO:0006915	apoptotic process	P	1.72524e-06	88	164	Ssa#STIR10062, Ssa#STIR02484, Ssa#STIR02472, Ssa#STIR07904, Ssa#STIR02404, Ssa#STIR07275, Ssa#STIR18110, Ssa#STIR09444, Ssa#STIR09439, Ssa#STIR07231, Ssa#STIR18781, Ssa#S35659438, Omy#TC163471, Ssa#STIR23029, Ssa#S35584894, Ssa#S35491641, Ssa#STIR07852, Ssa#STIR04507, Ssa#STIR10589, Ssa#STIR21429, Ssa#STIR00014_3, Ssa#STIR00014_2, Ssa#S35597250, Ssa#STIR10575, Ssa#STIR08290, Ssa#STIR21401, Ssa#CL…	Ssa#S35534548, Ssa#STIR18238, Ssa#STIR06215, Omy#TC154373, Ssa#STIR05760, Ssa#STIR01350, Ssa#STIR01348, Ssa#STIR12886, Ssa#STIR06117, Ssa#STIR17698, Ssa#STIR25265, Ssa#STIR13219, Omy#TC135059, Ssa#STIR25189, Ssa#STIR05573, Ssa#STIR17532, Ssa#STIR01140, Ssa#STIR24681, Ssa#STIR24665, Ssa#TC86827, Ssa#S48435835, Ssa#STIR17490, Ssa#STIR17477, Ssa#STIR17445, Ssa#STIR25032, Ssa#S24639607, Ssa#STIR00163…
GO:0043207	response to external biotic stimulus	P	1.72524e-06	28	21	Ssa#STIR09479, Ssa#STIR05697, Ssa#STIR00160_4, Ssa#STIR00160_3, Ssa#STIR00160_2, Ssa#STIR00062_4, Ssa#STIR00062_3, Ssa#STIR00062_2, Ssa#STIR00009_4, Ssa#STIR00009_3, Ssa#STIR00009_2, Ssa#STIR13765, Ssa#STIR23509, Ssa#STIR10428, Ssa#STIR23464, Ssa#STIR00056_4, Ssa#STIR00056_3, Ssa#STIR02755, Ssa#STIR03836, Ssa#STIR01615, Ssa#STIR24426, Ssa#STIR04816, Ssa#STIR06397, Ssa#STIR25495, Ssa#STIR04134, Ss…	Ssa#STIR05591, Ssa#STIR16825, Ssa#STIR24255, Ssa#STIR16153, Ssa#STIR08526, Ssa#STIR07847, Ssa#S35532137, Ssa#STIR14860, Ssa#STIR19652, Ssa#STIR19640, Ssa#STIR18915, Ssa#STIR22027, Ssa#STIR01968, Ssa#STIR00008_4, Ssa#STIR00008_3, Ssa#STIR00008_2, Ssa#STIR02216, Ssa#STIR20788, Ssa#STIR06367, Ssa#STIR18317, Ssa#STIR13456
GO:0051707	response to other organism	P	1.72524e-06	28	21	Ssa#STIR09479, Ssa#STIR05697, Ssa#STIR00160_4, Ssa#STIR00160_3, Ssa#STIR00160_2, Ssa#STIR00062_4, Ssa#STIR00062_3, Ssa#STIR00062_2, Ssa#STIR00009_4, Ssa#STIR00009_3, Ssa#STIR00009_2, Ssa#STIR13765, Ssa#STIR23509, Ssa#STIR10428, Ssa#STIR23464, Ssa#STIR00056_4, Ssa#STIR00056_3, Ssa#STIR02755, Ssa#STIR03836, Ssa#STIR01615, Ssa#STIR24426, Ssa#STIR04816, Ssa#STIR06397, Ssa#STIR25495, Ssa#STIR04134, Ss…	Ssa#STIR05591, Ssa#STIR16825, Ssa#STIR24255, Ssa#STIR16153, Ssa#STIR08526, Ssa#STIR07847, Ssa#S35532137, Ssa#STIR14860, Ssa#STIR19652, Ssa#STIR19640, Ssa#STIR18915, Ssa#STIR22027, Ssa#STIR01968, Ssa#STIR00008_4, Ssa#STIR00008_3, Ssa#STIR00008_2, Ssa#STIR02216, Ssa#STIR20788, Ssa#STIR06367, Ssa#STIR18317, Ssa#STIR13456
GO:0051716	cellular response to stimulus	P	1.97422e-06	467	1438	Ssa#STIR11153, Ssa#STIR15506, Ssa#STIR02472, Ssa#S35536915, Ssa#STIR22693, Ssa#STIR02464, Ssa#STIR05725, Ssa#DW556702, Ssa#STIR05710, Ssa#DY737846, Ssa#STIR21572, Ssa#STIR25929, Ssa#S35584905, Ssa#STIR24831, Ssa#STIR04608, Ssa#CB513054, Ssa#STIR20469, Ssa#STIR22633, Ssa#S29910295, Ssa#S30258568, Ssa#STIR23714, Ssa#S35552719, Ssa#CB515208, Ssa#STIR10691, Ssa#KSS3602, Ssa#STIR17069, Ssa#S35518269, …	Ssa#STIR01451, Ssa#STIR05809, Ssa#STIR01447, Ssa#S18888857, Ssa#STIR21008, Ssa#DW178668, Ssa#KSS3382, Ssa#STIR00003_4, Ssa#STIR00003_3, Ssa#STIR00003_2, Ssa#EG917532, Ssa#STIR24966, Ssa#STIR12992, Ssa#STIR24954, Omy#S18157710, Ssa#S48420291, Ssa#STIR12963, Ssa#STIR20571, Ssa#S35585217, Ssa#S31149006, Ssa#NP797845, Omy#S18153329, Omy#CX254659, Ssa#STIR18229, Ssa#STIR12921, Ssa#DW570155, Omy#BX3172…
GO:0003950	NAD+ ADP-ribosyltransferase activity	F	2.46969e-06	20	9	Ssa#S35559165, Ssa#DY695296, Ssa#STIR12804, Omy#S34425917, Ssa#S35595756, Omy#S18156896, Ssa#S30276474, Ssa#DW540894, Ssa#S35669786, Ssa#S35702407, Ssa#EG882135, Ssa#STIR15106, Ssa#S48424075, Ssa#TC86798, Ssa#STIR08509, Ssa#S48430631, Ssa#S35562673, Omy#CA352575, Ssa#KSS366, Ssa#KSS4142	Ssa#STIR12659, Ssa#DW562218, Ssa#DY695713, Ssa#S31997823, Ssa#S35582676, Ssa#STIR07971, Ssa#KSS4918, Ssa#S30241650, Ssa#CX357308
GO:0042611	MHC protein complex	C	5.83986e-06	20	10	Ssa#STIR05606, Ssa#STIR18066, Ssa#STIR09349, Ssa#S18892497, Ssa#STIR26257, Ssa#S35668662, Ssa#S32012086, Ssa#S18892324, Ssa#S35679411, Ssa#STIR02778, Ssa#S18892284, Ssa#S29966062, Ssa#S29966061, Ssa#S29966060, Ssa#S29966058, Ssa#S35490841, Ssa#STIR16784, Ssa#S35582244, Ssa#S30269565, Ssa#S30240009	Ssa#STIR01025, Ssa#S35470965, Omy#S15341284, Ssa#STIR00020_4, Ssa#STIR00020_3, Ssa#STIR00020_2, Ssa#S30241035, Ssa#STIR07173, Ssa#S18860876, Ssa#STIR26230
GO:0030693	caspase activity	F	1.50033e-05	23	16	Ssa#STIR02472, Ssa#S30054066, Ssa#STIR23029, Ssa#S35597250, Ssa#STIR10575, Omy#CA346230, Ssa#S35582566, Ssa#S30280832, Ssa#S31997590, Ssa#S35471279, Ssa#S35585784, Ssa#KSS687, Ssa#S35562259, Ssa#S30240240, Ssa#S31979396, Ssa#STIR00011_3, Ssa#STIR00011_2, Ssa#STIR00028_4, Ssa#S30281024, Ssa#S35589252, Ssa#STIR23865, Ssa#STIR24942, Ssa#S30295133	Ssa#S30270737, Ssa#STIR12886, Ssa#STIR17532, Ssa#S24639607, Ssa#S48431269, Ssa#STIR04701, Ssa#STIR00028_3, Ssa#STIR00028_2, Ssa#STIR08656, Ssa#TC92758, Ssa#S32006767, Ssa#DW552529, Ssa#KSS4787, Omy#S34425193, Ssa#S35497442, Ssa#S30276239
GO:0016265	death	P	1.50033e-05	97	202	Ssa#STIR10062, Ssa#STIR02484, Ssa#STIR02472, Ssa#STIR07904, Ssa#STIR02404, Ssa#STIR07275, Ssa#STIR18110, Ssa#STIR09444, Ssa#STIR09439, Ssa#STIR07231, Ssa#STIR18781, Ssa#S35659438, Omy#TC163471, Ssa#STIR23029, Ssa#S35584894, Ssa#S35491641, Ssa#STIR07852, Ssa#STIR04507, Ssa#STIR10589, Ssa#STIR21429, Ssa#STIR00014_3, Ssa#STIR00014_2, Ssa#S35597250, Ssa#STIR10575, Ssa#STIR08290, Ssa#STIR21401, Ssa#CL…	Ssa#STIR13419, Ssa#S35534548, Ssa#STIR24923, Ssa#STIR18238, Ssa#STIR06215, Omy#TC154373, Ssa#STIR05760, Ssa#STIR01350, Ssa#STIR01348, Ssa#STIR12886, Ssa#STIR18176, Ssa#STIR06117, Ssa#STIR17698, Ssa#STIR25265, Ssa#STIR13219, Ssa#STIR12717, Omy#TC135059, Ssa#STIR25189, Ssa#STIR05573, Ssa#STIR17532, Ssa#STIR01140, Ssa#STIR24681, Ssa#STIR24665, Ssa#TC86827, Ssa#S48435835, Ssa#STIR17490, Ssa#STIR17477…
GO:0008219	cell death	P	1.50033e-05	97	202	Ssa#STIR10062, Ssa#STIR02484, Ssa#STIR02472, Ssa#STIR07904, Ssa#STIR02404, Ssa#STIR07275, Ssa#STIR18110, Ssa#STIR09444, Ssa#STIR09439, Ssa#STIR07231, Ssa#STIR18781, Ssa#S35659438, Omy#TC163471, Ssa#STIR23029, Ssa#S35584894, Ssa#S35491641, Ssa#STIR07852, Ssa#STIR04507, Ssa#STIR10589, Ssa#STIR21429, Ssa#STIR00014_3, Ssa#STIR00014_2, Ssa#S35597250, Ssa#STIR10575, Ssa#STIR08290, Ssa#STIR21401, Ssa#CL…	Ssa#STIR13419, Ssa#S35534548, Ssa#STIR24923, Ssa#STIR18238, Ssa#STIR06215, Omy#TC154373, Ssa#STIR05760, Ssa#STIR01350, Ssa#STIR01348, Ssa#STIR12886, Ssa#STIR18176, Ssa#STIR06117, Ssa#STIR17698, Ssa#STIR25265, Ssa#STIR13219, Ssa#STIR12717, Omy#TC135059, Ssa#STIR25189, Ssa#STIR05573, Ssa#STIR17532, Ssa#STIR01140, Ssa#STIR24681, Ssa#STIR24665, Ssa#TC86827, Ssa#S48435835, Ssa#STIR17490, Ssa#STIR17477…
GO:0050661	NADP binding	F	1.50033e-05	17	7	Ssa#STIR17655, Omy#DV193142, Ssa#S35692124, Ssa#CL84Contig1, Ssa#STIR01728, Ssa#STIR09828, Ssa#STIR01686, Ssa#STIR00142_4, Ssa#STIR00142_3, Ssa#STIR00142_2, Ssa#S35559359, Ssa#STIR03740, Ssa#KSS1643, Ssa#STIR00032_3, Ssa#STIR00032_2, Ssa#S31979815, Ssa#STIR05772	Ssa#CX355143, Ssa#S31987650, Ssa#STIR00032_4, Omy#S35717831, Ssa#TC88700, Ssa#STIR21686, Omy#S18534966
GO:0012501	programmed cell death	P	3.44337e-05	94	198	Ssa#STIR10062, Ssa#STIR02484, Ssa#STIR02472, Ssa#STIR07904, Ssa#STIR02404, Ssa#STIR07275, Ssa#STIR18110, Ssa#STIR09444, Ssa#STIR09439, Ssa#STIR07231, Ssa#STIR18781, Ssa#S35659438, Omy#TC163471, Ssa#STIR23029, Ssa#S35584894, Ssa#S35491641, Ssa#STIR07852, Ssa#STIR04507, Ssa#STIR10589, Ssa#STIR21429, Ssa#STIR00014_3, Ssa#STIR00014_2, Ssa#S35597250, Ssa#STIR10575, Ssa#STIR08290, Ssa#STIR21401, Ssa#CL…	Ssa#STIR13419, Ssa#S35534548, Ssa#STIR24923, Ssa#STIR18238, Ssa#STIR06215, Omy#TC154373, Ssa#STIR05760, Ssa#STIR01350, Ssa#STIR01348, Ssa#STIR12886, Ssa#STIR18176, Ssa#STIR06117, Ssa#STIR17698, Ssa#STIR25265, Ssa#STIR13219, Ssa#STIR12717, Omy#TC135059, Ssa#STIR25189, Ssa#STIR05573, Ssa#STIR17532, Ssa#STIR01140, Ssa#STIR24681, Ssa#STIR24665, Ssa#TC86827, Ssa#S48435835, Ssa#STIR17490, Ssa#STIR17477…
GO:0060089	molecular transducer activity	F	3.99034e-05	203	547	Ssa#S35695545, Ssa#STIR11153, Ssa#STIR13314, Ssa#STIR02472, Ssa#S35536915, Ssa#STIR05725, Ssa#DW556702, Ssa#DY737846, Ssa#STIR21572, Ssa#S35550575, Ssa#STIR24831, Ssa#STIR04608, Ssa#S31979110, Ssa#CB513054, Ssa#STIR22633, Ssa#S29910295, Ssa#STIR10691, Ssa#S30296103, Ssa#STIR10673, Ssa#STIR13921, Ssa#S31986243, Omy#S15265631, Ssa#STIR06132, Ssa#S35594682, Ssa#KSS4038, Ssa#DY729561, Omy#TC166749, S…	Ssa#STIR01451, Omy#S34311664, Ssa#S18888857, Ssa#STIR00003_4, Ssa#STIR00003_3, Ssa#S35577649, Ssa#STIR00003_2, Ssa#STIR40173, Ssa#DY715674, Ssa#STIR12963, Ssa#STIR20571, Ssa#S35585217, Ssa#S31149006, Omy#S18153329, Omy#TC161511, Ssa#DW562501, Ssa#TC103838, Omy#CA351025, Omy#CA378941, Ssa#STIR25395, Ssa#DW550507, Ssa#DW579353, Omy#CA362587, Ssa#STIR05786, Ssa#STIR17731, Omy#S23937765, Ssa#STIR1334…
GO:0006952	defense response	P	6.03926e-05	52	84	Ssa#STIR13314, Ssa#STIR02472, Ssa#STIR09479, Ssa#STIR05684, Ssa#STIR18064, Ssa#STIR00160_4, Ssa#STIR00160_3, Ssa#STIR00160_2, Ssa#STIR00009_4, Ssa#STIR00009_3, Ssa#STIR00009_2, Ssa#STIR09946, Ssa#S18885910, Ssa#STIR03335, Ssa#STIR23509, Ssa#STIR21327, Ssa#STIR03935, Ssa#STIR00019_3, Ssa#STIR00019_2, Ssa#STIR20817, Ssa#STIR05473, Ssa#STIR02111, Ssa#STIR09170, Ssa#STIR09119, Ssa#STIR08015, Ssa#STIR…	Ssa#STIR24950, Ssa#STIR18176, Ssa#STIR05682, Ssa#STIR24758, Ssa#STIR12725, Ssa#TC104083, Ssa#AM402655, Ssa#STIR00092_4, Ssa#STIR01025, Ssa#STIR24567, Omy#S34547301, Ssa#STIR04918, Ssa#STIR20112, Ssa#STIR04870, Ssa#STIR00090_4, Ssa#STIR17272, Ssa#CK889372, Ssa#STIR17161, Ssa#STIR05170, Ssa#STIR04672, Ssa#STIR23749, Ssa#STIR23674, Ssa#STIR04443, Ssa#STIR24000, Ssa#STIR11548, Ssa#STIR08772, Ssa#STIR…
GO:0005515	protein binding	F	8.51544e-05	791	2726	Ssa#DY724160, Ssa#STIR03583, Ssa#S48422910, Ssa#STIR14422, Ssa#STIR03580, Ssa#STIR11151, Ssa#STIR15506, Ssa#STIR15504, Omy#TC164605, Ssa#STIR10062, Ssa#STIR03571, Ssa#KSS3691, Ssa#STIR02478, Ssa#STIR02472, Ssa#S35693339, Ssa#STIR07904, Ssa#STIR12210, Ssa#STIR05725, Ssa#STIR22687, Ssa#S30240674, Ssa#STIR05710, Ssa#DW470649, Omy#BX308925, Omy#NP544373, Ssa#STIR10014, Ssa#STIR43978, Ssa#STIR25929, S…	Omy#S34311665, Ssa#S48398808, Ssa#STIR01447, Ssa#STIR01440, Ssa#S31995510, Ssa#TC104379, Ssa#S31991157, Ssa#STIR13404, Ssa#S32000092, Ssa#STIR21005, Ssa#STIR21004, Ssa#STIR24980, Ssa#S30283201, Ssa#STIR01415, Ssa#STIR01412, Ssa#STIR01405, Ssa#S35703589, Omy#S15320142, Ssa#STIR00003_4, Ssa#STIR00003_3, Ssa#STIR00003_2, Ssa#EG917532, Ssa#S32012027, Ssa#STIR24966, Ssa#S30237369, Ssa#STIR12997, Ssa#S…
GO:0042612	MHC class I protein complex	C	0.00016725	15	7	Ssa#STIR05606, Ssa#STIR18066, Ssa#STIR26257, Ssa#S35668662, Ssa#S32012086, Ssa#STIR02778, Ssa#S18892284, Ssa#S29966062, Ssa#S29966061, Ssa#S29966060, Ssa#S29966058, Ssa#S35490841, Ssa#STIR16784, Ssa#S30269565, Ssa#S30240009	Ssa#STIR01025, Ssa#STIR00020_4, Ssa#STIR00020_3, Ssa#STIR00020_2, Ssa#S30241035, Ssa#STIR07173, Ssa#STIR26230
GO:0098542	defense response to other organism	P	0.00016725	15	7	Ssa#STIR09479, Ssa#STIR00160_4, Ssa#STIR00160_3, Ssa#STIR00160_2, Ssa#STIR00009_4, Ssa#STIR00009_3, Ssa#STIR00009_2, Ssa#STIR23509, Ssa#STIR01615, Ssa#STIR24426, Ssa#STIR04816, Ssa#STIR04134, Ssa#STIR12380, Ssa#STIR23213, Ssa#STIR19999	Ssa#S35532137, Ssa#STIR19652, Ssa#STIR00008_4, Ssa#STIR00008_3, Ssa#STIR00008_2, Ssa#STIR20788, Ssa#STIR18317
GO:0009056	catabolic process	P	0.00017302	164	432	Ssa#STIR03583, Ssa#STIR03580, Ssa#STIR04667, Ssa#STIR15506, Ssa#S35535841, Ssa#STIR02464, Ssa#S35685712, Ssa#STIR08389, Ssa#TC111428, Ssa#DW005597, Omy#TC136131, Ssa#STIR08343, Ssa#STIR06160, Ssa#S35663930, Ssa#STIR10615, Ssa#STIR01940, Ssa#S30293470, Ssa#STIR18781, Ssa#STIR07214, Omy#CA375284, Ssa#S35506237, Ssa#S35564011, Ssa#STIR19856, Ssa#EG915064, Ssa#STIR17655, Ssa#STIR13281, Ssa#BE518494, …	Omy#S34309345, Ssa#STIR01415, Ssa#STIR00003_4, Ssa#STIR00003_3, Ssa#STIR00003_2, Ssa#STIR12992, Ssa#STIR18257, Ssa#STIR12950, Ssa#KSS3320, Ssa#S30294722, Ssa#STIR18232, Ssa#STIR18220, Ssa#STIR06256, Ssa#S18880023, Ssa#TC111475, Ssa#S35592328, Ssa#S30295177, Ssa#TC108676, Ssa#STIR25315, Ssa#S30279916, Ssa#STIR13331, Ssa#S30283146, Ssa#S31987806, Omy#CX028113, Ssa#STIR24852, Ssa#STIR24851, Ssa#STIR…
GO:0036211	protein modification process	P	0.00017302	284	845	Ssa#S30270691, Ssa#S30241799, Omy#CA387917, Ssa#S35536915, Ssa#STIR22693, Ssa#STIR10042, Omy#S15287450, Omy#S19718945, Ssa#S35533638, Ssa#CB513082, Ssa#S31967195, Omy#S34425312, Omy#CA381338, Ssa#EG912457, Ssa#STIR12882, Ssa#S29910295, Omy#TC151507, Ssa#S30258568, Ssa#CB515208, Ssa#STIR10691, Ssa#DY703440, Ssa#S35512932, Ssa#S35546024, Ssa#S30294592, Ssa#STIR12804, Ssa#STIR08343, Ssa#CN181309, Ss…	Omy#CA362601, Ssa#S32004463, Ssa#STIR01447, Ssa#TC104373, Omy#S34309345, Ssa#STIR21004, Omy#S34485980, Omy#S15244058, Ssa#STIR01405, Ssa#KSS3360, Ssa#STIR18287, Ssa#STIR20582, Omy#BX856390, Ssa#STIR12963, Ssa#KSS3328, Ssa#STIR12930, Omy#CU068354, Ssa#STIR18229, Ssa#TC82792, Ssa#DW570155, Ssa#STIR06256, Ssa#STIR20529, Omy#TC161511, Ssa#CB516524, Ssa#STIR20503, Ssa#CK889998, Ssa#TC111443, Ssa#S3201…
GO:0006464	cellular protein modification process	P	0.00017302	284	845	Ssa#S30270691, Ssa#S30241799, Omy#CA387917, Ssa#S35536915, Ssa#STIR22693, Ssa#STIR10042, Omy#S15287450, Omy#S19718945, Ssa#S35533638, Ssa#CB513082, Ssa#S31967195, Omy#S34425312, Omy#CA381338, Ssa#EG912457, Ssa#STIR12882, Ssa#S29910295, Omy#TC151507, Ssa#S30258568, Ssa#CB515208, Ssa#STIR10691, Ssa#DY703440, Ssa#S35512932, Ssa#S35546024, Ssa#S30294592, Ssa#STIR12804, Ssa#STIR08343, Ssa#CN181309, Ss…	Omy#CA362601, Ssa#S32004463, Ssa#STIR01447, Ssa#TC104373, Omy#S34309345, Ssa#STIR21004, Omy#S34485980, Omy#S15244058, Ssa#STIR01405, Ssa#KSS3360, Ssa#STIR18287, Ssa#STIR20582, Omy#BX856390, Ssa#STIR12963, Ssa#KSS3328, Ssa#STIR12930, Omy#CU068354, Ssa#STIR18229, Ssa#TC82792, Ssa#DW570155, Ssa#STIR06256, Ssa#STIR20529, Omy#TC161511, Ssa#CB516524, Ssa#STIR20503, Ssa#CK889998, Ssa#TC111443, Ssa#S3201…
GO:0050789	regulation of biological process	P	0.000173375	779	2697	Ssa#S48422910, Ssa#STIR14422, Ssa#TC97445, Ssa#STIR11153, Ssa#STIR11151, Ssa#STIR15506, Ssa#STIR10062, Ssa#STIR02484, Ssa#STIR13314, Ssa#STIR02472, Ssa#S35536915, Ssa#STIR22693, Omy#S15287450, Ssa#STIR02464, Ssa#STIR07904, Ssa#STIR12210, Ssa#STIR05725, Ssa#DW556702, Ssa#STIR22687, Ssa#STIR05720, Ssa#TC96314, Ssa#STIR05710, Ssa#S30273906, Ssa#STIR24840, Ssa#STIR11106, Ssa#DY737846, Ssa#S31967195, …	Ssa#STIR01451, Ssa#S35589660, Ssa#S35514979, Ssa#STIR05809, Omy#S34311665, Ssa#STIR01447, Omy#S34309345, Ssa#S18888857, Ssa#STIR21008, Ssa#STIR21004, Ssa#DW178668, Ssa#STIR24980, Ssa#STIR44556, Ssa#KSS3382, Ssa#STIR00003_4, Ssa#STIR00003_3, Ssa#STIR00003_2, Ssa#EG917532, Ssa#S32012027, Ssa#STIR24966, Ssa#DW578944, Ssa#STIR18295, Omy#CF752414, Ssa#STIR40173, Ssa#STIR24954, Ssa#S48420291, Ssa#DY715…
GO:0019538	protein metabolic process	P	0.000175904	615	2068	Ssa#S30270691, Ssa#STIR03583, Ssa#S48422910, Ssa#STIR03580, Ssa#STIR15506, Ssa#S30241799, Ssa#S35535841, Ssa#S18849457, Ssa#STIR25966, Ssa#STIR02472, Omy#CA387917, Ssa#S35536915, Ssa#STIR22693, Ssa#STIR10042, Ssa#CL56Contig1, Omy#S15287450, Omy#S19718945, Ssa#S35533638, Ssa#CB513082, Ssa#S30241756, Ssa#S30295072, Omy#BX081049, Ssa#STIR43978, Ssa#S31967195, Omy#S34425312, Ssa#STIR01335, Omy#CA3813…	Omy#CA362601, Ssa#S30295202, Ssa#TC95253, Ssa#S32004463, Ssa#STIR01447, Ssa#TC104373, Omy#S24636648, Ssa#STIR13404, Omy#S34309345, Ssa#S31983530, Ssa#STIR21004, Omy#S15262708, Omy#S34485980, Ssa#STIR01410, Omy#S34424196, Ssa#S31963932, Omy#S15244058, Ssa#STIR01405, Ssa#S35703589, Ssa#STIR00003_4, Ssa#STIR00003_3, Ssa#STIR00003_2, Ssa#S30294783, Ssa#KSS3373, Ssa#STIR18295, Ssa#KSS3360, Ssa#STIR182…
GO:0050794	regulation of cellular process	P	0.000212903	742	2559	Ssa#S48422910, Ssa#STIR14422, Ssa#TC97445, Ssa#STIR11153, Ssa#STIR11151, Ssa#STIR15506, Ssa#STIR10062, Ssa#STIR02484, Ssa#STIR02472, Ssa#S35536915, Ssa#STIR22693, Ssa#STIR02464, Ssa#STIR07904, Ssa#STIR12210, Ssa#STIR05725, Ssa#DW556702, Ssa#STIR22687, Ssa#STIR05720, Ssa#TC96314, Ssa#STIR05710, Ssa#S30273906, Ssa#STIR24840, Ssa#STIR11106, Ssa#DY737846, Ssa#STIR21572, Ssa#STIR25929, Ssa#S35584905, …	Ssa#STIR01451, Ssa#S35589660, Ssa#S35514979, Ssa#STIR05809, Omy#S34311665, Ssa#STIR01447, Ssa#S18888857, Ssa#STIR21008, Ssa#STIR21004, Ssa#DW178668, Ssa#STIR24980, Ssa#STIR44556, Ssa#KSS3382, Ssa#STIR00003_4, Ssa#STIR00003_3, Ssa#STIR00003_2, Ssa#EG917532, Ssa#S32012027, Ssa#STIR24966, Ssa#DW578944, Ssa#STIR18295, Omy#CF752414, Ssa#STIR40173, Ssa#STIR24954, Ssa#S48420291, Ssa#DY715674, Omy#CU0683…
GO:0043412	macromolecule modification	P	0.00021782	293	881	Ssa#S30270691, Ssa#S30241799, Omy#CA387917, Ssa#S35536915, Ssa#STIR22693, Ssa#STIR10042, Omy#S15287450, Omy#S19718945, Ssa#S35533638, Ssa#CB513082, Ssa#S31967195, Omy#S34425312, Omy#CA381338, Ssa#EG912457, Ssa#STIR12882, Ssa#S29910295, Omy#TC151507, Ssa#S30258568, Ssa#CB515208, Ssa#STIR10691, Ssa#DY703440, Ssa#S35512932, Ssa#S35546024, Ssa#S30294592, Ssa#STIR12804, Ssa#STIR08343, Ssa#CN181309, Ss…	Omy#CA362601, Ssa#S32004463, Ssa#STIR01447, Ssa#TC104373, Omy#S34309345, Ssa#STIR21004, Omy#S34485980, Omy#S15244058, Ssa#STIR01405, Ssa#KSS3360, Ssa#STIR18287, Ssa#STIR20582, Omy#BX856390, Ssa#STIR12963, Ssa#KSS3328, Ssa#STIR12930, Ssa#S18880039, Omy#CU068354, Ssa#STIR18229, Ssa#TC82792, Ssa#DW570155, Ssa#STIR06256, Ssa#STIR20529, Omy#TC161511, Ssa#CB516524, Ssa#STIR20503, Ssa#CK889998, Ssa#TC11…
GO:0003924	GTPase activity	F	0.00028546	72	147	Ssa#CK887051, Ssa#S18887016, Ssa#S31981436, Ssa#S31985196, Ssa#S18886541, Ssa#STIR21505, Ssa#STIR18110, Ssa#S35583165, Ssa#STIR24145, Ssa#TC110963, Ssa#STIR05697, Ssa#S35514467, Ssa#STIR11081, Ssa#S31990038, Omy#S22935666, Ssa#STIR20340, Ssa#STIR10589, Ssa#STIR08290, Ssa#STIR06047, Ssa#STIR06032, Ssa#STIR03342, Omy#BX073257, Ssa#STIR19070, Ssa#STIR13765, Ssa#STIR12663, Ssa#STIR08146, Ssa#STIR0705…	Ssa#S18876868, Ssa#S18880089, Omy#S15267570, Ssa#STIR12921, Ssa#STIR06236, Ssa#STIR06210, Ssa#S31964371, Ssa#STIR17784, Ssa#STIR05731, Omy#CR372924, Ssa#S30268369, Omy#S34424000, Ssa#STIR06130, Ssa#S31964290, Ssa#S30256349, Ssa#S35708221, Ssa#S31100456, Omy#CX039577, Ssa#STIR20358, Ssa#STIR25186, Ssa#EG850628, Ssa#STIR05510, Ssa#S35483974, Ssa#S31963601, Ssa#STIR24610, Ssa#STIR25081, Ssa#STIR1743…
GO:0004175	endopeptidase activity	F	0.000389861	97	224	Ssa#STIR03580, Ssa#S35535841, Ssa#S30241756, Omy#BX081049, Omy#CA383506, Ssa#S35518250, Ssa#STIR08389, Omy#TC136131, Ssa#STIR10615, Ssa#STIR01940, Ssa#S35506237, Ssa#S35564011, Ssa#S31997705, Ssa#BE518494, Ssa#EG940192, Ssa#STIR18094, Ssa#S31979006, Ssa#TC88604, Ssa#STIR02309, Ssa#EL697958, Ssa#STIR19142, Ssa#S35673643, Ssa#S31963913, Ssa#TC103777, Ssa#S25807320, Ssa#S35567219, Ssa#S35583084, Ssa…	Ssa#STIR13404, Omy#S15262708, Ssa#S35553637, Ssa#S32011554, Ssa#S18869663, Ssa#S31987870, Ssa#S30283146, Ssa#S31963871, Ssa#BI468092, Ssa#S35591828, Ssa#S30294677, Ssa#S31963814, Ssa#S35514803, Ssa#S48416937, Ssa#TC103761, Omy#S15298577, Ssa#S31976203, Ssa#CB511578, Ssa#S18890982, Ssa#S18845530, Ssa#S31969074, Ssa#S35585064, Ssa#S31971349, Ssa#S32009082, Ssa#S30268268, Ssa#STIR20322, Ssa#S3556499…
GO:0009605	response to external stimulus	P	0.000426351	60	115	Ssa#STIR21572, Ssa#STIR09479, Ssa#STIR21505, Ssa#STIR05697, Ssa#STIR05684, Ssa#STIR18064, Ssa#STIR06047, Ssa#STIR00160_4, Ssa#STIR00160_3, Ssa#STIR00160_2, Ssa#STIR00062_4, Ssa#STIR00062_3, Ssa#STIR00062_2, Ssa#STIR00009_4, Ssa#STIR00009_3, Ssa#STIR00009_2, Ssa#S35696468, Ssa#STIR09946, Ssa#STIR03335, Ssa#STIR21382, Ssa#STIR13765, Ssa#STIR23509, Ssa#STIR10428, Ssa#STIR03935, Ssa#STIR26103, Ssa#ST…	Ssa#STIR12992, Ssa#S35585217, Ssa#STIR17768, Ssa#STIR05775, Ssa#STIR06184, Ssa#STIR00089_4, Ssa#STIR25214, Ssa#STIR05591, Ssa#STIR13161, Ssa#STIR09826, Ssa#STIR00163_2, Ssa#STIR20197, Ssa#STIR17307, Ssa#STIR16825, Ssa#STIR20011, Ssa#STIR17269, Ssa#STIR05291, Ssa#STIR04788, Ssa#STIR12319, Ssa#STIR05170, Ssa#STIR24255, Ssa#STIR08969, Ssa#STIR04593, Ssa#STIR16522, Ssa#STIR23698, Ssa#STIR24070, Omy#B…
GO:0002526	acute inflammatory response	P	0.000460237	14	7	Ssa#STIR18064, Ssa#STIR09946, Ssa#STIR03935, Ssa#STIR05473, Ssa#STIR02051, Ssa#S18838793, Ssa#STIR00065_4, Ssa#STIR00065_3, Ssa#STIR00065_2, Ssa#STIR03695, Ssa#STIR00010_4, Ssa#STIR00010_3, Ssa#STIR00010_2, Ssa#STIR05769	Ssa#STIR24950, Ssa#STIR05170, Ssa#STIR03800, Ssa#STIR08665, Ssa#STIR08311, Ssa#STIR14860, Ssa#STIR17946
GO:0004713	protein tyrosine kinase activity	F	0.000460237	9	1	Ssa#STIR10691, Ssa#CN181309, Ssa#KSS232, Ssa#S35471248, Ssa#TC105696, Ssa#DW006200, Ssa#S35661905, Ssa#KSS3744, Ssa#EG841715	Ssa#TC104907
GO:0065007	biological regulation	P	0.000611909	807	2837	Ssa#S48422910, Ssa#STIR14422, Ssa#TC97445, Ssa#STIR11153, Ssa#STIR11151, Ssa#STIR15506, Ssa#STIR10062, Ssa#STIR02484, Ssa#STIR13314, Ssa#STIR02472, Ssa#S35536915, Ssa#STIR22693, Omy#S15287450, Ssa#STIR02464, Ssa#STIR07904, Ssa#STIR12210, Ssa#STIR05725, Ssa#DW556702, Ssa#STIR22687, Ssa#STIR05720, Ssa#TC96314, Ssa#STIR05710, Ssa#S30273906, Ssa#STIR24840, Ssa#STIR11106, Ssa#DY737846, Ssa#S31967195, …	Ssa#STIR01451, Ssa#S35589660, Ssa#S35514979, Ssa#STIR05809, Omy#S34311665, Ssa#STIR01447, Omy#S34309345, Ssa#S18888857, Ssa#STIR21008, Ssa#STIR21004, Omy#S15262708, Ssa#DW178668, Ssa#STIR24980, Ssa#STIR44556, Ssa#KSS3382, Ssa#STIR00003_4, Ssa#STIR00003_3, Ssa#STIR00003_2, Ssa#EG917532, Ssa#S32012027, Ssa#STIR24966, Ssa#DW578944, Ssa#STIR18295, Omy#CF752414, Ssa#STIR40173, Ssa#STIR24954, Ssa#S4842…
GO:0042981	regulation of apoptotic process	P	0.000632227	52	95	Ssa#STIR10062, Ssa#STIR02484, Ssa#STIR02472, Ssa#STIR07904, Ssa#STIR07275, Ssa#STIR09444, Ssa#STIR07231, Ssa#STIR18781, Ssa#S35659438, Omy#TC163471, Ssa#STIR23029, Ssa#S35491641, Ssa#STIR07852, Ssa#STIR04507, Ssa#STIR21429, Ssa#STIR00014_3, Ssa#STIR00014_2, Ssa#S35597250, Ssa#STIR10575, Ssa#CL270Ctg1, Ssa#STIR12045, Ssa#STIR03371, Ssa#S34550844, Ssa#S30267045, Ssa#STIR10428, Ssa#STIR21972, Ssa#ST…	Ssa#STIR18238, Omy#TC154373, Ssa#STIR12886, Ssa#STIR13219, Omy#TC135059, Ssa#STIR17532, Ssa#STIR01140, Ssa#STIR24665, Ssa#S48435835, Ssa#STIR17490, Ssa#STIR17477, Ssa#S32008449, Ssa#STIR12578, Ssa#STIR00597, Ssa#STIR16870, Ssa#STIR20095, Ssa#S35607386, Ssa#S48431269, Ssa#STIR05249, Ssa#STIR04701, Ssa#STIR17101, Ssa#S19109495, Ssa#STIR09494, Ssa#STIR05069, Ssa#TC85905, Ssa#STIR30815, Ssa#S30280943…
GO:0006413	translational initiation	P	0.000645027	46	79	Ssa#S48422910, Ssa#STIR01335, Ssa#TC81059, Ssa#S31966008, Ssa#TC82791, Ssa#KSS5182, Ssa#S30283007, Ssa#STIR08978, Omy#S15320094, Ssa#S35604333, Ssa#EG837032, Ssa#S35469734, Ssa#S32000862, Ssa#EG897647, Ssa#S35559627, Ssa#KSS5037, Ssa#STIR13155, Ssa#S35552591, Ssa#TC87433, Ssa#STIR08146, Ssa#DY695047, Ssa#STIR26176, Ssa#S35506044, Ssa#STIR01702, Ssa#STIR03259, Ssa#S35506618, Ssa#STIR21266, Ssa#EL6…	Ssa#STIR06241, Ssa#STIR06215, Ssa#S31963882, Ssa#STIR01350, Ssa#STIR01348, Ssa#S35533908, Ssa#STIR25184, Omy#S15328698, Ssa#S35538660, Ssa#STIR20268, Ssa#STIR09894, Ssa#STIR17300, Ssa#DY722301, Ssa#STIR05329, Ssa#STIR20075, Ssa#STIR11973, Ssa#STIR05273, Ssa#STIR16703, Ssa#STIR00112_4, Ssa#STIR00112_3, Ssa#STIR00112_2, Ssa#KSS1759, Ssa#STIR04679, Ssa#STIR17066, Omy#S15335245, Ssa#STIR11631, Ssa#ST…
GO:0043067	regulation of programmed cell death	P	0.000763123	52	96	Ssa#STIR10062, Ssa#STIR02484, Ssa#STIR02472, Ssa#STIR07904, Ssa#STIR07275, Ssa#STIR09444, Ssa#STIR07231, Ssa#STIR18781, Ssa#S35659438, Omy#TC163471, Ssa#STIR23029, Ssa#S35491641, Ssa#STIR07852, Ssa#STIR04507, Ssa#STIR21429, Ssa#STIR00014_3, Ssa#STIR00014_2, Ssa#S35597250, Ssa#STIR10575, Ssa#CL270Ctg1, Ssa#STIR12045, Ssa#STIR03371, Ssa#S34550844, Ssa#S30267045, Ssa#STIR10428, Ssa#STIR21972, Ssa#ST…	Ssa#STIR18238, Omy#TC154373, Ssa#STIR12886, Ssa#STIR13219, Omy#TC135059, Ssa#STIR17532, Ssa#STIR01140, Ssa#STIR24665, Ssa#S48435835, Ssa#STIR17490, Ssa#STIR17477, Ssa#S32008449, Ssa#STIR12578, Ssa#STIR00597, Ssa#STIR16870, Ssa#STIR20095, Ssa#S35607386, Ssa#S48431269, Ssa#STIR05249, Ssa#STIR04701, Ssa#STIR17101, Ssa#S19109495, Ssa#STIR09494, Ssa#STIR05069, Ssa#TC85905, Ssa#STIR30815, Ssa#STIR24045…
GO:1901575	organic substance catabolic process	P	0.000766462	151	405	Ssa#STIR03583, Ssa#STIR03580, Ssa#STIR04667, Ssa#STIR15506, Ssa#S35535841, Ssa#S35685712, Ssa#STIR08389, Ssa#TC111428, Ssa#DW005597, Omy#TC136131, Ssa#STIR08343, Ssa#STIR06160, Ssa#STIR10615, Ssa#STIR01940, Ssa#S30293470, Ssa#STIR18781, Ssa#STIR07214, Omy#CA375284, Ssa#S35506237, Ssa#S35564011, Ssa#STIR19856, Ssa#EG915064, Ssa#STIR17655, Ssa#STIR13281, Ssa#BE518494, Ssa#CK879399, Ssa#STIR06767, S…	Omy#S34309345, Ssa#STIR01415, Ssa#STIR00003_4, Ssa#STIR00003_3, Ssa#STIR00003_2, Ssa#STIR18257, Ssa#STIR12950, Ssa#KSS3320, Ssa#S30294722, Ssa#STIR18220, Ssa#STIR06256, Ssa#S18880023, Ssa#TC111475, Ssa#S35592328, Ssa#S30295177, Ssa#TC108676, Ssa#STIR25315, Ssa#S30279916, Ssa#STIR13331, Ssa#S30283146, Ssa#S31987806, Omy#CX028113, Ssa#STIR24852, Ssa#STIR24851, Ssa#STIR18143, Ssa#AM402811, Ssa#DV644…
GO:0010941	regulation of cell death	P	0.000918987	52	97	Ssa#STIR10062, Ssa#STIR02484, Ssa#STIR02472, Ssa#STIR07904, Ssa#STIR07275, Ssa#STIR09444, Ssa#STIR07231, Ssa#STIR18781, Ssa#S35659438, Omy#TC163471, Ssa#STIR23029, Ssa#S35491641, Ssa#STIR07852, Ssa#STIR04507, Ssa#STIR21429, Ssa#STIR00014_3, Ssa#STIR00014_2, Ssa#S35597250, Ssa#STIR10575, Ssa#CL270Ctg1, Ssa#STIR12045, Ssa#STIR03371, Ssa#S34550844, Ssa#S30267045, Ssa#STIR10428, Ssa#STIR21972, Ssa#ST…	Ssa#STIR18238, Omy#TC154373, Ssa#STIR12886, Ssa#STIR13219, Omy#TC135059, Ssa#STIR17532, Ssa#STIR01140, Ssa#STIR24665, Ssa#S48435835, Ssa#STIR17490, Ssa#STIR17477, Ssa#S32008449, Ssa#STIR12578, Ssa#STIR00597, Ssa#STIR16870, Ssa#STIR20095, Ssa#S35607386, Ssa#S48431269, Ssa#STIR05249, Ssa#STIR04701, Ssa#STIR17101, Ssa#S19109495, Ssa#STIR09494, Ssa#STIR05069, Ssa#TC85905, Ssa#STIR30815, Ssa#STIR24045…
GO:0044267	cellular protein metabolic process	P	0.00104271	482	1603	Ssa#S30270691, Ssa#STIR03583, Ssa#S48422910, Ssa#STIR03580, Ssa#STIR15506, Ssa#S30241799, Ssa#S35535841, Ssa#S18849457, Omy#CA387917, Ssa#S35536915, Ssa#STIR22693, Ssa#STIR10042, Ssa#CL56Contig1, Omy#S15287450, Omy#S19718945, Ssa#S35533638, Ssa#CB513082, Ssa#STIR43978, Ssa#S31967195, Omy#S34425312, Ssa#STIR01335, Omy#CA381338, Ssa#EG912457, Ssa#STIR12882, Ssa#S29910295, Omy#TC151507, Ssa#S3025856…	Omy#CA362601, Ssa#S32004463, Ssa#STIR01447, Ssa#TC104373, Omy#S34309345, Ssa#S31983530, Ssa#STIR21004, Omy#S34485980, Ssa#STIR01410, Omy#S15244058, Ssa#STIR01405, Ssa#S35703589, Ssa#S30294783, Ssa#KSS3373, Ssa#STIR18295, Ssa#KSS3360, Ssa#STIR18287, Ssa#STIR20582, Ssa#STIR12972, Omy#BX856390, Ssa#STIR12963, Ssa#KSS3328, Ssa#KSS3320, Ssa#STIR12930, Omy#CU068354, Ssa#STIR18229, Ssa#TC82792, Ssa#DW57…
GO:0004871	signal transducer activity	F	0.00124671	7	0	Ssa#STIR18064, Ssa#STIR10428, Ssa#STIR23988, Ssa#STIR06397, Ssa#STIR00065_4, Ssa#STIR00065_3, Ssa#STIR00065_2
GO:0019322	pentose biosynthetic process	P	0.00124671	7	0	Ssa#STIR01728, Ssa#STIR01686, Ssa#STIR00142_4, Ssa#STIR00142_3, Ssa#STIR00142_2, Ssa#STIR03740, Ssa#STIR05772
GO:0001659	temperature homeostasis	P	0.00145728	10	3	Ssa#STIR19871, Ssa#STIR18064, Ssa#STIR21880, Ssa#STIR23988, Ssa#STIR00065_4, Ssa#STIR00065_3, Ssa#STIR00065_2, Ssa#STIR00010_4, Ssa#STIR00010_3, Ssa#STIR00010_2	Ssa#STIR20488, Ssa#STIR25210, Ssa#STIR05259
GO:0048002	antigen processing and presentation of peptide antigen	P	0.00172282	9	2	Ssa#STIR23707, Ssa#STIR05606, Ssa#S30280925, Ssa#STIR09946, Ssa#S32371366, Ssa#STIR05473, Ssa#STIR02778, Ssa#STIR02051, Ssa#STIR03695	Ssa#STIR05170, Ssa#STIR07173
GO:0048522	positive regulation of cellular process	P	0.0020246	99	244	Ssa#STIR11151, Ssa#STIR15506, Ssa#STIR02472, Ssa#STIR07904, Ssa#STIR05720, Ssa#STIR25929, Ssa#STIR04608, Ssa#STIR21505, Ssa#STIR12826, Ssa#STIR09451, Ssa#STIR18110, Ssa#STIR08343, Ssa#STIR11705, Ssa#STIR18781, Ssa#STIR05041, Ssa#STIR19856, Ssa#STIR05697, Ssa#S35491641, Ssa#STIR23671, Ssa#STIR04507, Ssa#STIR18064, Ssa#STIR10589, Ssa#STIR08290, Ssa#STIR02982, Ssa#STIR06099, Ssa#STIR06047, Ssa#STIR0…	Ssa#STIR24980, Ssa#STIR00003_4, Ssa#STIR00003_3, Ssa#STIR00003_2, Ssa#STIR06273, Ssa#STIR25395, Ssa#STIR17779, Ssa#STIR17768, Ssa#STIR17767, Ssa#STIR01357, Ssa#STIR12886, Ssa#STIR12856, Ssa#STIR18135, Ssa#STIR06130, Ssa#STIR06117, Ssa#STIR25265, Ssa#STIR05671, Ssa#STIR01243, Ssa#STIR20387, Ssa#DY726999, Ssa#STIR17533, Ssa#STIR13115, Ssa#STIR24665, Ssa#STIR24649, Ssa#STIR25076, Ssa#STIR13048, Ssa#…
GO:0004672	protein kinase activity	F	0.00218565	127	336	Ssa#S30270691, Omy#CA387917, Ssa#S35536915, Omy#S34425312, Ssa#STIR12882, Ssa#S29910295, Omy#TC151507, Ssa#S30258568, Ssa#CB515208, Ssa#STIR10691, Ssa#S35512932, Ssa#CN181309, Ssa#S35552088, Ssa#KSS232, Ssa#DW575111, Ssa#S30281488, Ssa#STIR14360, Ssa#STIR34582, Ssa#S31965517, Ssa#STIR13259, Ssa#CB516293, Ssa#S32012208, Ssa#S30296092, Ssa#S18890995, Ssa#S31981335, Ssa#S35591304, Ssa#S35580453, Ssa…	Ssa#TC104373, Omy#S34485980, Ssa#STIR00003_4, Ssa#STIR00003_3, Ssa#STIR00003_2, Ssa#STIR20591, Omy#BX856390, Ssa#STIR12963, Ssa#STIR18229, Ssa#DW570155, Omy#TC161511, Ssa#CB516524, Ssa#CK889998, Ssa#TC111443, Ssa#S32011526, Ssa#TC88039, Ssa#STIR25353, Ssa#S30279923, Omy#CX259432, Ssa#STIR13342, Ssa#S18888775, Ssa#STIR36861, Omy#BX882578, Ssa#S35666023, Ssa#S31964227, Ssa#S30279803, Ssa#EG817292, …
GO:0009617	response to bacterium	P	0.00234045	16	13	Ssa#STIR09479, Ssa#STIR05697, Ssa#STIR00160_4, Ssa#STIR00160_3, Ssa#STIR00160_2, Ssa#STIR13765, Ssa#STIR23509, Ssa#STIR10428, Ssa#STIR23464, Ssa#STIR24426, Ssa#STIR04816, Ssa#STIR06397, Ssa#STIR25495, Ssa#STIR04134, Ssa#STIR12380, Ssa#STIR19999	Ssa#STIR16825, Ssa#STIR24255, Ssa#STIR07847, Ssa#S35532137, Ssa#STIR14860, Ssa#STIR19640, Ssa#STIR22027, Ssa#STIR00008_4, Ssa#STIR00008_3, Ssa#STIR00008_2, Ssa#STIR20788, Ssa#STIR06367, Ssa#STIR18317
GO:0001883	purine nucleoside binding	F	0.00243628	401	1318	Ssa#S30270691, Ssa#CK887051, Ssa#STIR10062, Ssa#S18887016, Ssa#S18849457, Omy#CA387917, Ssa#S35536915, Ssa#S31981436, Ssa#S18867486, Ssa#DY713268, Ssa#CB515243, Ssa#S35584905, Ssa#S35550575, Omy#S34425312, Ssa#DW563883, Ssa#STIR00113_4, Ssa#S30291937, Ssa#S35685712, Ssa#STIR12882, Ssa#S29910295, Omy#TC151507, Ssa#S18889834, Ssa#S30258568, Ssa#CB515208, Ssa#STIR10691, Ssa#S31985196, Ssa#S35518269,…	Ssa#STIR01440, Ssa#TC104373, Ssa#STIR13404, Ssa#S32000092, Ssa#S31983530, Omy#S34485980, Ssa#CX354904, Ssa#S18876868, Omy#CF752426, Ssa#STIR18295, Ssa#S31963905, Ssa#S18880089, Ssa#KSS3351, Ssa#STIR12972, Omy#BX856390, Ssa#STIR12963, Omy#S15267570, Ssa#STIR06273, Omy#AB024294, Ssa#TC94775, Ssa#STIR18229, Ssa#STIR12921, Ssa#DW570155, Ssa#S35660899, Ssa#S31968776, Omy#TC161511, Omy#CX716745, Ssa#CB…
GO:0001882	nucleoside binding	F	0.00243628	401	1318	Ssa#S30270691, Ssa#CK887051, Ssa#STIR10062, Ssa#S18887016, Ssa#S18849457, Omy#CA387917, Ssa#S35536915, Ssa#S31981436, Ssa#S18867486, Ssa#DY713268, Ssa#CB515243, Ssa#S35584905, Ssa#S35550575, Omy#S34425312, Ssa#DW563883, Ssa#STIR00113_4, Ssa#S30291937, Ssa#S35685712, Ssa#STIR12882, Ssa#S29910295, Omy#TC151507, Ssa#S18889834, Ssa#S30258568, Ssa#CB515208, Ssa#STIR10691, Ssa#S31985196, Ssa#S35518269,…	Ssa#STIR01440, Ssa#TC104373, Ssa#STIR13404, Ssa#S32000092, Ssa#S31983530, Omy#S34485980, Ssa#CX354904, Ssa#S18876868, Omy#CF752426, Ssa#STIR18295, Ssa#S31963905, Ssa#S18880089, Ssa#KSS3351, Ssa#STIR12972, Omy#BX856390, Ssa#STIR12963, Omy#S15267570, Ssa#STIR06273, Omy#AB024294, Ssa#TC94775, Ssa#STIR18229, Ssa#STIR12921, Ssa#DW570155, Ssa#S35660899, Ssa#S31968776, Omy#TC161511, Omy#CX716745, Ssa#CB…
GO:0032550	purine ribonucleoside binding	F	0.00243628	401	1318	Ssa#S30270691, Ssa#CK887051, Ssa#STIR10062, Ssa#S18887016, Ssa#S18849457, Omy#CA387917, Ssa#S35536915, Ssa#S31981436, Ssa#S18867486, Ssa#DY713268, Ssa#CB515243, Ssa#S35584905, Ssa#S35550575, Omy#S34425312, Ssa#DW563883, Ssa#STIR00113_4, Ssa#S30291937, Ssa#S35685712, Ssa#STIR12882, Ssa#S29910295, Omy#TC151507, Ssa#S18889834, Ssa#S30258568, Ssa#CB515208, Ssa#STIR10691, Ssa#S31985196, Ssa#S35518269,…	Ssa#STIR01440, Ssa#TC104373, Ssa#STIR13404, Ssa#S32000092, Ssa#S31983530, Omy#S34485980, Ssa#CX354904, Ssa#S18876868, Omy#CF752426, Ssa#STIR18295, Ssa#S31963905, Ssa#S18880089, Ssa#KSS3351, Ssa#STIR12972, Omy#BX856390, Ssa#STIR12963, Omy#S15267570, Ssa#STIR06273, Omy#AB024294, Ssa#TC94775, Ssa#STIR18229, Ssa#STIR12921, Ssa#DW570155, Ssa#S35660899, Ssa#S31968776, Omy#TC161511, Omy#CX716745, Ssa#CB…
GO:0032549	ribonucleoside binding	F	0.00243628	401	1318	Ssa#S30270691, Ssa#CK887051, Ssa#STIR10062, Ssa#S18887016, Ssa#S18849457, Omy#CA387917, Ssa#S35536915, Ssa#S31981436, Ssa#S18867486, Ssa#DY713268, Ssa#CB515243, Ssa#S35584905, Ssa#S35550575, Omy#S34425312, Ssa#DW563883, Ssa#STIR00113_4, Ssa#S30291937, Ssa#S35685712, Ssa#STIR12882, Ssa#S29910295, Omy#TC151507, Ssa#S18889834, Ssa#S30258568, Ssa#CB515208, Ssa#STIR10691, Ssa#S31985196, Ssa#S35518269,…	Ssa#STIR01440, Ssa#TC104373, Ssa#STIR13404, Ssa#S32000092, Ssa#S31983530, Omy#S34485980, Ssa#CX354904, Ssa#S18876868, Omy#CF752426, Ssa#STIR18295, Ssa#S31963905, Ssa#S18880089, Ssa#KSS3351, Ssa#STIR12972, Omy#BX856390, Ssa#STIR12963, Omy#S15267570, Ssa#STIR06273, Omy#AB024294, Ssa#TC94775, Ssa#STIR18229, Ssa#STIR12921, Ssa#DW570155, Ssa#S35660899, Ssa#S31968776, Omy#TC161511, Omy#CX716745, Ssa#CB…
GO:0035639	purine ribonucleoside triphosphate binding	F	0.0024648	399	1311	Ssa#S30270691, Ssa#CK887051, Ssa#STIR10062, Ssa#S18887016, Ssa#S18849457, Omy#CA387917, Ssa#S35536915, Ssa#S31981436, Ssa#S18867486, Ssa#DY713268, Ssa#CB515243, Ssa#S35584905, Ssa#S35550575, Omy#S34425312, Ssa#DW563883, Ssa#STIR00113_4, Ssa#S30291937, Ssa#S35685712, Ssa#STIR12882, Ssa#S29910295, Omy#TC151507, Ssa#S18889834, Ssa#S30258568, Ssa#CB515208, Ssa#STIR10691, Ssa#S31985196, Ssa#S35518269,…	Ssa#STIR01440, Ssa#TC104373, Ssa#STIR13404, Ssa#S32000092, Ssa#S31983530, Omy#S34485980, Ssa#CX354904, Ssa#S18876868, Omy#CF752426, Ssa#STIR18295, Ssa#S31963905, Ssa#S18880089, Ssa#KSS3351, Ssa#STIR12972, Omy#BX856390, Ssa#STIR12963, Omy#S15267570, Ssa#STIR06273, Omy#AB024294, Ssa#TC94775, Ssa#STIR12921, Ssa#DW570155, Ssa#S35660899, Ssa#S31968776, Omy#TC161511, Omy#CX716745, Ssa#CB516524, Ssa#STI…
GO:0032555	purine ribonucleotide binding	F	0.00278281	402	1325	Ssa#S30270691, Ssa#CK887051, Ssa#STIR10062, Ssa#S18887016, Ssa#S18849457, Omy#CA387917, Ssa#S35536915, Ssa#S31981436, Ssa#S18867486, Ssa#DY713268, Ssa#CB515243, Ssa#S35584905, Ssa#S35550575, Omy#S34425312, Ssa#DW563883, Ssa#STIR00113_4, Ssa#S30291937, Ssa#S35685712, Ssa#STIR12882, Ssa#S29910295, Omy#TC151507, Ssa#S18889834, Ssa#S30258568, Ssa#CB515208, Ssa#STIR10691, Ssa#S31985196, Ssa#S35518269,…	Ssa#STIR01440, Ssa#TC104373, Ssa#STIR13404, Ssa#S32000092, Ssa#S31983530, Omy#S34485980, Ssa#CX354904, Ssa#S18876868, Omy#CF752426, Ssa#STIR18295, Ssa#S31963905, Ssa#S18880089, Ssa#KSS3351, Ssa#STIR12972, Omy#BX856390, Ssa#STIR12963, Omy#S15267570, Ssa#STIR06273, Omy#AB024294, Ssa#TC94775, Ssa#STIR18229, Ssa#STIR12921, Ssa#DW570155, Ssa#S35660899, Ssa#S31968776, Omy#TC161511, Omy#CX716745, Ssa#CB…
GO:1901265	nucleoside phosphate binding	F	0.00278281	526	1793	Ssa#S30270691, Ssa#CK887051, Ssa#STIR10062, Ssa#S18887016, Ssa#S18849457, Omy#CA387917, Ssa#S35536915, Ssa#S30268386, Ssa#S30268384, Ssa#S31981436, Ssa#STIR24869, Ssa#S18867486, Ssa#DY713268, Ssa#STIR43978, Ssa#CB515243, Ssa#S35584905, Ssa#S35550575, Omy#S34425312, Ssa#DW563883, Ssa#STIR00113_4, Ssa#S30267256, Ssa#S30291937, Ssa#S35685712, Ssa#STIR12882, Ssa#S29910295, Omy#TC151507, Ssa#S18889834…	Ssa#S35589660, Ssa#STIR13411, Ssa#STIR01440, Ssa#TC104373, Ssa#STIR13404, Ssa#S32000092, Ssa#S31983530, Omy#S34485980, Ssa#STIR01415, Ssa#CX354904, Ssa#S18876868, Ssa#S35703589, Omy#CF752426, Omy#CA375093, Ssa#STIR18295, Ssa#S37437675, Omy#CA359868, Ssa#KSS3363, Ssa#STIR20591, Ssa#S31963905, Ssa#S18880089, Ssa#KSS3351, Ssa#STIR12972, Ssa#STIR18275, Omy#BX856390, Ssa#STIR12963, Omy#S15267570, Ssa#…
GO:0000166	nucleotide binding	F	0.00278281	526	1793	Ssa#S30270691, Ssa#CK887051, Ssa#STIR10062, Ssa#S18887016, Ssa#S18849457, Omy#CA387917, Ssa#S35536915, Ssa#S30268386, Ssa#S30268384, Ssa#S31981436, Ssa#STIR24869, Ssa#S18867486, Ssa#DY713268, Ssa#STIR43978, Ssa#CB515243, Ssa#S35584905, Ssa#S35550575, Omy#S34425312, Ssa#DW563883, Ssa#STIR00113_4, Ssa#S30267256, Ssa#S30291937, Ssa#S35685712, Ssa#STIR12882, Ssa#S29910295, Omy#TC151507, Ssa#S18889834…	Ssa#S35589660, Ssa#STIR13411, Ssa#STIR01440, Ssa#TC104373, Ssa#STIR13404, Ssa#S32000092, Ssa#S31983530, Omy#S34485980, Ssa#STIR01415, Ssa#CX354904, Ssa#S18876868, Ssa#S35703589, Omy#CF752426, Omy#CA375093, Ssa#STIR18295, Ssa#S37437675, Omy#CA359868, Ssa#KSS3363, Ssa#STIR20591, Ssa#S31963905, Ssa#S18880089, Ssa#KSS3351, Ssa#STIR12972, Ssa#STIR18275, Omy#BX856390, Ssa#STIR12963, Omy#S15267570, Ssa#…
GO:0005126	cytokine receptor binding	F	0.00330114	25	33	Ssa#S35529741, Ssa#STIR05684, Ssa#STIR00009_4, Ssa#STIR00009_3, Ssa#STIR00009_2, Ssa#STIR20907, Ssa#STIR03335, Ssa#S35563400, Ssa#STIR00013_3, Ssa#STIR00083_2, Ssa#STIR14120, Ssa#STIR00056_4, Ssa#STIR00056_3, Ssa#STIR03890, Ssa#STIR09119, Ssa#STIR11364, Ssa#S48442658, Ssa#STIR00010_4, Ssa#STIR00010_3, Ssa#STIR00010_2, Ssa#STIR04769, Ssa#STIR10724, Ssa#S31983695, Ssa#S35536987, Ssa#S20293825	Ssa#STIR05775, Ssa#STIR09826, Ssa#STIR04918, Ssa#STIR43595, Ssa#STIR17269, Ssa#STIR05291, Omy#CX034336, Ssa#STIR17161, Ssa#STIR00079_4, Ssa#STIR00079_3, Ssa#STIR00079_2, Ssa#S40667278, Omy#TC169489, Ssa#STIR04443, Ssa#STIR24000, Ssa#STIR08772, Omy#BX303321, Ssa#STIR16287, Ssa#S32001918, Ssa#STIR03768, Ssa#STIR03719, Ssa#STIR11315, Ssa#S41489473, Ssa#KSS128, Ssa#STIR03690, Ssa#STIR03463, Omy#S3069…
GO:0017076	purine nucleotide binding	F	0.00336379	402	1329	Ssa#S30270691, Ssa#CK887051, Ssa#STIR10062, Ssa#S18887016, Ssa#S18849457, Omy#CA387917, Ssa#S35536915, Ssa#S31981436, Ssa#S18867486, Ssa#DY713268, Ssa#CB515243, Ssa#S35584905, Ssa#S35550575, Omy#S34425312, Ssa#DW563883, Ssa#STIR00113_4, Ssa#S30291937, Ssa#S35685712, Ssa#STIR12882, Ssa#S29910295, Omy#TC151507, Ssa#S18889834, Ssa#S30258568, Ssa#CB515208, Ssa#STIR10691, Ssa#S31985196, Ssa#S35518269,…	Ssa#STIR01440, Ssa#TC104373, Ssa#STIR13404, Ssa#S32000092, Ssa#S31983530, Omy#S34485980, Ssa#CX354904, Ssa#S18876868, Omy#CF752426, Ssa#STIR18295, Ssa#S31963905, Ssa#S18880089, Ssa#KSS3351, Ssa#STIR12972, Omy#BX856390, Ssa#STIR12963, Omy#S15267570, Ssa#STIR06273, Omy#AB024294, Ssa#TC94775, Ssa#STIR18229, Ssa#STIR12921, Ssa#DW570155, Ssa#S35660899, Ssa#S31968776, Omy#TC161511, Omy#CX716745, Ssa#CB…
GO:0003743	translation initiation factor activity	F	0.00341059	41	74	Ssa#S48422910, Ssa#STIR01335, Ssa#TC81059, Ssa#S31966008, Ssa#TC82791, Ssa#KSS5182, Ssa#S30283007, Ssa#STIR08978, Omy#S15320094, Ssa#EG837032, Ssa#S35469734, Ssa#S32000862, Ssa#EG897647, Ssa#KSS5037, Ssa#STIR13155, Ssa#S35552591, Ssa#TC87433, Ssa#STIR08146, Ssa#DY695047, Ssa#STIR26176, Ssa#S35506044, Ssa#STIR01702, Ssa#STIR03259, Ssa#STIR21266, Ssa#EL697755, Omy#TC140325, Ssa#STIR04958, Ssa#STIR1…	Ssa#STIR06241, Ssa#STIR06215, Ssa#STIR01350, Ssa#STIR01348, Ssa#S35533908, Ssa#STIR25184, Omy#S15328698, Ssa#S35538660, Ssa#STIR20268, Ssa#STIR09894, Ssa#DY722301, Ssa#STIR05329, Ssa#STIR20075, Ssa#STIR11973, Ssa#STIR05273, Ssa#STIR16757, Ssa#STIR16703, Ssa#STIR00112_4, Ssa#STIR00112_3, Ssa#STIR00112_2, Ssa#KSS1759, Ssa#STIR04679, Omy#S15335245, Ssa#STIR11631, Ssa#STIR16469, Ssa#S35664365, Ssa#KS…
GO:0019221	cytokine-mediated signaling pathway	P	0.00341059	12	7	Ssa#STIR13259, Ssa#STIR04507, Ssa#STIR18064, Ssa#STIR25114, Ssa#STIR10428, Ssa#STIR23464, Ssa#STIR23988, Ssa#STIR06397, Ssa#STIR00065_4, Ssa#STIR00065_3, Ssa#STIR00065_2, Ssa#STIR06958	Ssa#STIR25317, Ssa#STIR11306, Ssa#STIR00066_4, Ssa#STIR00066_3, Ssa#STIR00066_2, Ssa#STIR02651, Ssa#STIR18371
GO:0071345	cellular response to cytokine stimulus	P	0.00341059	12	7	Ssa#STIR13259, Ssa#STIR04507, Ssa#STIR18064, Ssa#STIR25114, Ssa#STIR10428, Ssa#STIR23464, Ssa#STIR23988, Ssa#STIR06397, Ssa#STIR00065_4, Ssa#STIR00065_3, Ssa#STIR00065_2, Ssa#STIR06958	Ssa#STIR25317, Ssa#STIR11306, Ssa#STIR00066_4, Ssa#STIR00066_3, Ssa#STIR00066_2, Ssa#STIR02651, Ssa#STIR18371
GO:0034097	response to cytokine	P	0.00341059	12	7	Ssa#STIR13259, Ssa#STIR04507, Ssa#STIR18064, Ssa#STIR25114, Ssa#STIR10428, Ssa#STIR23464, Ssa#STIR23988, Ssa#STIR06397, Ssa#STIR00065_4, Ssa#STIR00065_3, Ssa#STIR00065_2, Ssa#STIR06958	Ssa#STIR25317, Ssa#STIR11306, Ssa#STIR00066_4, Ssa#STIR00066_3, Ssa#STIR00066_2, Ssa#STIR02651, Ssa#STIR18371
GO:0006468	protein phosphorylation	P	0.00372224	143	397	Ssa#S30270691, Omy#CA387917, Ssa#S35536915, Ssa#STIR22693, Omy#S34425312, Ssa#STIR12882, Ssa#S29910295, Omy#TC151507, Ssa#S30258568, Ssa#CB515208, Ssa#STIR10691, Ssa#S35512932, Ssa#CN181309, Ssa#S35552088, Ssa#KSS232, Ssa#S30281488, Ssa#STIR14360, Ssa#STIR07877, Ssa#STIR34582, Ssa#S31965517, Ssa#STIR13259, Ssa#STIR12164, Ssa#CB516293, Ssa#S32012208, Ssa#S30296092, Ssa#S18890995, Ssa#S31981335, Ss…	Ssa#TC104373, Ssa#STIR21004, Omy#S34485980, Omy#BX856390, Ssa#STIR12963, Ssa#STIR18229, Ssa#DW570155, Omy#TC161511, Ssa#CB516524, Ssa#CK889998, Ssa#TC111443, Ssa#S32011526, Ssa#TC88039, Ssa#STIR25353, Ssa#STIR25346, Ssa#S30279923, Omy#CX259432, Ssa#STIR13342, Ssa#S18888775, Ssa#STIR36861, Omy#BX882578, Ssa#STIR18135, Ssa#STIR06130, Ssa#STIR06117, Ssa#STIR06110, Ssa#S35666023, Ssa#S31964227, Ssa#S…
GO:0032553	ribonucleotide binding	F	0.00393322	403	1337	Ssa#S30270691, Ssa#CK887051, Ssa#STIR10062, Ssa#S18887016, Ssa#S18849457, Omy#CA387917, Ssa#S35536915, Ssa#S31981436, Ssa#S18867486, Ssa#DY713268, Ssa#CB515243, Ssa#S35584905, Ssa#S35550575, Omy#S34425312, Ssa#DW563883, Ssa#STIR00113_4, Ssa#S30291937, Ssa#S35685712, Ssa#STIR12882, Ssa#S29910295, Omy#TC151507, Ssa#S18889834, Ssa#S30258568, Ssa#CB515208, Ssa#STIR10691, Ssa#S31985196, Ssa#S35518269,…	Ssa#STIR01440, Ssa#TC104373, Ssa#STIR13404, Ssa#S32000092, Ssa#S31983530, Omy#S34485980, Ssa#CX354904, Ssa#S18876868, Omy#CF752426, Ssa#STIR18295, Ssa#S31963905, Ssa#S18880089, Ssa#KSS3351, Ssa#STIR12972, Omy#BX856390, Ssa#STIR12963, Omy#S15267570, Ssa#STIR06273, Omy#AB024294, Ssa#TC94775, Ssa#STIR18229, Ssa#STIR12921, Ssa#DW570155, Ssa#S35660899, Ssa#S31968776, Omy#TC161511, Omy#CX716745, Ssa#CB…
GO:0005525	GTP binding	F	0.00454374	132	362	Ssa#CK887051, Ssa#S18887016, Ssa#S31981436, Ssa#S35584905, Ssa#S31985196, Ssa#S35518269, Ssa#S18886541, Ssa#STIR21505, Ssa#STIR18110, Omy#CA363924, Ssa#S35583165, Ssa#STIR24145, Ssa#TC110963, Omy#TC166749, Ssa#STIR05697, Ssa#S35570074, Ssa#S35514467, Ssa#S31990051, Ssa#STIR11081, Ssa#S35571140, Ssa#S31990038, Omy#S22935666, Ssa#S30291889, Ssa#S35537902, Ssa#DW583329, Ssa#KSS4662, Ssa#KSS3560, Ssa…	Ssa#S18876868, Ssa#S18880089, Omy#S15267570, Ssa#STIR12921, Omy#CX716745, Ssa#STIR06236, Ssa#STIR06210, Ssa#TC103838, Ssa#S31964371, Ssa#TC103827, Ssa#STIR17784, Ssa#CB512109, Omy#S18152835, Ssa#STIR05786, Ssa#STIR17731, Ssa#S35685271, Ssa#STIR05731, Ssa#STIR13311, Ssa#S30263510, Ssa#S18888720, Omy#CR372924, Ssa#DY715547, Omy#S34308776, Ssa#S30268369, Omy#S34424000, Ssa#S30270668, Ssa#STIR06130, …
GO:0043331	response to dsRNA	P	0.00457689	6	0	Ssa#STIR00009_4, Ssa#STIR00009_3, Ssa#STIR00009_2, Ssa#STIR10428, Ssa#STIR23464, Ssa#STIR06397
GO:0043330	response to exogenous dsRNA	P	0.00457689	6	0	Ssa#STIR00009_4, Ssa#STIR00009_3, Ssa#STIR00009_2, Ssa#STIR10428, Ssa#STIR23464, Ssa#STIR06397
GO:0097367	carbohydrate derivative binding	F	0.00476491	413	1379	Ssa#S30270691, Ssa#CK887051, Ssa#STIR10062, Ssa#S18887016, Ssa#S18849457, Omy#CA387917, Ssa#S35536915, Ssa#S31981436, Ssa#STIR13309, Ssa#S18867486, Ssa#DY713268, Ssa#CB515243, Ssa#S35584905, Ssa#S35550575, Omy#S34425312, Ssa#DW563883, Ssa#STIR00113_4, Ssa#S30291937, Ssa#S35685712, Ssa#STIR12882, Ssa#S29910295, Omy#TC151507, Ssa#S18889834, Ssa#S30258568, Ssa#CB515208, Ssa#STIR10691, Ssa#S31985196,…	Ssa#STIR01440, Ssa#TC104373, Ssa#STIR13404, Ssa#S32000092, Ssa#S31983530, Ssa#STIR21008, Omy#S34485980, Ssa#CX354904, Ssa#S18876868, Omy#CF752426, Ssa#STIR18295, Ssa#S31963905, Ssa#S18880089, Ssa#KSS3351, Ssa#STIR12972, Omy#BX856390, Ssa#STIR12963, Omy#CA375051, Omy#S15267570, Ssa#STIR06273, Omy#AB024294, Ssa#TC94775, Ssa#STIR18229, Ssa#STIR12921, Ssa#DW570155, Ssa#S35660899, Ssa#S31968776, Omy#T…
GO:0048518	positive regulation of biological process	P	0.00476491	112	296	Ssa#STIR11151, Ssa#STIR15506, Ssa#STIR13314, Ssa#STIR02472, Ssa#STIR07904, Ssa#STIR05720, Ssa#STIR25929, Ssa#STIR04608, Ssa#STIR23714, Ssa#STIR21505, Ssa#STIR12826, Ssa#STIR09451, Ssa#STIR18110, Ssa#STIR08343, Ssa#STIR11705, Ssa#STIR18781, Ssa#STIR05041, Ssa#STIR19856, Ssa#STIR05697, Ssa#S35491641, Ssa#STIR23671, Ssa#STIR04507, Ssa#STIR18064, Ssa#STIR10589, Ssa#STIR08290, Ssa#STIR02982, Ssa#STIR0…	Ssa#STIR05809, Ssa#STIR24980, Ssa#STIR00003_4, Ssa#STIR00003_3, Ssa#STIR00003_2, Ssa#STIR06273, Ssa#STIR17796, Ssa#STIR25395, Ssa#STIR17779, Ssa#STIR17768, Ssa#STIR17767, Ssa#STIR01357, Ssa#STIR12886, Ssa#STIR12856, Ssa#STIR18135, Ssa#STIR06130, Ssa#STIR06117, Ssa#STIR25265, Ssa#STIR05671, Ssa#STIR01243, Ssa#STIR20387, Ssa#DY726999, Ssa#STIR06002, Ssa#S18849877, Ssa#STIR17533, Ssa#STIR13115, Ssa#…
GO:0019787	ubiquitin-like protein transferase activity	F	0.0048846	60	131	Ssa#S30241799, Ssa#STIR10042, Omy#S15287450, Ssa#S35533638, Ssa#S31967195, Ssa#S35546024, Ssa#STIR08343, Ssa#S31973186, Ssa#STIR19856, Ssa#STIR18766, Ssa#S30295603, Ssa#KSS5106, Ssa#STIR06767, Ssa#STIR17601, Ssa#STIR24733, Ssa#CK900050, Ssa#S35692787, Ssa#STIR00014_3, Ssa#STIR00014_2, Ssa#STIR21401, Ssa#STIR11641, Ssa#S35705796, Ssa#STIR07784, Ssa#S31985654, Ssa#STIR14239, Ssa#STIR13126, Ssa#S356…	Omy#CA362601, Ssa#STIR01447, Omy#S15244058, Ssa#STIR18287, Ssa#STIR06256, Ssa#STIR20529, Omy#CU063414, Omy#TC141807, Ssa#STIR05671, Omy#TC134688, Ssa#S30295055, Ssa#KSS3190, Ssa#KSSb2710, Ssa#DW554742, Omy#TC141703, Ssa#STIR05573, Ssa#BM414358, Ssa#S35657897, Ssa#S31983226, Ssa#STIR12642, Ssa#S31970714, Ssa#STIR09819, Ssa#TC79653, Ssa#STIR12585, Ssa#DY734347, Ssa#STIR17351, Ssa#STIR09738, Ssa#S30…
GO:0048871	multicellular organismal homeostasis	P	0.0049336	15	13	Ssa#STIR21505, Ssa#STIR19871, Ssa#STIR07214, Ssa#STIR18064, Ssa#STIR23443, Ssa#STIR21880, Ssa#STIR23988, Ssa#STIR18384, Ssa#STIR00065_4, Ssa#STIR00065_3, Ssa#STIR00065_2, Ssa#STIR00010_4, Ssa#STIR00010_3, Ssa#STIR00010_2, Ssa#STIR25313	Ssa#STIR20488, Ssa#STIR25210, Ssa#STIR09948, Ssa#STIR05259, Ssa#STIR11339, Ssa#STIR22639, Ssa#STIR03341, Ssa#STIR22391, Ssa#STIR22382, Ssa#STIR15148, Ssa#STIR02460, Ssa#STIR20734, Ssa#STIR02099
GO:0006954	inflammatory response	P	0.0049336	28	42	Ssa#STIR02472, Ssa#STIR05684, Ssa#STIR18064, Ssa#STIR09946, Ssa#STIR03335, Ssa#STIR21327, Ssa#STIR03935, Ssa#STIR05473, Ssa#STIR02111, Ssa#STIR09170, Ssa#STIR09119, Ssa#STIR02051, Ssa#STIR06406, Ssa#S18838793, Ssa#STIR00087_4, Ssa#STIR00087_3, Ssa#STIR00087_2, Ssa#STIR00065_4, Ssa#STIR00065_3, Ssa#STIR00065_2, Ssa#STIR03695, Ssa#STIR00010_4, Ssa#STIR00010_3, Ssa#STIR00010_2, Ssa#STIR04769, Ssa#ST…	Ssa#STIR24950, Ssa#STIR05682, Ssa#STIR24758, Ssa#STIR12725, Ssa#AM402655, Ssa#STIR24567, Ssa#STIR04918, Ssa#STIR04870, Ssa#STIR17272, Ssa#CK889372, Ssa#STIR17161, Ssa#STIR05170, Ssa#STIR04672, Ssa#STIR04443, Ssa#STIR24000, Ssa#STIR11548, Ssa#STIR08772, Ssa#STIR03800, Ssa#STIR08665, Ssa#STIR03719, Ssa#STIR11306, Ssa#S18847896, Ssa#STIR08311, Ssa#STIR10603, Ssa#STIR19836, Ssa#STIR00066_4, Ssa#STIR0…
GO:0006953	acute-phase response	P	0.00502111	8	2	Ssa#STIR18064, Ssa#S18838793, Ssa#STIR00065_4, Ssa#STIR00065_3, Ssa#STIR00065_2, Ssa#STIR00010_4, Ssa#STIR00010_3, Ssa#STIR00010_2	Ssa#STIR24950, Ssa#STIR14860
GO:0036094	small molecule binding	F	0.00504957	538	1856	Ssa#S30270691, Ssa#CK887051, Ssa#STIR10062, Ssa#S18887016, Ssa#S18849457, Omy#CA387917, Ssa#S35536915, Ssa#S30268386, Ssa#S30268384, Ssa#S31981436, Ssa#STIR24869, Ssa#S18867486, Ssa#DY713268, Ssa#STIR43978, Ssa#CB515243, Ssa#S35584905, Ssa#S35550575, Omy#S34425312, Ssa#DW563883, Ssa#STIR00113_4, Ssa#S30267256, Ssa#S30291937, Ssa#S35685712, Ssa#STIR12882, Ssa#S29910295, Omy#TC151507, Ssa#S18889834…	Ssa#S35589660, Ssa#STIR13411, Ssa#STIR01440, Ssa#TC104373, Ssa#STIR13404, Ssa#S32000092, Ssa#S31983530, Omy#S34485980, Ssa#STIR01415, Ssa#CX354904, Ssa#S18876868, Ssa#S35703589, Omy#CF752426, Omy#CA375093, Ssa#STIR18295, Ssa#S37437675, Omy#CA359868, Ssa#KSS3363, Ssa#STIR20591, Ssa#S31963905, Ssa#S18880089, Ssa#KSS3351, Ssa#STIR12972, Ssa#STIR18275, Omy#BX856390, Ssa#STIR12963, Omy#S15267570, Ssa#…
GO:0016773	phosphotransferase activity, alcohol group as acceptor	F	0.00595996	149	424	Ssa#S30270691, Omy#CA387917, Ssa#S35536915, Ssa#STIR22693, Omy#S34425312, Ssa#STIR12882, Ssa#S29910295, Omy#TC151507, Ssa#S30258568, Ssa#CB515208, Ssa#STIR10691, Ssa#DW005597, Ssa#S35512932, Ssa#CN181309, Ssa#EG762540, Ssa#S35552088, Ssa#KSS232, Ssa#DW575111, Ssa#S30281488, Ssa#STIR14360, Ssa#STIR34582, Ssa#S31965517, Ssa#STIR13259, Ssa#CK879399, Ssa#CB516293, Ssa#S18850563, Ssa#S32012208, Ssa#S3…	Ssa#TC104373, Omy#S34485980, Ssa#STIR00003_4, Ssa#STIR00003_3, Ssa#STIR00003_2, Ssa#STIR20591, Ssa#S31963905, Omy#BX856390, Ssa#STIR12963, Ssa#STIR06273, Ssa#STIR18229, Ssa#DW570155, Omy#TC161511, Ssa#CB516524, Ssa#CK889998, Ssa#TC111443, Ssa#S32011526, Ssa#TC88039, Ssa#STIR25361, Ssa#STIR25353, Ssa#S30279923, Omy#CX259432, Ssa#STIR13342, Ssa#S18888775, Ssa#STIR36861, Ssa#BI468095, Omy#BX882578, …
GO:0004869	cysteine-type endopeptidase inhibitor activity	F	0.00596177	12	8	Ssa#STIR02472, Ssa#TC81072, Ssa#STIR00030_4, Ssa#STIR00030_3, Ssa#STIR00030_2, Ssa#KSS3574, Ssa#STIR18692, Ssa#S35578560, Ssa#STIR11952, Ssa#STIR00140_4, Ssa#STIR00140_3, Ssa#STIR00140_2	Ssa#STIR20533, Ssa#STIR29784, Ssa#STIR17101, Ssa#S35690539, Ssa#STIR19771, Ssa#STIR02844, Ssa#S32011685, Ssa#CL315Ctg1
GO:0043170	macromolecule metabolic process	P	0.00610662	966	3536	Ssa#S30270691, Ssa#STIR03583, Ssa#S48422910, Ssa#STIR03580, Ssa#TC97445, Ssa#STIR15506, Ssa#S30241799, Ssa#STIR10062, Ssa#S35535841, Ssa#S18849457, Ssa#STIR25966, Ssa#STIR02472, Omy#CA387917, Ssa#S35536915, Ssa#STIR22693, Ssa#STIR10042, Ssa#CL56Contig1, Omy#S15287450, Ssa#STIR02464, Ssa#S18851722, Ssa#STIR07904, Ssa#STIR12210, Ssa#STIR22687, Omy#S19718945, Ssa#S35533638, Ssa#CB513082, Ssa#TC96314…	Ssa#S35589660, Omy#CA362601, Ssa#S35514979, Ssa#S30295202, Ssa#STIR05809, Ssa#TC95253, Ssa#S32004463, Omy#S34311665, Ssa#STIR01447, Ssa#TC104373, Omy#S24636648, Ssa#STIR13404, Omy#S34309345, Ssa#S31983530, Omy#S15316919, Ssa#STIR21004, Omy#S15262708, Omy#S34485980, Ssa#STIR24980, Ssa#STIR01415, Ssa#STIR01410, Ssa#STIR44556, Omy#S34424196, Ssa#S31963932, Omy#S15244058, Ssa#STIR01405, Ssa#S35703589…
GO:0019001	guanyl nucleotide binding	F	0.00637046	132	367	Ssa#CK887051, Ssa#S18887016, Ssa#S31981436, Ssa#S35584905, Ssa#S31985196, Ssa#S35518269, Ssa#S18886541, Ssa#STIR21505, Ssa#STIR18110, Omy#CA363924, Ssa#S35583165, Ssa#STIR24145, Ssa#TC110963, Omy#TC166749, Ssa#STIR05697, Ssa#S35570074, Ssa#S35514467, Ssa#S31990051, Ssa#STIR11081, Ssa#S35571140, Ssa#S31990038, Omy#S22935666, Ssa#S30291889, Ssa#S35537902, Ssa#DW583329, Ssa#KSS4662, Ssa#KSS3560, Ssa…	Ssa#S18876868, Ssa#S18880089, Omy#S15267570, Ssa#STIR12921, Omy#CX716745, Ssa#STIR06236, Ssa#STIR06210, Ssa#TC103838, Ssa#S31964371, Ssa#TC103827, Ssa#STIR17784, Ssa#CB512109, Omy#S18152835, Ssa#STIR05786, Ssa#STIR17731, Ssa#S35685271, Ssa#STIR05731, Ssa#STIR13311, Ssa#S30263510, Ssa#S18888720, Omy#CR372924, Ssa#DY715547, Omy#S34308776, Ssa#S30268369, Omy#S34424000, Ssa#S30270668, Ssa#STIR06130, …
GO:0032561	guanyl ribonucleotide binding	F	0.00637046	132	367	Ssa#CK887051, Ssa#S18887016, Ssa#S31981436, Ssa#S35584905, Ssa#S31985196, Ssa#S35518269, Ssa#S18886541, Ssa#STIR21505, Ssa#STIR18110, Omy#CA363924, Ssa#S35583165, Ssa#STIR24145, Ssa#TC110963, Omy#TC166749, Ssa#STIR05697, Ssa#S35570074, Ssa#S35514467, Ssa#S31990051, Ssa#STIR11081, Ssa#S35571140, Ssa#S31990038, Omy#S22935666, Ssa#S30291889, Ssa#S35537902, Ssa#DW583329, Ssa#KSS4662, Ssa#KSS3560, Ssa…	Ssa#S18876868, Ssa#S18880089, Omy#S15267570, Ssa#STIR12921, Omy#CX716745, Ssa#STIR06236, Ssa#STIR06210, Ssa#TC103838, Ssa#S31964371, Ssa#TC103827, Ssa#STIR17784, Ssa#CB512109, Omy#S18152835, Ssa#STIR05786, Ssa#STIR17731, Ssa#S35685271, Ssa#STIR05731, Ssa#STIR13311, Ssa#S30263510, Ssa#S18888720, Omy#CR372924, Ssa#DY715547, Omy#S34308776, Ssa#S30268369, Omy#S34424000, Ssa#S30270668, Ssa#STIR06130, …
GO:0070011	peptidase activity, acting on L-amino acid peptides	F	0.0069329	127	351	Ssa#STIR03580, Ssa#S35535841, Ssa#STIR25966, Ssa#STIR02472, Ssa#S30241756, Ssa#S30295072, Omy#BX081049, Omy#CA383506, Ssa#S18886546, Ssa#S35518250, Ssa#STIR08389, Omy#TC136131, Ssa#STIR10615, Ssa#STIR01940, Ssa#S35506237, Ssa#S35564011, Ssa#S31997705, Ssa#BE518494, Ssa#S31973780, Ssa#S48394416, Ssa#EG940192, Ssa#STIR18094, Ssa#S31979006, Ssa#TC88604, Ssa#STIR02309, Ssa#STIR20341, Ssa#EL697958, Ss…	Ssa#S30295202, Ssa#TC95253, Omy#S24636648, Ssa#STIR13404, Omy#S15262708, Ssa#S31963932, Ssa#STIR20536, Ssa#S35553637, Ssa#S32011554, Ssa#TC109151, Ssa#S30276033, Ssa#DW548207, Ssa#S18869663, Ssa#STIR05778, Ssa#S31987870, Ssa#S30283146, Ssa#S31963871, Ssa#BI468092, Ssa#S35591828, Ssa#S30294677, Ssa#S31963814, Ssa#STIR12886, Ssa#S18888704, Ssa#S35514803, Ssa#S48416937, Ssa#TC103761, Omy#S15298577, …
GO:0004842	ubiquitin-protein transferase activity	F	0.0073493	44	87	Ssa#S30241799, Ssa#STIR10042, Ssa#S35533638, Ssa#S35546024, Ssa#STIR08343, Ssa#S31973186, Ssa#STIR19856, Ssa#STIR18766, Ssa#S30295603, Ssa#KSS5106, Ssa#STIR06767, Ssa#STIR17601, Ssa#STIR24733, Ssa#CK900050, Ssa#S35692787, Ssa#STIR00014_3, Ssa#STIR00014_2, Ssa#STIR21401, Ssa#STIR11641, Ssa#S35705796, Ssa#STIR07784, Ssa#S31985654, Ssa#STIR13126, Omy#BX085886, Ssa#DW563611, Ssa#S30287800, Ssa#STIR25…	Omy#CA362601, Ssa#STIR01447, Omy#S15244058, Ssa#STIR18287, Ssa#STIR06256, Ssa#STIR20529, Omy#CU063414, Omy#TC141807, Ssa#STIR05671, Omy#TC134688, Ssa#DW554742, Ssa#STIR05573, Ssa#BM414358, Ssa#S31970714, Ssa#STIR09819, Ssa#STIR12585, Ssa#DY734347, Ssa#STIR17351, Ssa#S30287153, Ssa#S35688799, Ssa#STIR24404, Ssa#STIR09685, Ssa#STIR05275, Omy#BX304218, Ssa#STIR04787, Ssa#STIR04726, Ssa#STIR09592, Ss…
GO:0008135	translation factor activity, RNA binding	F	0.00969533	49	103	Ssa#S48422910, Ssa#STIR01335, Ssa#TC81059, Ssa#STIR12825, Ssa#S31966008, Ssa#TC82791, Ssa#KSS5182, Ssa#S30283007, Ssa#STIR08978, Omy#S15320094, Ssa#EG837032, Ssa#S35469734, Ssa#S32000862, Ssa#EG897647, Ssa#KSS5037, Ssa#STIR13155, Ssa#S35552591, Ssa#STIR02238, Ssa#TC87433, Ssa#STIR08146, Ssa#DY695047, Ssa#STIR26176, Ssa#S35506044, Ssa#STIR01702, Ssa#STIR03259, Ssa#STIR00143_4, Ssa#STIR00143_2, Ssa…	Ssa#STIR06241, Ssa#STIR06215, Ssa#STIR01350, Ssa#STIR01348, Ssa#STIR01334, Omy#CR372924, Ssa#S35533908, Ssa#STIR25184, Omy#S15328698, Ssa#S35702824, Ssa#S35538660, Ssa#S35483974, Ssa#STIR20268, Ssa#STIR09894, Ssa#S35576818, Ssa#DY722301, Ssa#STIR05329, Omy#CX034443, Ssa#STIR24476, Ssa#STIR24452, Ssa#STIR20075, Ssa#STIR11973, Ssa#STIR05273, Ssa#STIR16757, Ssa#STIR16703, Ssa#STIR00112_4, Ssa#STIR00…
GO:0031325	positive regulation of cellular metabolic process	P	0.0107564	63	146	Ssa#STIR15506, Ssa#STIR12826, Ssa#STIR09451, Ssa#STIR08343, Ssa#STIR11705, Ssa#STIR18781, Ssa#STIR05041, Ssa#STIR19856, Ssa#STIR05697, Ssa#STIR18064, Ssa#STIR02982, Ssa#STIR06047, Ssa#STIR16440, Ssa#STIR09946, Ssa#STIR08818, Ssa#STIR23570, Ssa#STIR02238, Ssa#STIR13765, Ssa#STIR12624, Ssa#STIR03945, Ssa#STIR10428, Ssa#STIR21938, Ssa#STIR20835, Ssa#STIR26103, Ssa#STIR15210, Ssa#STIR25675, Ssa#STIR0…	Ssa#STIR24980, Ssa#STIR00003_4, Ssa#STIR00003_3, Ssa#STIR00003_2, Ssa#STIR06273, Ssa#STIR17768, Ssa#STIR17767, Ssa#STIR01357, Ssa#STIR12856, Ssa#STIR06130, Ssa#STIR06117, Ssa#STIR05671, Ssa#STIR01243, Ssa#DY726999, Ssa#STIR13115, Ssa#STIR24665, Ssa#STIR25076, Ssa#STIR13048, Ssa#STIR16990, Ssa#STIR20197, Ssa#STIR12578, Ssa#STIR24511, Ssa#STIR00158_4, Ssa#STIR00158_3, Ssa#STIR00158_2, Ssa#STIR09776…
GO:0061135	endopeptidase regulator activity	F	0.0113778	51	110	Ssa#STIR03580, Ssa#STIR02472, Ssa#TC81072, Ssa#STIR08389, Ssa#EG849724, Ssa#STIR01940, Ssa#STIR19863, Ssa#STIR00030_4, Ssa#STIR00030_3, Ssa#STIR00030_2, Ssa#KSS3574, Ssa#STIR02309, Ssa#S35669174, Ssa#STIR18692, Ssa#STIR24052, Ssa#STIR08873, Ssa#S35590181, Ssa#STIR05569, Ssa#STIR07727, Ssa#STIR07722, Ssa#STIR04422, Ssa#STIR03332, Ssa#STIR09223, Ssa#STIR26174, Ssa#STIR02191, Ssa#STIR04933, Ssa#S355…	Ssa#STIR01440, Ssa#STIR20571, Ssa#STIR20533, Ssa#STIR29784, Ssa#STIR05778, Ssa#DW582079, Ssa#S30282684, Ssa#KSS3203, Ssa#STIR25214, Ssa#AM402655, Omy#S32042955, Ssa#STIR25091, Ssa#S31995179, Ssa#STIR24503, Ssa#STIR20112, Ssa#STIR05346, Ssa#STIR20049, Ssa#STIR17260, Ssa#STIR11929, Ssa#TC81782, Ssa#S19109522, Ssa#S30242917, Ssa#CK889372, Ssa#STIR23838, Ssa#STIR17101, Omy#S18157081, Ssa#STIR09402, O…
GO:0004866	endopeptidase inhibitor activity	F	0.0113778	51	110	Ssa#STIR03580, Ssa#STIR02472, Ssa#TC81072, Ssa#STIR08389, Ssa#EG849724, Ssa#STIR01940, Ssa#STIR19863, Ssa#STIR00030_4, Ssa#STIR00030_3, Ssa#STIR00030_2, Ssa#KSS3574, Ssa#STIR02309, Ssa#S35669174, Ssa#STIR18692, Ssa#STIR24052, Ssa#STIR08873, Ssa#S35590181, Ssa#STIR05569, Ssa#STIR07727, Ssa#STIR07722, Ssa#STIR04422, Ssa#STIR03332, Ssa#STIR09223, Ssa#STIR26174, Ssa#STIR02191, Ssa#STIR04933, Ssa#S355…	Ssa#STIR01440, Ssa#STIR20571, Ssa#STIR20533, Ssa#STIR29784, Ssa#STIR05778, Ssa#DW582079, Ssa#S30282684, Ssa#KSS3203, Ssa#STIR25214, Ssa#AM402655, Omy#S32042955, Ssa#STIR25091, Ssa#S31995179, Ssa#STIR24503, Ssa#STIR20112, Ssa#STIR05346, Ssa#STIR20049, Ssa#STIR17260, Ssa#STIR11929, Ssa#TC81782, Ssa#S19109522, Ssa#S30242917, Ssa#CK889372, Ssa#STIR23838, Ssa#STIR17101, Omy#S18157081, Ssa#STIR09402, O…
GO:0001816	cytokine production	P	0.0114047	16	17	Ssa#STIR12826, Ssa#STIR09946, Ssa#STIR13734, Ssa#STIR03935, Ssa#STIR21981, Ssa#STIR19621, Ssa#STIR05473, Ssa#STIR13669, Ssa#STIR00142_4, Ssa#STIR00142_3, Ssa#STIR00142_2, Ssa#STIR02051, Ssa#STIR00017_2, Ssa#STIR08533, Ssa#STIR03695, Ssa#STIR05769	Ssa#STIR04848, Ssa#STIR05170, Ssa#STIR04485, Ssa#STIR03800, Ssa#STIR15560, Ssa#STIR10603, Ssa#STIR03415, Ssa#STIR00066_4, Ssa#STIR00066_3, Ssa#STIR00066_2, Ssa#STIR10338, Ssa#STIR02344, Ssa#STIR25899, Ssa#STIR21447, Ssa#STIR21416, Ssa#STIR00060_3, Ssa#STIR13421
GO:0030246	carbohydrate binding	F	0.0114047	32	56	Ssa#STIR13314, Ssa#STIR02464, Ssa#S21512941, Ssa#S21512939, Ssa#S32008422, Ssa#STIR05064, Ssa#STIR06762, Ssa#STIR03471, Ssa#STIR14969, Ssa#S35492057, Ssa#STIR26226, Ssa#DW536383, Ssa#STIR09973, Ssa#STIR19702, Ssa#STIR12085, Ssa#KSSb2272, Ssa#STIR25722, Ssa#STIR02196, Ssa#STIR04369, Ssa#STIR12573, Ssa#S31963042, Ssa#STIR04258, Ssa#STIR02608, Ssa#STIR07404, Ssa#STIR16733, Ssa#STIR12354, Ssa#DY69805…	Ssa#S18833713, Ssa#STIR24950, Omy#CA375051, Ssa#S35685273, Ssa#STIR18046, Omy#CA347650, Ssa#S21512940, Ssa#TC110687, Ssa#STIR25010, Ssa#STIR31653, Ssa#S35534039, Ssa#STIR04893, Ssa#KSS845, Ssa#STIR16742, Omy#S18148979, Ssa#STIR00111_4, Ssa#STIR00111_3, Ssa#STIR00111_2, Ssa#CL468Ctg1, Ssa#STIR05068, Omy#CR371709, Ssa#STIR24097, Ssa#CA041312, Ssa#STIR24018, Ssa#STIR08754, Omy#S34310116, Ssa#STIR114…
GO:0051246	regulation of protein metabolic process	P	0.0121981	95	250	Ssa#S48422910, Omy#S15287450, Ssa#S31967195, Ssa#STIR01335, Ssa#STIR12826, Ssa#STIR12825, Ssa#S31966008, Ssa#STIR08343, Ssa#S30283007, Ssa#STIR19871, Ssa#STIR18781, Ssa#STIR19856, Ssa#STIR08978, Ssa#STIR07877, Omy#S15320094, Ssa#STIR04507, Ssa#S35604333, Ssa#S35469734, Ssa#STIR11636, Ssa#STIR19105, Ssa#EG897647, Ssa#STIR06047, Ssa#S35559627, Ssa#KSS5037, Ssa#STIR25114, Ssa#STIR09946, Ssa#STIR1315…	Omy#S34309345, Ssa#STIR21004, Ssa#STIR00003_4, Ssa#STIR00003_3, Ssa#STIR00003_2, Ssa#STIR12930, Ssa#STIR06241, Ssa#STIR06215, Ssa#STIR05719, Ssa#S31963882, Ssa#STIR01350, Ssa#STIR01348, Ssa#S35508194, Ssa#STIR01334, Ssa#STIR20488, Ssa#STIR12839, Ssa#STIR18135, Ssa#STIR06130, Ssa#STIR06117, Ssa#STIR06110, Ssa#S35533908, Ssa#STIR05671, Ssa#DY710673, Ssa#S30295055, Ssa#STIR01277, Ssa#STIR13219, Ssa#…
GO:0004713	protein tyrosine kinase activity	F	0.0121985	44	90	Ssa#S30270691, Ssa#S35536915, Ssa#S30258568, Ssa#STIR10691, Ssa#CN181309, Ssa#S35552088, Ssa#KSS232, Ssa#STIR13259, Ssa#S18890995, Ssa#S31981335, Ssa#STIR10575, Ssa#S31986130, Ssa#STIR09998, Omy#CA368682, Ssa#STIR17550, Ssa#STIR15354, Ssa#STIR23538, Ssa#S30240404, Ssa#S31978495, Ssa#S35471248, Ssa#S35596633, Ssa#EG853332, Ssa#STIR09824, Ssa#STIR13669, Ssa#STIR11423, Ssa#STIR20770, Ssa#TC110684, S…	Ssa#STIR20591, Ssa#STIR12963, Ssa#DW570155, Omy#TC161511, Ssa#S32011526, Ssa#STIR25353, Ssa#STIR13342, Ssa#EG817292, Ssa#CK892570, Ssa#S30274950, Ssa#S32011385, Omy#CA378718, Ssa#TC108438, Omy#TC165652, Omy#CX027462, Ssa#S31968364, Ssa#TC111022, Omy#CA346982, Ssa#STIR16864, Ssa#STIR24458, Ssa#S31994584, Ssa#STIR12465, Ssa#DW339574, Ssa#EG828470, Ssa#DW539632, Ssa#STIR16757, Ssa#DY707488, Ssa#STIR…
GO:0032613	interleukin-10 production	P	0.0127151	8	3	Ssa#STIR12826, Ssa#STIR09946, Ssa#STIR05473, Ssa#STIR00142_4, Ssa#STIR00142_3, Ssa#STIR00142_2, Ssa#STIR02051, Ssa#STIR03695	Ssa#STIR05170, Ssa#STIR04485, Ssa#STIR00060_3
GO:0022624	proteasome accessory complex	C	0.0127151	8	3	Ssa#STIR03583, Ssa#S35702523, Ssa#STIR08918, Ssa#STIR08237, Ssa#KSS2869, Ssa#STIR06458, Ssa#S35591031, Ssa#S35685939	Ssa#TC104316, Ssa#STIR23731, Ssa#STIR13474
GO:0042742	defense response to bacterium	P	0.012857	10	6	Ssa#STIR09479, Ssa#STIR00160_4, Ssa#STIR00160_3, Ssa#STIR00160_2, Ssa#STIR23509, Ssa#STIR24426, Ssa#STIR04816, Ssa#STIR04134, Ssa#STIR12380, Ssa#STIR19999	Ssa#S35532137, Ssa#STIR00008_4, Ssa#STIR00008_3, Ssa#STIR00008_2, Ssa#STIR20788, Ssa#STIR18317
GO:0004872	receptor activity	F	0.0134684	142	411	Ssa#STIR11153, Ssa#STIR13314, Ssa#STIR05725, Ssa#DW556702, Ssa#DY737846, Ssa#STIR21572, Ssa#S35550575, Ssa#S31979110, Ssa#STIR10691, Ssa#S30296103, Ssa#STIR10673, Ssa#STIR13921, Ssa#S31986243, Omy#S15265631, Ssa#STIR06132, Ssa#S35594682, Ssa#KSS4038, Ssa#DY729561, Ssa#S31984657, Ssa#S18834703, Ssa#S31983538, Omy#S18155141, Ssa#STIR12130, Ssa#STIR00156_4, Ssa#STIR00156_3, Ssa#STIR00156_2, Ssa#S320…	Ssa#STIR01451, Omy#S34311664, Ssa#S18888857, Ssa#STIR00003_4, Ssa#STIR00003_3, Ssa#STIR00003_2, Ssa#STIR40173, Ssa#DY715674, Ssa#STIR12963, Ssa#STIR20571, Ssa#S35585217, Ssa#S31149006, Omy#S18153329, Ssa#DW562501, Omy#CA351025, Ssa#STIR25395, Ssa#DW550507, Ssa#DW579353, Omy#CA362587, Omy#S23937765, Ssa#STIR13342, Ssa#STIR24860, Ssa#DY723182, Ssa#STIR20466, Ssa#STIR18150, Ssa#STIR06180, Omy#S22925…
GO:0008233	peptidase activity	F	0.0139014	130	370	Ssa#STIR03580, Ssa#S35535841, Ssa#STIR25966, Ssa#STIR02472, Ssa#S30241756, Ssa#S30295072, Omy#BX081049, Omy#CA383506, Ssa#S18886546, Ssa#S35518250, Ssa#STIR08389, Omy#TC136131, Ssa#STIR10615, Ssa#STIR01940, Ssa#S35506237, Ssa#S35564011, Ssa#S31997705, Ssa#BE518494, Ssa#S31973780, Ssa#S48394416, Ssa#EG940192, Ssa#STIR18094, Ssa#S31979006, Ssa#TC88604, Ssa#STIR02309, Ssa#STIR20341, Ssa#EL697958, Ss…	Ssa#S30295202, Ssa#TC95253, Omy#S24636648, Ssa#STIR13404, Omy#S15262708, Omy#S34424196, Ssa#S31963932, Ssa#STIR20536, Ssa#S35553637, Ssa#S32011554, Ssa#TC109151, Ssa#S30276033, Ssa#DW548207, Ssa#S18869663, Ssa#STIR05778, Ssa#S31987870, Ssa#S30283146, Ssa#S31963871, Ssa#BI468092, Ssa#S35591828, Ssa#S30294677, Ssa#S31963814, Ssa#STIR12886, Ssa#S18888704, Ssa#S35514803, Ssa#S48416937, Ssa#TC103761, …
GO:0030414	peptidase inhibitor activity	F	0.0143743	54	121	Ssa#STIR03580, Ssa#STIR02472, Ssa#TC81072, Ssa#STIR08389, Ssa#EG849724, Ssa#STIR01940, Ssa#STIR19863, Ssa#S35482990, Ssa#STIR00030_4, Ssa#STIR00030_3, Ssa#STIR00030_2, Ssa#S30243858, Ssa#KSS3574, Ssa#STIR02309, Ssa#S35669174, Ssa#STIR18692, Ssa#STIR24052, Ssa#STIR08873, Ssa#S35590181, Ssa#STIR05569, Ssa#STIR07727, Ssa#STIR07722, Ssa#STIR04422, Ssa#STIR03332, Ssa#STIR09223, Ssa#STIR26174, Ssa#STIR…	Ssa#STIR01440, Ssa#STIR20571, Ssa#STIR20533, Ssa#STIR29784, Ssa#STIR05778, Ssa#DW582079, Ssa#S30282684, Ssa#KSS3203, Omy#S18096231, Ssa#STIR37232, Ssa#STIR25214, Ssa#AM402655, Omy#S32042955, Ssa#STIR25091, Ssa#S31995179, Ssa#STIR24503, Ssa#STIR20112, Ssa#STIR05346, Ssa#STIR20049, Ssa#STIR17260, Ssa#STIR11929, Ssa#TC81782, Ssa#TC107652, Ssa#S19109522, Ssa#S30242917, Ssa#CK889372, Ssa#STIR23838, Ss…
GO:0001990	regulation of systemic arterial blood pressure by hormone	P	0.0167191	5	0	Ssa#STIR13734, Ssa#STIR21981, Ssa#STIR00142_4, Ssa#STIR00142_3, Ssa#STIR00142_2
GO:0050886	endocrine process	P	0.0167191	5	0	Ssa#STIR13734, Ssa#STIR21981, Ssa#STIR00142_4, Ssa#STIR00142_3, Ssa#STIR00142_2
GO:0008045	motor neuron axon guidance	P	0.0167191	5	0	Ssa#STIR18064, Ssa#STIR23988, Ssa#STIR00065_4, Ssa#STIR00065_3, Ssa#STIR00065_2
GO:0003081	regulation of systemic arterial blood pressure by renin-angiotensin	P	0.0167191	5	0	Ssa#STIR13734, Ssa#STIR21981, Ssa#STIR00142_4, Ssa#STIR00142_3, Ssa#STIR00142_2
GO:0003073	regulation of systemic arterial blood pressure	P	0.0167191	5	0	Ssa#STIR13734, Ssa#STIR21981, Ssa#STIR00142_4, Ssa#STIR00142_3, Ssa#STIR00142_2
GO:0003044	regulation of systemic arterial blood pressure mediated by a chemical signal	P	0.0167191	5	0	Ssa#STIR13734, Ssa#STIR21981, Ssa#STIR00142_4, Ssa#STIR00142_3, Ssa#STIR00142_2
GO:0045893	positive regulation of transcription, DNA-templated	P	0.0188884	23	35	Ssa#STIR12826, Ssa#STIR09451, Ssa#STIR05041, Ssa#STIR05697, Ssa#STIR18064, Ssa#STIR13765, Ssa#STIR21938, Ssa#STIR20835, Ssa#STIR15210, Ssa#STIR25675, Ssa#STIR02133, Ssa#STIR09170, Ssa#STIR16259, Ssa#STIR04277, Ssa#STIR06443, Ssa#STIR17950, Ssa#STIR04888, Ssa#STIR23988, Ssa#STIR25495, Ssa#STIR00065_4, Ssa#STIR00065_3, Ssa#STIR00065_2, Ssa#S32011964	Ssa#STIR06273, Ssa#STIR01357, Ssa#STIR12856, Ssa#DY726999, Ssa#STIR25076, Ssa#STIR16990, Ssa#STIR24511, Ssa#STIR17308, Ssa#STIR24476, Ssa#STIR04807, Ssa#STIR23917, Ssa#S32008247, Ssa#STIR12336, Ssa#STIR17086, Ssa#STIR16449, Ssa#STIR24045, Ssa#STIR23595, Ssa#STIR09285, Ssa#STIR03591, Ssa#STIR23096, Ssa#STIR08250, Ssa#S31978346, Ssa#STIR02882, Ssa#STIR03208, Ssa#STIR22353, Ssa#S30283908, Ssa#STIR18…
GO:0010604	positive regulation of macromolecule metabolic process	P	0.0199382	59	139	Ssa#STIR15506, Ssa#STIR12826, Ssa#STIR09451, Ssa#STIR08343, Ssa#STIR11705, Ssa#STIR18781, Ssa#STIR05041, Ssa#STIR19856, Ssa#STIR05697, Ssa#STIR18064, Ssa#STIR02982, Ssa#STIR06047, Ssa#STIR09946, Ssa#STIR08818, Ssa#STIR23570, Ssa#STIR02238, Ssa#STIR13765, Ssa#STIR12624, Ssa#STIR03945, Ssa#STIR10428, Ssa#STIR21938, Ssa#STIR20835, Ssa#STIR26103, Ssa#STIR15210, Ssa#STIR25675, Ssa#STIR02133, Ssa#STIR1…	Ssa#STIR24980, Ssa#STIR00003_4, Ssa#STIR00003_3, Ssa#STIR00003_2, Ssa#STIR06273, Ssa#STIR17768, Ssa#STIR01357, Ssa#STIR12856, Ssa#STIR06130, Ssa#STIR06117, Ssa#STIR05671, Ssa#STIR01243, Ssa#DY726999, Ssa#STIR24665, Ssa#STIR25076, Ssa#STIR13048, Ssa#STIR16990, Ssa#STIR20197, Ssa#STIR12578, Ssa#STIR24511, Ssa#STIR00158_4, Ssa#STIR00158_3, Ssa#STIR00158_2, Ssa#STIR09776, Ssa#STIR17308, Ssa#STIR05305…
GO:0010557	positive regulation of macromolecule biosynthetic process	P	0.0219365	43	91	Ssa#STIR15506, Ssa#STIR12826, Ssa#STIR09451, Ssa#STIR11705, Ssa#STIR05041, Ssa#STIR19856, Ssa#STIR05697, Ssa#STIR18064, Ssa#STIR02982, Ssa#STIR09946, Ssa#STIR08818, Ssa#STIR23570, Ssa#STIR02238, Ssa#STIR13765, Ssa#STIR12624, Ssa#STIR03945, Ssa#STIR21938, Ssa#STIR20835, Ssa#STIR15210, Ssa#STIR25675, Ssa#STIR02133, Ssa#STIR13669, Ssa#STIR09170, Ssa#STIR04953, Ssa#STIR16259, Ssa#STIR08654, Ssa#STIR0…	Ssa#STIR00003_4, Ssa#STIR00003_3, Ssa#STIR00003_2, Ssa#STIR06273, Ssa#STIR17768, Ssa#STIR01357, Ssa#STIR12856, Ssa#STIR01243, Ssa#DY726999, Ssa#STIR25076, Ssa#STIR16990, Ssa#STIR20197, Ssa#STIR24511, Ssa#STIR00158_4, Ssa#STIR00158_3, Ssa#STIR00158_2, Ssa#STIR09776, Ssa#STIR17308, Ssa#STIR24476, Ssa#STIR20086, Ssa#STIR00157_4, Ssa#STIR04807, Ssa#STIR09685, Ssa#STIR23917, Ssa#S32008247, Ssa#STIR243…
GO:0031328	positive regulation of cellular biosynthetic process	P	0.0219365	45	97	Ssa#STIR15506, Ssa#STIR12826, Ssa#STIR09451, Ssa#STIR11705, Ssa#STIR05041, Ssa#STIR19856, Ssa#STIR05697, Ssa#STIR18064, Ssa#STIR02982, Ssa#STIR16440, Ssa#STIR09946, Ssa#STIR08818, Ssa#STIR23570, Ssa#STIR02238, Ssa#STIR13765, Ssa#STIR12624, Ssa#STIR03945, Ssa#STIR21938, Ssa#STIR20835, Ssa#STIR15210, Ssa#STIR25675, Ssa#STIR02133, Ssa#STIR13669, Ssa#STIR09170, Ssa#STIR09168, Ssa#STIR04953, Ssa#STIR1…	Ssa#STIR00003_4, Ssa#STIR00003_3, Ssa#STIR00003_2, Ssa#STIR06273, Ssa#STIR17768, Ssa#STIR17767, Ssa#STIR01357, Ssa#STIR12856, Ssa#STIR01243, Ssa#DY726999, Ssa#STIR13115, Ssa#STIR25076, Ssa#STIR16990, Ssa#STIR20197, Ssa#STIR24511, Ssa#STIR00158_4, Ssa#STIR00158_3, Ssa#STIR00158_2, Ssa#STIR09776, Ssa#STIR17308, Ssa#STIR24476, Ssa#STIR20086, Ssa#STIR00157_4, Ssa#STIR04807, Ssa#STIR09685, Ssa#STIR239…
GO:0009891	positive regulation of biosynthetic process	P	0.0219365	45	97	Ssa#STIR15506, Ssa#STIR12826, Ssa#STIR09451, Ssa#STIR11705, Ssa#STIR05041, Ssa#STIR19856, Ssa#STIR05697, Ssa#STIR18064, Ssa#STIR02982, Ssa#STIR16440, Ssa#STIR09946, Ssa#STIR08818, Ssa#STIR23570, Ssa#STIR02238, Ssa#STIR13765, Ssa#STIR12624, Ssa#STIR03945, Ssa#STIR21938, Ssa#STIR20835, Ssa#STIR15210, Ssa#STIR25675, Ssa#STIR02133, Ssa#STIR13669, Ssa#STIR09170, Ssa#STIR09168, Ssa#STIR04953, Ssa#STIR1…	Ssa#STIR00003_4, Ssa#STIR00003_3, Ssa#STIR00003_2, Ssa#STIR06273, Ssa#STIR17768, Ssa#STIR17767, Ssa#STIR01357, Ssa#STIR12856, Ssa#STIR01243, Ssa#DY726999, Ssa#STIR13115, Ssa#STIR25076, Ssa#STIR16990, Ssa#STIR20197, Ssa#STIR24511, Ssa#STIR00158_4, Ssa#STIR00158_3, Ssa#STIR00158_2, Ssa#STIR09776, Ssa#STIR17308, Ssa#STIR24476, Ssa#STIR20086, Ssa#STIR00157_4, Ssa#STIR04807, Ssa#STIR09685, Ssa#STIR239…
GO:0009893	positive regulation of metabolic process	P	0.0219543	66	162	Ssa#STIR15506, Ssa#STIR23714, Ssa#STIR12826, Ssa#STIR09451, Ssa#STIR08343, Ssa#STIR11705, Ssa#STIR18781, Ssa#STIR05041, Ssa#STIR19856, Ssa#STIR05697, Ssa#STIR18064, Ssa#STIR02982, Ssa#STIR06047, Ssa#STIR16440, Ssa#STIR09946, Ssa#STIR08818, Ssa#STIR23570, Ssa#STIR02238, Ssa#STIR13765, Ssa#STIR15935, Ssa#STIR12624, Ssa#STIR03945, Ssa#STIR10428, Ssa#STIR21938, Ssa#STIR20835, Ssa#STIR26103, Ssa#STIR1…	Ssa#STIR24980, Ssa#STIR00003_4, Ssa#STIR00003_3, Ssa#STIR00003_2, Ssa#STIR06273, Ssa#STIR17768, Ssa#STIR17767, Ssa#STIR01357, Ssa#STIR12856, Ssa#STIR06130, Ssa#STIR06117, Ssa#STIR05671, Ssa#STIR01243, Ssa#DY726999, Ssa#STIR13115, Ssa#STIR24665, Ssa#STIR00115_4, Ssa#STIR00115_3, Ssa#STIR00115_2, Ssa#STIR25076, Ssa#STIR13048, Ssa#STIR16990, Ssa#STIR24552, Ssa#STIR20197, Ssa#STIR12578, Ssa#STIR24511…
GO:0016772	transferase activity, transferring phosphorus-containing groups	F	0.0229426	196	611	Ssa#S30270691, Omy#CA361166, Omy#CA387917, Ssa#S35536915, Ssa#STIR22693, Ssa#S18851722, Omy#S34425312, Ssa#STIR12882, Ssa#S29910295, Omy#TC151507, Ssa#S30258568, Ssa#CB515208, Ssa#STIR10691, Ssa#S30259629, Omy#S15319560, Ssa#DW005597, Ssa#S35512932, Ssa#TC112509, Ssa#CN181309, Ssa#EG762540, Ssa#S35552088, Ssa#KSS232, Ssa#DW575111, Ssa#S30281488, Ssa#STIR14360, Ssa#STIR34582, Ssa#S31965517, Ssa#ST…	Ssa#TC104373, Ssa#STIR01437, Omy#S34485980, Ssa#STIR00003_4, Ssa#STIR00003_3, Ssa#STIR00003_2, Ssa#STIR20591, Ssa#S31963905, Omy#BX856390, Ssa#STIR12963, Ssa#S30290391, Ssa#STIR06273, Ssa#STIR18229, Ssa#DW570155, Omy#TC161511, Ssa#STIR12902, Ssa#CB516524, Ssa#CK889998, Ssa#TC111443, Ssa#S32011526, Ssa#TC88039, Ssa#STIR25361, Ssa#STIR25353, Ssa#STIR05773, Ssa#S30279923, Omy#CX259432, Ssa#STIR13342…
GO:0051130	positive regulation of cellular component organization	P	0.0252833	14	15	Ssa#STIR05720, Ssa#STIR25929, Ssa#STIR18110, Ssa#STIR19856, Ssa#STIR08290, Ssa#STIR14215, Ssa#STIR23570, Ssa#STIR07052, Ssa#STIR22973, Ssa#STIR02721, Ssa#STIR08615, Ssa#STIR18384, Ssa#STIR23250, Ssa#STIR03653	Ssa#STIR06130, Ssa#STIR12518, Ssa#STIR09685, Ssa#STIR12337, Ssa#STIR12252, Ssa#STIR07792, Ssa#STIR07643, Ssa#STIR22382, Ssa#STIR03107, Ssa#STIR06825, Ssa#STIR21447, Ssa#STIR07088, Ssa#STIR06442, Ssa#STIR14012, Ssa#STIR25556
GO:0001817	regulation of cytokine production	P	0.0260303	13	13	Ssa#STIR12826, Ssa#STIR09946, Ssa#STIR13734, Ssa#STIR03935, Ssa#STIR21981, Ssa#STIR19621, Ssa#STIR05473, Ssa#STIR13669, Ssa#STIR02051, Ssa#STIR00017_2, Ssa#STIR08533, Ssa#STIR03695, Ssa#STIR05769	Ssa#STIR05170, Ssa#STIR03800, Ssa#STIR10603, Ssa#STIR00066_4, Ssa#STIR00066_3, Ssa#STIR00066_2, Ssa#STIR10338, Ssa#STIR02344, Ssa#STIR25899, Ssa#STIR21447, Ssa#STIR21416, Ssa#STIR00060_3, Ssa#STIR13421
GO:0002705	positive regulation of leukocyte mediated immunity	P	0.0263534	8	4	Ssa#STIR13314, Ssa#STIR09946, Ssa#STIR03935, Ssa#STIR05473, Ssa#STIR13669, Ssa#STIR02051, Ssa#STIR03695, Ssa#STIR05769	Ssa#STIR05170, Ssa#STIR03800, Ssa#STIR08687, Ssa#STIR21447
GO:0002703	regulation of leukocyte mediated immunity	P	0.0263534	8	4	Ssa#STIR13314, Ssa#STIR09946, Ssa#STIR03935, Ssa#STIR05473, Ssa#STIR13669, Ssa#STIR02051, Ssa#STIR03695, Ssa#STIR05769	Ssa#STIR05170, Ssa#STIR03800, Ssa#STIR08687, Ssa#STIR21447
GO:0007166	cell surface receptor signaling pathway	P	0.0263534	138	407	Ssa#STIR11153, Ssa#STIR22693, Ssa#DW556702, Ssa#DY737846, Ssa#STIR21572, Ssa#STIR10691, Ssa#STIR10673, Ssa#S35703046, Omy#S15265631, Ssa#STIR08343, Ssa#STIR06132, Ssa#STIR19856, Ssa#DY729561, Omy#TC166749, Ssa#STIR13259, Ssa#S35571140, Ssa#S18834703, Ssa#S31983538, Ssa#STIR11057, Ssa#STIR04507, Ssa#STIR25810, Ssa#STIR18064, Ssa#STIR10589, Ssa#S32001982, Ssa#STIR00014_3, Ssa#STIR00014_2, Ssa#STIR1…	Ssa#S18888857, Ssa#STIR12963, Ssa#S35585217, Ssa#S31149006, Ssa#NP797845, Omy#S18153329, Omy#BX309611, Ssa#S48400621, Ssa#DW562501, Ssa#TC103838, Omy#CA351025, Omy#CA378941, Ssa#STIR25395, Ssa#DW550507, Ssa#STIR17779, Ssa#DW579353, Ssa#S48417463, Ssa#STIR05786, Ssa#STIR25346, Ssa#STIR17731, Ssa#STIR25317, Ssa#STIR13342, Ssa#DY716018, Ssa#STIR24860, Ssa#STIR18150, Ssa#STIR18135, Omy#S34424010, Ssa…
GO:0061134	peptidase regulator activity	F	0.0265786	54	126	Ssa#STIR03580, Ssa#STIR02472, Ssa#TC81072, Ssa#STIR08389, Ssa#EG849724, Ssa#STIR01940, Ssa#STIR19863, Ssa#S35482990, Ssa#STIR00030_4, Ssa#STIR00030_3, Ssa#STIR00030_2, Ssa#S30243858, Ssa#KSS3574, Ssa#STIR02309, Ssa#S35669174, Ssa#STIR18692, Ssa#STIR24052, Ssa#STIR08873, Ssa#S35590181, Ssa#STIR05569, Ssa#STIR07727, Ssa#STIR07722, Ssa#STIR04422, Ssa#STIR03332, Ssa#STIR09223, Ssa#STIR26174, Ssa#STIR…	Ssa#STIR01440, Ssa#STIR20571, Ssa#STIR20533, Ssa#STIR29784, Ssa#STIR05778, Ssa#STIR12886, Ssa#DW582079, Ssa#S30282684, Ssa#KSS3203, Omy#S18096231, Ssa#STIR37232, Ssa#STIR25214, Ssa#STIR24665, Ssa#AM402655, Omy#S32042955, Ssa#STIR25091, Ssa#S31995179, Ssa#STIR24503, Ssa#STIR20112, Ssa#STIR05346, Ssa#STIR20049, Ssa#STIR17260, Ssa#STIR11929, Ssa#TC81782, Ssa#TC107652, Ssa#STIR04701, Ssa#S19109522, S…
GO:0051704	multi-organism process	P	0.0284863	47	105	Ssa#STIR10691, Ssa#STIR09479, Ssa#STIR18781, Ssa#STIR05697, Ssa#STIR23671, Ssa#S35551560, Ssa#STIR18064, Ssa#STIR08263, Ssa#STIR00160_4, Ssa#STIR00160_3, Ssa#STIR00160_2, Ssa#STIR00062_4, Ssa#STIR00062_3, Ssa#STIR00062_2, Ssa#STIR00009_4, Ssa#STIR00009_3, Ssa#STIR00009_2, Ssa#STIR26200, Ssa#STIR13179, Ssa#STIR14242, Ssa#STIR13765, Ssa#STIR23509, Ssa#STIR10428, Ssa#STIR20845, Ssa#STIR23464, Ssa#ST…	Ssa#STIR18229, Ssa#STIR20516, Ssa#STIR06215, Ssa#STIR01350, Ssa#STIR01348, Ssa#S32008714, Ssa#STIR12761, Ssa#STIR17568, Ssa#STIR05591, Ssa#STIR13161, Ssa#STIR09819, Ssa#S35569608, Ssa#STIR09761, Ssa#S30236416, Ssa#S31987460, Ssa#STIR17309, Ssa#STIR00042_3, Ssa#STIR00042_2, Ssa#STIR16825, Ssa#S35519200, Ssa#STIR24314, Ssa#STIR24255, Ssa#STIR23749, Ssa#STIR08999, Ssa#STIR24110, Ssa#STIR23691, Ssa#S…
GO:0016301	kinase activity	F	0.0323747	157	477	Ssa#S30270691, Omy#CA387917, Ssa#S35536915, Ssa#STIR22693, Omy#S34425312, Ssa#STIR12882, Ssa#S29910295, Omy#TC151507, Ssa#S30258568, Ssa#CB515208, Ssa#STIR10691, Ssa#DW005597, Ssa#S35512932, Ssa#TC112509, Ssa#CN181309, Ssa#EG762540, Ssa#S35552088, Ssa#KSS232, Ssa#DW575111, Ssa#S30281488, Ssa#STIR14360, Ssa#STIR34582, Ssa#S31965517, Ssa#STIR13259, Ssa#CK879399, Ssa#STIR12164, Ssa#CB516293, Ssa#S18…	Ssa#TC104373, Ssa#STIR01437, Omy#S34485980, Ssa#STIR00003_4, Ssa#STIR00003_3, Ssa#STIR00003_2, Ssa#STIR20591, Omy#BX856390, Ssa#STIR12963, Ssa#S30290391, Ssa#STIR06273, Ssa#STIR18229, Ssa#DW570155, Omy#TC161511, Ssa#CB516524, Ssa#CK889998, Ssa#TC111443, Ssa#S32011526, Ssa#TC88039, Ssa#STIR25361, Ssa#STIR25353, Ssa#STIR05773, Ssa#S30279923, Omy#CX259432, Ssa#STIR13342, Ssa#STIR01363, Ssa#STIR01362…
GO:0006417	regulation of translation	P	0.0335416	43	94	Ssa#S48422910, Ssa#STIR01335, Ssa#STIR12825, Ssa#S31966008, Ssa#S30283007, Ssa#STIR19871, Ssa#STIR08978, Omy#S15320094, Ssa#S35604333, Ssa#S35469734, Ssa#EG897647, Ssa#S35559627, Ssa#KSS5037, Ssa#STIR13155, Ssa#STIR02238, Ssa#STIR08146, Ssa#STIR26186, Ssa#DY695047, Ssa#STIR26176, Ssa#S35506044, Ssa#STIR01702, Ssa#STIR03259, Ssa#STIR00143_4, Ssa#STIR00143_2, Ssa#S35506618, Ssa#STIR20192, Ssa#STIR2…	Ssa#STIR06241, Ssa#STIR06215, Ssa#S31963882, Ssa#STIR01350, Ssa#STIR01348, Ssa#S35508194, Ssa#STIR20488, Ssa#STIR12839, Ssa#S35533908, Ssa#STIR18059, Ssa#STIR25184, Omy#S15328698, Ssa#S35538660, Ssa#STIR20268, Ssa#STIR09894, Ssa#STIR13043, Ssa#STIR17300, Ssa#STIR05329, Ssa#STIR24476, Ssa#STIR24452, Ssa#STIR20075, Ssa#STIR11973, Ssa#STIR05273, Ssa#STIR16703, Ssa#STIR00112_4, Ssa#STIR00112_3, Ssa#S…
GO:0048029	monosaccharide binding	F	0.0337352	9	6	Ssa#STIR03571, Ssa#STIR07755, Ssa#KSS3463, Ssa#STIR04285, Ssa#STIR00142_4, Ssa#STIR00142_3, Ssa#STIR00142_2, Ssa#STIR24337, Ssa#TC110451	Ssa#TC99504, Ssa#STIR16832, Ssa#STIR10595, Ssa#STIR07691, Ssa#STIR15099, Ssa#STIR13892
GO:0006446	regulation of translational initiation	P	0.0350173	33	65	Ssa#S48422910, Ssa#STIR01335, Ssa#S31966008, Ssa#S30283007, Ssa#STIR08978, Omy#S15320094, Ssa#S35604333, Ssa#S35469734, Ssa#EG897647, Ssa#S35559627, Ssa#KSS5037, Ssa#STIR13155, Ssa#STIR08146, Ssa#DY695047, Ssa#STIR26176, Ssa#S35506044, Ssa#STIR01702, Ssa#STIR03259, Ssa#S35506618, Ssa#STIR21266, Ssa#STIR04958, Ssa#STIR11431, Ssa#STIR01653, Ssa#STIR00127_4, Ssa#STIR00127_2, Ssa#STIR09112, Ssa#STIR2…	Ssa#STIR06241, Ssa#STIR06215, Ssa#S31963882, Ssa#STIR01350, Ssa#STIR01348, Ssa#S35533908, Ssa#STIR25184, Omy#S15328698, Ssa#S35538660, Ssa#STIR20268, Ssa#STIR09894, Ssa#STIR17300, Ssa#STIR05329, Ssa#STIR20075, Ssa#STIR11973, Ssa#STIR05273, Ssa#STIR16703, Ssa#STIR00112_4, Ssa#STIR00112_3, Ssa#STIR00112_2, Ssa#KSS1759, Ssa#STIR04679, Ssa#STIR17066, Omy#S15335245, Ssa#STIR11631, Ssa#STIR16469, Omy#S…
GO:0005667	transcription factor complex	C	0.0353794	79	209	Ssa#STIR07904, Ssa#STIR22687, Ssa#STIR24831, Ssa#STIR01335, Ssa#STIR22633, Ssa#S31979784, Ssa#STIR09451, Ssa#STIR11705, Ssa#STIR05041, Ssa#STIR24145, Ssa#STIR00063_4, Ssa#STIR00063_3, Ssa#STIR00063_2, Ssa#STIR00156_4, Ssa#STIR00156_3, Ssa#STIR00156_2, Ssa#STIR00134_4, Ssa#STIR00134_3, Ssa#STIR18064, Ssa#STIR26218, Ssa#STIR02238, Ssa#TC87433, Ssa#STIR00057_4, Ssa#STIR00057_3, Ssa#STIR00057_2, Ssa#…	Ssa#STIR01447, Ssa#STIR00003_4, Ssa#STIR00003_3, Ssa#STIR00003_2, Ssa#STIR24966, Ssa#STIR18295, Ssa#STIR06273, Ssa#STIR17768, Ssa#STIR17700, Ssa#STIR01357, Ssa#STIR01334, Ssa#STIR18176, Ssa#S35703456, Ssa#S30290288, Ssa#STIR12856, Ssa#STIR20456, Ssa#STIR12839, Ssa#STIR12833, Ssa#STIR13216, Ssa#STIR01243, Ssa#STIR00001_2, Ssa#STIR12780, Ssa#STIR12761, Omy#S18101978, Ssa#STIR06025, Ssa#STIR09900, S…
GO:0002444	myeloid leukocyte mediated immunity	P	0.0369485	7	3	Ssa#STIR09946, Ssa#STIR03935, Ssa#STIR05473, Ssa#STIR13669, Ssa#STIR02051, Ssa#STIR03695, Ssa#STIR05769	Ssa#STIR05170, Ssa#STIR03800, Ssa#STIR06845
GO:0033500	carbohydrate homeostasis	P	0.0369485	7	3	Ssa#STIR04507, Ssa#STIR18064, Ssa#STIR23988, Ssa#STIR00065_4, Ssa#STIR00065_3, Ssa#STIR00065_2, Ssa#STIR06958	Ssa#STIR12518, Ssa#STIR03341, Ssa#STIR02651
GO:0042593	glucose homeostasis	P	0.0369485	7	3	Ssa#STIR04507, Ssa#STIR18064, Ssa#STIR23988, Ssa#STIR00065_4, Ssa#STIR00065_3, Ssa#STIR00065_2, Ssa#STIR06958	Ssa#STIR12518, Ssa#STIR03341, Ssa#STIR02651
GO:0016197	endosomal transport	P	0.0383574	12	12	Ssa#STIR15506, Omy#CA343712, Ssa#STIR16559, Ssa#STIR13878, Ssa#STIR10589, Ssa#STIR06032, Ssa#STIR19070, Ssa#STIR22959, Ssa#STIR17920, Ssa#STIR15026, Ssa#S30284201, Ssa#STIR07996	Ssa#STIR05441, Ssa#STIR17305, Ssa#STIR05012, Ssa#STIR16522, Ssa#STIR03857, Ssa#STIR23332, Ssa#STIR03553, Ssa#STIR14956, Ssa#STIR19424, Ssa#STIR06946, Ssa#STIR06386, Ssa#STIR13461
GO:0001819	positive regulation of cytokine production	P	0.0383574	11	10	Ssa#STIR12826, Ssa#STIR09946, Ssa#STIR13734, Ssa#STIR03935, Ssa#STIR21981, Ssa#STIR05473, Ssa#STIR13669, Ssa#STIR02051, Ssa#STIR00017_2, Ssa#STIR03695, Ssa#STIR05769	Ssa#STIR05170, Ssa#STIR03800, Ssa#STIR00066_4, Ssa#STIR00066_3, Ssa#STIR00066_2, Ssa#STIR02344, Ssa#STIR25899, Ssa#STIR21447, Ssa#STIR00060_3, Ssa#STIR13421
GO:0002697	regulation of immune effector process	P	0.0383574	11	10	Ssa#STIR13314, Ssa#STIR00009_4, Ssa#STIR00009_3, Ssa#STIR00009_2, Ssa#STIR09946, Ssa#STIR03935, Ssa#STIR05473, Ssa#STIR13669, Ssa#STIR02051, Ssa#STIR03695, Ssa#STIR05769	Ssa#STIR05170, Ssa#STIR03800, Ssa#STIR08687, Ssa#STIR08665, Ssa#STIR08311, Ssa#STIR02344, Ssa#STIR25899, Ssa#STIR21447, Ssa#STIR00060_3, Ssa#STIR17946
GO:0004221	ubiquitin thiolesterase activity	F	0.0427575	22	36	Ssa#TC111428, Ssa#EG915064, Omy#S15319472, Ssa#DW566384, Omy#TC154016, Ssa#S30263316, Ssa#DW582184, Omy#TC140490, Ssa#TC83026, Omy#CA369018, Ssa#S35689258, Ssa#KSS2936, Ssa#DY697887, Ssa#CX352937, Ssa#DY701502, Ssa#STIR21147, Ssa#S18873057, Omy#S15285438, Omy#CR368879, Ssa#S35581710, Ssa#DY733528, Ssa#STIR09510	Ssa#TC108676, Omy#CX028113, Ssa#S35707704, Omy#TC141594, Ssa#TC81821, Ssa#EG831255, Ssa#DW574014, Ssa#S35499905, Ssa#STIR11730, Ssa#TC110233, Omy#S34315100, Ssa#TC101987, Ssa#DY695497, Ssa#S29931263, Omy#CX249630, Ssa#TC96836, Ssa#KSS4785, Ssa#TC80244, Ssa#CK886907, Ssa#TC88753, Omy#BX910090, Ssa#S31972602, Ssa#DY724373, Ssa#EG791074, Ssa#STIR37961, Omy#TC162535, Ssa#DW543929, Ssa#S30296124, Ssa#…
GO:0004616	phosphogluconate dehydrogenase (decarboxylating) activity	F	0.0484277	8	5	Ssa#STIR17655, Omy#DV193142, Ssa#S35692124, Ssa#CL84Contig1, Ssa#STIR01728, Ssa#STIR01686, Ssa#STIR03740, Ssa#STIR05772	Omy#S34423523, Ssa#STIR23857, Omy#CA373202, Ssa#STIR22043, Ssa#STIR06307
GO:0002438	acute inflammatory response to antigenic stimulus	P	0.0484277	6	2	Ssa#STIR09946, Ssa#STIR03935, Ssa#STIR05473, Ssa#STIR02051, Ssa#STIR03695, Ssa#STIR05769	Ssa#STIR05170, Ssa#STIR03800
GO:0004345	glucose-6-phosphate dehydrogenase activity	F	0.0484277	6	2	Ssa#DV106122, Ssa#STIR31819, Ssa#STIR00142_4, Ssa#STIR00142_3, Ssa#STIR00142_2, Ssa#DW180117	Ssa#S30296988, Ssa#S48402149
GO:0002885	positive regulation of hypersensitivity	P	0.0484277	6	2	Ssa#STIR09946, Ssa#STIR03935, Ssa#STIR05473, Ssa#STIR02051, Ssa#STIR03695, Ssa#STIR05769	Ssa#STIR05170, Ssa#STIR03800
GO:0002883	regulation of hypersensitivity	P	0.0484277	6	2	Ssa#STIR09946, Ssa#STIR03935, Ssa#STIR05473, Ssa#STIR02051, Ssa#STIR03695, Ssa#STIR05769	Ssa#STIR05170, Ssa#STIR03800
GO:0002866	positive regulation of acute inflammatory response to antigenic stimulus	P	0.0484277	6	2	Ssa#STIR09946, Ssa#STIR03935, Ssa#STIR05473, Ssa#STIR02051, Ssa#STIR03695, Ssa#STIR05769	Ssa#STIR05170, Ssa#STIR03800
GO:0002864	regulation of acute inflammatory response to antigenic stimulus	P	0.0484277	6	2	Ssa#STIR09946, Ssa#STIR03935, Ssa#STIR05473, Ssa#STIR02051, Ssa#STIR03695, Ssa#STIR05769	Ssa#STIR05170, Ssa#STIR03800
GO:0002863	positive regulation of inflammatory response to antigenic stimulus	P	0.0484277	6	2	Ssa#STIR09946, Ssa#STIR03935, Ssa#STIR05473, Ssa#STIR02051, Ssa#STIR03695, Ssa#STIR05769	Ssa#STIR05170, Ssa#STIR03800
GO:0002861	regulation of inflammatory response to antigenic stimulus	P	0.0484277	6	2	Ssa#STIR09946, Ssa#STIR03935, Ssa#STIR05473, Ssa#STIR02051, Ssa#STIR03695, Ssa#STIR05769	Ssa#STIR05170, Ssa#STIR03800
GO:0002675	positive regulation of acute inflammatory response	P	0.0484277	6	2	Ssa#STIR09946, Ssa#STIR03935, Ssa#STIR05473, Ssa#STIR02051, Ssa#STIR03695, Ssa#STIR05769	Ssa#STIR05170, Ssa#STIR03800
GO:0002524	hypersensitivity	P	0.0484277	6	2	Ssa#STIR09946, Ssa#STIR03935, Ssa#STIR05473, Ssa#STIR02051, Ssa#STIR03695, Ssa#STIR05769	Ssa#STIR05170, Ssa#STIR03800
GO:0008234	cysteine-type peptidase activity	F	0.0496591	29	56	Ssa#STIR02472, Ssa#S30241756, Omy#CA383506, Ssa#S35518250, Ssa#S48394416, Ssa#EG940192, Ssa#TC88604, Ssa#STIR19142, Ssa#S35597250, Ssa#S31963913, Ssa#TC103777, Ssa#STIR15396, Ssa#S35582566, Ssa#KSS3445, Ssa#S31978478, Ssa#S35585784, Omy#S22931646, Ssa#S30240240, Ssa#STIR21147, Ssa#S31979396, Ssa#STIR00126_4, Ssa#STIR00126_3, Ssa#S30280532, Ssa#S35589252, Ssa#STIR21639, Ssa#DW563936, Omy#CA380919,…	Ssa#TC95253, Ssa#S35553637, Ssa#S35591828, Ssa#STIR12886, Omy#S15298577, Ssa#CB511578, Ssa#S35585064, Ssa#S32009082, Ssa#STIR24649, Ssa#DY703333, Ssa#S35546174, Ssa#S24639607, Ssa#CL172Ctg1, Ssa#S35588615, Ssa#TC70262, Ssa#S48431269, Ssa#STIR17260, Ssa#STIR04701, Ssa#STIR11874, Ssa#STIR16626, Ssa#STIR11730, Ssa#STIR16473, Ssa#STIR08837, Ssa#S31994182, Ssa#STIR24027, Ssa#STIR16404, Ssa#S31985907, …
Down-regulated
GO-ID	Term	Category	FDR	#Test	#Ref	TestSeqs	RefSeqs
GO:0016491	oxidoreductase activity	F	6.25344e-25	308	557	Ssa#DY694852, Ssa#S32000380, Ssa#S35687969, Ssa#STIR04649, Ssa#S31972760, Ssa#STIR03543, Ssa#STIR06809, Ssa#S18859895, Ssa#S18876133, Ssa#S30261972, Ssa#STIR04615, Ssa#STIR25921, Omy#S34424224, Ssa#S18871912, Ssa#STIR19287, Ssa#STIR21564, Ssa#STIR03516, Omy#S15321898, Ssa#S35469852, Ssa#TC88700, Ssa#DY705655, Ssa#STIR20441, Ssa#STIR23700, Ssa#TC77828, Ssa#S31978689, Ssa#STIR13917, Ssa#STIR12829, …	Ssa#STIR13419, Ssa#STIR13411, Ssa#STIR00123_4, Ssa#STIR00123_3, Ssa#STIR21005, Ssa#STIR01426, Ssa#STIR01412, Ssa#S37437675, Ssa#S32000036, Ssa#S30294758, Omy#S15281854, Ssa#STIR18249, Ssa#S30294722, Omy#S22164163, Ssa#S29048490, Ssa#STIR06214, Ssa#TC68476, Ssa#STIR00051_4, Ssa#STIR00051_3, Ssa#STIR00051_2, Ssa#STIR05789, Ssa#STIR13396, Ssa#STIR05772, Ssa#STIR05751, Ssa#S32004398, Ssa#STIR05723, S…
GO:1902578	single-organism localization	P	4.5818e-17	404	944	Ssa#DY728515, Ssa#STIR02495, Ssa#DW575876, Omy#CA383578, Ssa#S35535837, Ssa#S30241788, Ssa#STIR00157_4, Ssa#S35490606, Ssa#STIR04642, Ssa#STIR22682, Ssa#S32000347, Ssa#STIR03543, Ssa#S30054796, Ssa#STIR21587, Ssa#STIR03536, Ssa#S35588034, Ssa#TC93042, Ssa#STIR25921, Ssa#S30288576, Ssa#STIR03516, Omy#S27592666, Ssa#STIR25910, Ssa#STIR13970, Ssa#DW181724, Ssa#STIR19257, Ssa#S48406427, Omy#TC140649,…	Ssa#STIR13419, Ssa#S31963973, Ssa#STIR21008, Ssa#STIR01412, Ssa#S18892082, Ssa#STIR00003_4, Ssa#STIR00003_3, Ssa#STIR00003_2, Ssa#S35659023, Ssa#S30294758, Ssa#S30282782, Ssa#STIR18255, Ssa#STIR20540, Ssa#TC109196, Ssa#BI468106, Ssa#S35660899, Ssa#STIR06251, Omy#BX309611, Ssa#STIR12905, Ssa#CX355377, Ssa#S29048490, Ssa#TC111462, Ssa#STIR17796, Ssa#S35603410, Ssa#S35697292, Ssa#STIR25372, Ssa#S484…
GO:0044699	single-organism process	P	4.5818e-17	1312	4180	Ssa#S23659667, Ssa#DY728515, Ssa#S32000380, Ssa#STIR02495, Ssa#S35687969, Ssa#STIR25983, Ssa#DW575876, Ssa#STIR13331, Ssa#STIR05753, Omy#CA383578, Ssa#TC97434, Ssa#S35535837, Ssa#S30241788, Omy#S15316919, Ssa#STIR00157_4, Ssa#STIR25967, Ssa#S35490606, Ssa#STIR22699, Ssa#STIR11131, Ssa#STIR04647, Ssa#STIR04642, Ssa#STIR33530, Ssa#S30295090, Ssa#STIR05729, Ssa#S35685759, Ssa#S31972760, Ssa#DW550176…	Ssa#STIR13419, Ssa#STIR05809, Ssa#S32004463, Ssa#S31963973, Ssa#STIR01447, Ssa#TC87639, Ssa#STIR13407, Ssa#STIR13401, Ssa#STIR01435, Ssa#S35597250, Ssa#S31983538, Ssa#S18888857, Ssa#S31983530, Ssa#STIR21008, Ssa#STIR21004, Ssa#STIR01426, Ssa#DW178668, Ssa#STIR01412, Ssa#S35585260, Ssa#S18876868, Ssa#S18892082, Ssa#KSS3382, Omy#BX074451, Ssa#STIR00003_4, Ssa#STIR00003_3, Ssa#STIR00003_2, Ssa#EG917…
GO:0044765	single-organism transport	P	6.63361e-17	396	925	Ssa#DY728515, Ssa#STIR02495, Ssa#DW575876, Omy#CA383578, Ssa#S35535837, Ssa#S30241788, Ssa#STIR00157_4, Ssa#S35490606, Ssa#STIR04642, Ssa#STIR22682, Ssa#S32000347, Ssa#STIR03543, Ssa#S30054796, Ssa#STIR21587, Ssa#STIR03536, Ssa#S35588034, Ssa#TC93042, Ssa#STIR25921, Ssa#S30288576, Ssa#STIR03516, Omy#S27592666, Ssa#STIR25910, Ssa#STIR13970, Ssa#DW181724, Ssa#STIR19257, Ssa#S48406427, Omy#TC140649,…	Ssa#STIR13419, Ssa#S31963973, Ssa#STIR21008, Ssa#STIR01412, Ssa#S18892082, Ssa#STIR00003_4, Ssa#STIR00003_3, Ssa#STIR00003_2, Ssa#S35659023, Ssa#S30294758, Ssa#S30282782, Ssa#STIR18255, Ssa#STIR20540, Ssa#TC109196, Ssa#BI468106, Ssa#S35660899, Ssa#STIR06251, Ssa#STIR12905, Ssa#CX355377, Ssa#S29048490, Ssa#TC111462, Ssa#STIR17796, Ssa#S35603410, Ssa#S35697292, Ssa#STIR25372, Ssa#S48417463, Ssa#STI…
GO:0005576	extracellular region	C	7.25585e-16	212	393	Ssa#S35517802, Ssa#STIR04649, Ssa#DW550176, Ssa#STIR22682, Ssa#DW554522, Ssa#STIR06809, Ssa#S35552756, Ssa#S18866375, Ssa#STIR23749, Ssa#AM402655, Ssa#STIR13970, Ssa#S31970531, Ssa#STIR13963, Ssa#S18847896, Ssa#S31979775, Ssa#S29912424, Ssa#STIR13917, Ssa#S18866963, Ssa#S30242162, Ssa#S31995557, Ssa#STIR24164, Ssa#STIR14398, Ssa#STIR25210, Ssa#STIR23037, Ssa#STIR18720, Ssa#STIR08969, Ssa#STIR1653…	Omy#CA379492, Ssa#STIR21008, Ssa#S30237369, Ssa#STIR20571, Omy#CA347870, Ssa#STIR18257, Ssa#STIR06265, Omy#BX309611, Ssa#STIR20516, Ssa#STIR00051_4, Ssa#STIR00051_3, Ssa#STIR00051_2, Ssa#STIR05775, Ssa#STIR13342, Omy#S23937710, Ssa#STIR12886, Ssa#S18852798, Omy#BX868220, Omy#BX912760, Ssa#STIR06153, Ssa#STIR05684, Ssa#STIR05681, Omy#S15328778, Ssa#STIR05662, Ssa#STIR24770, Ssa#STIR06044, Ssa#STIR…
GO:0005506	iron ion binding	F	8.07216e-14	98	122	Ssa#S32000380, Ssa#S31972760, Ssa#S32000347, Omy#S34424224, Ssa#STIR21564, Ssa#DW469410, Ssa#STIR12829, Omy#S18097481, Ssa#BQ036296, Ssa#S18836991, Ssa#STIR00119_2, Ssa#STIR00161_4, Ssa#STIR00161_2, Ssa#S30235658, Ssa#STIR42176, Ssa#S35596838, Ssa#S30280356, Ssa#S19104800, Ssa#STIR04519, Ssa#S18864068, Ssa#S35606501, Ssa#S30290701, Ssa#S18834018, Ssa#S31996544, Ssa#STIR15365, Ssa#S35535652, Ssa#S…	Ssa#STIR00123_4, Ssa#STIR00123_3, Ssa#STIR01426, Ssa#S30294758, Omy#S15281854, Ssa#S29048490, Ssa#EG879677, Ssa#STIR05717, Ssa#EG648300, Ssa#S30282601, Ssa#S30279884, Ssa#STIR05681, Ssa#STIR25205, Ssa#S35545847, Ssa#S32009082, Ssa#S31975661, Omy#CA385863, Ssa#S35676939, Ssa#S31994703, Ssa#S30279669, Ssa#S30293917, Ssa#STIR09814, Ssa#S30263228, Ssa#S30294385, Ssa#S30244032, Ssa#TC108295, Ssa#STIR0…
GO:0044710	single-organism metabolic process	P	3.94555e-13	530	1439	Ssa#S32000380, Ssa#STIR02495, Ssa#S35687969, Ssa#STIR25983, Ssa#STIR13331, Ssa#S30241788, Omy#S15316919, Ssa#STIR00157_4, Ssa#STIR05729, Ssa#S31972760, Ssa#STIR22682, Ssa#STIR25949, Ssa#STIR03543, Ssa#S35522798, Ssa#STIR06809, Ssa#STIR24851, Ssa#STIR04623, Ssa#S18847249, Ssa#S18859895, Ssa#S18876133, Ssa#S30261972, Ssa#STIR04615, Ssa#STIR25921, Omy#S34424224, Ssa#S18871912, Ssa#STIR19287, Omy#S15…	Ssa#STIR05809, Ssa#S32004463, Ssa#STIR01447, Ssa#TC87639, Ssa#STIR13407, Ssa#S31983530, Ssa#STIR01426, Ssa#STIR01412, Omy#BX074451, Ssa#STIR24966, Ssa#STIR12992, Ssa#STIR18295, Ssa#S37437675, Ssa#KSS3361, Ssa#STIR24948, Omy#S18157710, Ssa#S35553677, Omy#S15281854, Ssa#STIR12950, Ssa#STIR18252, Ssa#KSS3328, Ssa#STIR06273, Ssa#S30294722, Omy#S34424120, Ssa#STIR12930, Ssa#STIR18232, Omy#CU068354, Ss…
GO:0005833	hemoglobin complex	C	5.62993e-13	25	2	Ssa#S32000347, Omy#S18097481, Ssa#S18836991, Ssa#STIR00119_2, Ssa#S19104800, Ssa#STIR04519, Ssa#S35606501, Omy#S22932292, Ssa#S30255007, Ssa#S31979502, Omy#S32813648, Ssa#STIR02772, Omy#S18097120, Ssa#S18836646, Ssa#CL4Contig1, Ssa#STIR00120_3, Ssa#STIR00120_2, Ssa#STIR14663, Omy#S27592220, Omy#S27593966, Ssa#STIR16145, Ssa#STIR03655, Omy#S18143322, Ssa#STIR15531, Ssa#STIR04685	Ssa#S30262342, Ssa#STIR00119_3
GO:0020037	heme binding	F	8.92317e-13	79	88	Ssa#S32000380, Ssa#S31972760, Ssa#S32000347, Omy#S34424224, Omy#S18097481, Ssa#BQ036296, Ssa#S18836991, Ssa#STIR00119_2, Ssa#STIR00161_4, Ssa#STIR00161_2, Ssa#STIR15479, Ssa#S35596838, Omy#CT572706, Ssa#S19104800, Ssa#STIR04519, Ssa#S18864068, Ssa#S35606501, Ssa#S18834018, Ssa#S31996544, Omy#S22932292, Ssa#S30239290, Ssa#S35604254, Ssa#STIR08181, Ssa#S30255007, Ssa#S31979502, Ssa#STIR00094_4, Ssa…	Ssa#EG879677, Ssa#EG648300, Ssa#STIR20466, Ssa#S30282601, Ssa#S30295066, Ssa#AM083838, Omy#CA385863, Ssa#S31994703, Omy#BX863193, Ssa#S31987534, Ssa#S30263228, Ssa#S31963491, Ssa#STIR24431, Ssa#S48397803, Ssa#STIR00161_3, Ssa#KSSb2378, Ssa#DY741343, Ssa#CK876940, Omy#CT564241, Ssa#STIR17189, Ssa#S18836993, Ssa#S30273906, Omy#CB496410, Ssa#S30262342, Ssa#S35564378, Ssa#TC102550, Ssa#STIR39924, Omy…
GO:0051179	localization	P	1.3506e-12	555	1540	Ssa#S35517802, Ssa#DY728515, Ssa#STIR02495, Ssa#DW575876, Ssa#S31979170, Ssa#STIR02488, Omy#CA383578, Ssa#S35535837, Ssa#S35542320, Ssa#S30241788, Ssa#STIR00157_4, Ssa#S35490606, Ssa#DY719826, Ssa#STIR04642, Ssa#S35685752, Ssa#STIR22682, Ssa#S32000347, Ssa#STIR03543, Ssa#S30054796, Ssa#TC75009, Ssa#S30290877, Ssa#STIR21587, Omy#TC153723, Ssa#STIR03536, Ssa#S35588034, Ssa#S18847249, Ssa#TC93042, S…	Omy#CA362601, Ssa#STIR13419, Ssa#S31963973, Ssa#STIR01447, Ssa#STIR00123_4, Ssa#STIR00123_3, Ssa#S32000092, Ssa#STIR21008, Ssa#STIR01426, Ssa#STIR24980, Ssa#STIR01415, Ssa#STIR01412, Ssa#S32012039, Ssa#S18892082, Ssa#STIR00003_4, Ssa#STIR00003_3, Ssa#STIR00003_2, Ssa#S35659023, Ssa#S18888801, Ssa#S30294758, Omy#CA363099, Ssa#S30282782, Ssa#STIR18255, Ssa#STIR20540, Ssa#BI468116, Omy#CX039756, Ssa…
GO:0046906	tetrapyrrole binding	F	2.40447e-12	80	93	Ssa#S32000380, Ssa#S31972760, Ssa#S32000347, Omy#S34424224, Omy#S18097481, Ssa#BQ036296, Ssa#S35596206, Ssa#S18836991, Ssa#STIR00119_2, Ssa#STIR00161_4, Ssa#STIR00161_2, Ssa#STIR15479, Ssa#S35596838, Omy#CT572706, Ssa#S19104800, Ssa#STIR04519, Ssa#S18864068, Ssa#S35606501, Ssa#S18834018, Ssa#S31996544, Omy#S22932292, Ssa#S30239290, Ssa#S35604254, Ssa#STIR08181, Ssa#S30255007, Ssa#S31979502, Ssa#S…	Ssa#EG879677, Ssa#EG648300, Ssa#STIR20466, Ssa#S30282601, Ssa#S30295066, Ssa#AM083838, Omy#CA385863, Ssa#S31994703, Omy#BX863193, Ssa#S31987534, Ssa#S30263228, Ssa#S31963491, Ssa#STIR24431, Ssa#S48397803, Ssa#STIR00161_3, Ssa#KSSb2378, Ssa#STIR24389, Ssa#DY741343, Ssa#CK876940, Omy#CT564241, Ssa#STIR17189, Ssa#S18836993, Ssa#S30273906, Omy#CB496410, Ssa#STIR24104, Ssa#S30262342, Ssa#S35564378, Ss…
GO:0006811	ion transport	P	6.62847e-12	252	563	Ssa#DY728515, Ssa#STIR02495, Ssa#DW575876, Ssa#S30241788, Ssa#STIR00157_4, Ssa#S35490606, Ssa#STIR04642, Ssa#STIR03543, Ssa#S30054796, Ssa#STIR21587, Ssa#S35588034, Ssa#STIR25921, Ssa#S30288576, Omy#S27592666, Ssa#STIR25910, Ssa#STIR13970, Ssa#DW181724, Ssa#STIR19257, Ssa#S48406427, Omy#S34309140, Ssa#STIR11769, Ssa#STIR09481, Ssa#STIR10652, Ssa#STIR12829, Omy#BX855662, Omy#S18154716, Ssa#STIR050…	Ssa#STIR13419, Ssa#STIR21008, Ssa#STIR01412, Ssa#S30294758, Ssa#STIR18255, Ssa#TC109196, Ssa#STIR06251, Ssa#S29048490, Ssa#TC111462, Ssa#STIR17796, Ssa#S35603410, Ssa#S35697292, Ssa#S30279941, Ssa#S35554078, Ssa#STIR05751, Omy#S23937765, Ssa#DY710726, Ssa#STIR05717, Ssa#STIR01358, Ssa#STIR01324, Ssa#CA061717, Omy#CR372961, Ssa#STIR12872, Omy#S34424057, Omy#CA381616, Omy#CA367311, Ssa#STIR18122, S…
GO:0006810	transport	P	2.43379e-11	526	1472	Ssa#S35517802, Ssa#DY728515, Ssa#STIR02495, Ssa#DW575876, Ssa#S31979170, Omy#CA383578, Ssa#S35535837, Ssa#S35542320, Ssa#S30241788, Ssa#STIR00157_4, Ssa#S35490606, Ssa#DY719826, Ssa#STIR04642, Ssa#S35685752, Ssa#STIR22682, Ssa#S32000347, Ssa#STIR03543, Ssa#S30054796, Ssa#TC75009, Ssa#S30290877, Ssa#STIR21587, Omy#TC153723, Ssa#STIR03536, Ssa#S35588034, Ssa#S18847249, Ssa#TC93042, Ssa#STIR25921, S…	Omy#CA362601, Ssa#STIR13419, Ssa#S31963973, Ssa#STIR00123_4, Ssa#STIR00123_3, Ssa#S32000092, Ssa#STIR21008, Ssa#STIR01426, Ssa#STIR24980, Ssa#STIR01415, Ssa#STIR01412, Ssa#S32012039, Ssa#S18892082, Ssa#STIR00003_4, Ssa#STIR00003_3, Ssa#STIR00003_2, Ssa#S35659023, Ssa#S18888801, Ssa#S30294758, Omy#CA363099, Ssa#S30282782, Ssa#STIR18255, Ssa#STIR20540, Ssa#BI468116, Omy#CX039756, Ssa#STIR06260, Ssa…
GO:0051234	establishment of localization	P	2.76834e-11	528	1481	Ssa#S35517802, Ssa#DY728515, Ssa#STIR02495, Ssa#DW575876, Ssa#S31979170, Omy#CA383578, Ssa#S35535837, Ssa#S35542320, Ssa#S30241788, Ssa#STIR00157_4, Ssa#S35490606, Ssa#DY719826, Ssa#STIR04642, Ssa#S35685752, Ssa#STIR22682, Ssa#S32000347, Ssa#STIR03543, Ssa#S30054796, Ssa#TC75009, Ssa#S30290877, Ssa#STIR21587, Omy#TC153723, Ssa#STIR03536, Ssa#S35588034, Ssa#S18847249, Ssa#TC93042, Ssa#STIR25921, S…	Omy#CA362601, Ssa#STIR13419, Ssa#S31963973, Ssa#STIR00123_4, Ssa#STIR00123_3, Ssa#S32000092, Ssa#STIR21008, Ssa#STIR01426, Ssa#STIR24980, Ssa#STIR01415, Ssa#STIR01412, Ssa#S32012039, Ssa#S18892082, Ssa#STIR00003_4, Ssa#STIR00003_3, Ssa#STIR00003_2, Ssa#S35659023, Ssa#S18888801, Ssa#S30294758, Omy#CA363099, Ssa#S30282782, Ssa#STIR18255, Ssa#STIR20540, Ssa#BI468116, Omy#CX039756, Ssa#STIR06260, Ssa…
GO:0065008	regulation of biological quality	P	3.39354e-11	163	313	Ssa#STIR25922, Ssa#STIR23749, Ssa#STIR22639, Ssa#STIR23700, Ssa#S29912424, Ssa#STIR10652, Ssa#STIR12829, Ssa#STIR05073, Ssa#STIR18779, Ssa#TC110947, Ssa#STIR25210, Ssa#STIR18720, Ssa#S35574435, Ssa#STIR03497, Ssa#STIR14337, Ssa#STIR02388, Ssa#STIR13219, Ssa#STIR13201, Ssa#STIR24754, Ssa#STIR20393, Ssa#STIR24745, Ssa#STIR13892, Ssa#CK898432, Ssa#DW541352, Ssa#STIR23603, Ssa#S30276494, Ssa#TC103761…	Ssa#STIR05809, Ssa#STIR12985, Ssa#STIR18275, Ssa#S30294758, Ssa#S29048490, Ssa#STIR17796, Ssa#STIR05775, Ssa#STIR05767, Ssa#STIR25313, Ssa#STIR20488, Ssa#STIR12849, Ssa#STIR18110, Ssa#STIR06130, Ssa#STIR05684, Ssa#STIR05676, Ssa#STIR17621, Ssa#STIR17611, Ssa#STIR25205, Ssa#STIR18064, Ssa#STIR12740, Ssa#STIR18037, Ssa#STIR20340, Ssa#CX355143, Ssa#STIR09964, Ssa#STIR09948, Ssa#STIR05559, Ssa#STIR25…
GO:0015671	oxygen transport	P	5.81388e-11	26	6	Ssa#S32000347, Omy#S18097481, Ssa#S18836991, Ssa#STIR00119_2, Ssa#S19104800, Ssa#STIR04519, Ssa#S35606501, Omy#S22932292, Ssa#S30255007, Ssa#S31979502, Ssa#S35536011, Omy#S32813648, Ssa#STIR02772, Omy#S18097120, Ssa#S18836646, Ssa#CL4Contig1, Ssa#STIR00120_3, Ssa#STIR00120_2, Ssa#STIR14663, Omy#S27592220, Omy#S27593966, Ssa#STIR16145, Ssa#STIR03655, Omy#S18143322, Ssa#STIR15531, Ssa#STIR04685	Ssa#S48397803, Ssa#STIR09419, Ssa#S30262342, Omy#S15340567, Omy#S15340566, Ssa#STIR00119_3
GO:0019825	oxygen binding	F	5.81388e-11	26	6	Ssa#S32000347, Omy#S18097481, Ssa#S18836991, Ssa#STIR00119_2, Ssa#S19104800, Ssa#STIR04519, Ssa#S35606501, Omy#S22932292, Ssa#S30255007, Ssa#S31979502, Ssa#S35536011, Omy#S32813648, Ssa#STIR02772, Omy#S18097120, Ssa#S18836646, Ssa#CL4Contig1, Ssa#STIR00120_3, Ssa#STIR00120_2, Ssa#STIR14663, Omy#S27592220, Omy#S27593966, Ssa#STIR16145, Ssa#STIR03655, Omy#S18143322, Ssa#STIR15531, Ssa#STIR04685	Ssa#S48397803, Ssa#STIR17272, Ssa#S30262342, Omy#S15340567, Omy#S15340566, Ssa#STIR00119_3
GO:0044707	single-multicellular organism process	P	9.35538e-11	251	580	Ssa#STIR00157_4, Ssa#STIR25967, Ssa#STIR22699, Ssa#STIR04642, Ssa#STIR22680, Ssa#STIR11114, Ssa#STIR23762, Ssa#STIR03516, Omy#S18534042, Ssa#STIR22639, Ssa#STIR24803, Ssa#STIR07298, Ssa#S29912424, Ssa#STIR19214, Ssa#STIR29682, Ssa#STIR06184, Ssa#STIR05091, Ssa#STIR08354, Ssa#S35500981, Ssa#STIR05068, Ssa#STIR10603, Ssa#STIR05053, Ssa#STIR01934, Omy#S15290136, Ssa#STIR18779, Ssa#KSS243, Ssa#STIR24…	Ssa#STIR05809, Ssa#STIR13401, Ssa#STIR01435, Ssa#STIR24966, Ssa#STIR12998, Ssa#STIR20590, Ssa#STIR20571, Ssa#S48412664, Ssa#STIR18238, Ssa#STIR18232, Ssa#STIR06265, Ssa#STIR12921, Ssa#STIR06256, Ssa#STIR20516, Ssa#STIR25395, Ssa#STIR25389, Ssa#STIR17768, Ssa#STIR05769, Ssa#CK873574, Ssa#STIR25313, Ssa#STIR05710, Ssa#STIR01357, Ssa#STIR20488, Ssa#STIR06180, Ssa#STIR24808, Ssa#S31968698, Ssa#STIR12…
GO:0003824	catalytic activity	F	1.1729e-10	1212	4024	Ssa#DY728515, Ssa#DY694852, Ssa#S32000380, Ssa#STIR02495, Ssa#S35687969, Ssa#STIR25983, Ssa#STIR13331, Ssa#TC97434, Ssa#S30269483, Ssa#S35541236, Ssa#S30241788, Ssa#S35512344, Ssa#STIR14408, Omy#S15316919, Ssa#STIR00157_4, Ssa#STIR25967, Ssa#S35515607, Ssa#S30250448, Ssa#STIR04649, Ssa#S35553870, Ssa#S18867494, Ssa#KSS3679, Ssa#DW552358, Ssa#S30295090, Ssa#AM402694, Ssa#STIR05729, Ssa#S31972760, …	Omy#CA362601, Ssa#STIR13419, Ssa#S35685325, Ssa#TC95253, Ssa#S32004463, Ssa#STIR13411, Ssa#STIR01447, Ssa#TC104373, Ssa#TC87639, Ssa#STIR13407, Ssa#STIR13404, Ssa#STIR00123_4, Ssa#STIR13401, Ssa#STIR00123_3, Omy#S15244089, Ssa#STIR01437, Ssa#S32000092, Ssa#S35597250, Ssa#S31983530, Ssa#S35472711, Ssa#STIR21005, Ssa#STIR01426, Ssa#TC83260, Omy#S34485980, Ssa#STIR01412, Ssa#S48394416, Omy#S34424196…
GO:0015669	gas transport	P	1.86243e-10	26	7	Ssa#S32000347, Omy#S18097481, Ssa#S18836991, Ssa#STIR00119_2, Ssa#S19104800, Ssa#STIR04519, Ssa#S35606501, Omy#S22932292, Ssa#S30255007, Ssa#S31979502, Ssa#S35536011, Omy#S32813648, Ssa#STIR02772, Omy#S18097120, Ssa#S18836646, Ssa#CL4Contig1, Ssa#STIR00120_3, Ssa#STIR00120_2, Ssa#STIR14663, Omy#S27592220, Omy#S27593966, Ssa#STIR16145, Ssa#STIR03655, Omy#S18143322, Ssa#STIR15531, Ssa#STIR04685	Ssa#S48397803, Ssa#STIR09419, Ssa#S30262342, Omy#S15340567, Omy#S15340566, Ssa#STIR03043, Ssa#STIR00119_3
GO:0043292	contractile fiber	C	1.86243e-10	36	20	Ssa#STIR04642, Ssa#STIR22680, Ssa#STIR25922, Ssa#STIR13892, Ssa#STIR01239, Ssa#STIR12050, Ssa#STIR08802, Ssa#STIR19643, Ssa#STIR07691, Ssa#STIR15203, Ssa#STIR04360, Ssa#STIR25648, Ssa#STIR12518, Ssa#STIR02757, Ssa#STIR22902, Ssa#STIR10905, Ssa#STIR25553, Ssa#STIR02053, Ssa#STIR21135, Ssa#STIR11335, Ssa#STIR00115_4, Ssa#STIR00115_3, Ssa#STIR00115_2, Ssa#STIR23932, Ssa#STIR21736, Ssa#STIR20649, Ssa…	Ssa#STIR20590, Ssa#STIR05572, Ssa#STIR13161, Ssa#STIR17445, Ssa#STIR00163_2, Ssa#STIR05090, Ssa#STIR08842, Ssa#STIR08837, Ssa#STIR12051, Ssa#STIR23437, Ssa#STIR23108, Ssa#STIR02957, Ssa#STIR03355, Ssa#STIR03209, Ssa#STIR22343, Ssa#S35547770, Ssa#STIR21386, Ssa#STIR20722, Ssa#STIR25571, Ssa#STIR17923
GO:0030016	myofibril	C	3.27063e-10	32	15	Ssa#STIR04642, Ssa#STIR22680, Ssa#STIR25922, Ssa#STIR13892, Ssa#STIR12050, Ssa#STIR07691, Ssa#STIR15203, Ssa#STIR04360, Ssa#STIR25648, Ssa#STIR12518, Ssa#STIR02757, Ssa#STIR22902, Ssa#STIR10905, Ssa#STIR25553, Ssa#STIR02053, Ssa#STIR21135, Ssa#STIR11335, Ssa#STIR00115_4, Ssa#STIR00115_3, Ssa#STIR00115_2, Ssa#STIR23932, Ssa#STIR21736, Ssa#STIR19431, Ssa#STIR09673, Ssa#STIR03004, Ssa#STIR24938, Ssa…	Ssa#STIR05572, Ssa#STIR17445, Ssa#STIR00163_2, Ssa#STIR08842, Ssa#STIR08837, Ssa#STIR12051, Ssa#STIR23437, Ssa#STIR23108, Ssa#STIR02957, Ssa#STIR03355, Ssa#STIR03209, Ssa#STIR22343, Ssa#STIR21386, Ssa#STIR25571, Ssa#STIR17923
GO:0044449	contractile fiber part	C	1.21064e-09	33	18	Ssa#STIR04642, Ssa#STIR22680, Ssa#STIR25922, Ssa#STIR13892, Ssa#STIR01239, Ssa#STIR12050, Ssa#STIR08802, Ssa#STIR19643, Ssa#STIR07691, Ssa#STIR15203, Ssa#STIR04360, Ssa#STIR25648, Ssa#STIR12518, Ssa#STIR22902, Ssa#STIR10905, Ssa#STIR25553, Ssa#STIR02053, Ssa#STIR21135, Ssa#STIR11335, Ssa#STIR00115_4, Ssa#STIR00115_3, Ssa#STIR00115_2, Ssa#STIR23932, Ssa#STIR20649, Ssa#STIR09673, Ssa#STIR03004, Ssa…	Ssa#STIR20590, Ssa#STIR05572, Ssa#STIR17445, Ssa#STIR00163_2, Ssa#STIR05090, Ssa#STIR08842, Ssa#STIR08837, Ssa#STIR12051, Ssa#STIR23437, Ssa#STIR23108, Ssa#STIR02957, Ssa#STIR03355, Ssa#STIR03209, Ssa#STIR22343, Ssa#STIR21386, Ssa#STIR20722, Ssa#STIR25571, Ssa#STIR17923
GO:0044711	single-organism biosynthetic process	P	1.34105e-09	181	387	Ssa#STIR02495, Ssa#S30241788, Omy#S15316919, Ssa#STIR03543, Ssa#S35522798, Ssa#STIR06809, Ssa#STIR04615, Ssa#STIR25921, Ssa#S18871912, Ssa#STIR19287, Ssa#STIR25910, Ssa#STIR11769, Ssa#STIR07298, Ssa#STIR13916, Ssa#STIR12829, Ssa#STIR06184, Ssa#S31965594, Omy#S15241012, Ssa#STIR17681, Ssa#STIR18751, Ssa#STIR24110, Ssa#STIR06785, Ssa#STIR16537, Ssa#STIR23011, Ssa#TC97370, Ssa#S30280356, Ssa#S355422…	Ssa#TC87639, Ssa#STIR13407, Ssa#S35553677, Ssa#STIR06273, Ssa#STIR18229, Ssa#STIR06251, Ssa#STIR17768, Ssa#STIR17767, Ssa#S30240065, Ssa#STIR05772, Ssa#STIR05751, Ssa#S32004380, Ssa#STIR00046_4, Ssa#STIR00046_3, Omy#S34309256, Ssa#STIR18183, Ssa#STIR12872, Ssa#STIR18178, Ssa#AM083908, Omy#CB498037, Ssa#STIR12868, Ssa#STIR06174, Ssa#S35660765, Ssa#STIR05685, Ssa#STIR05681, Ssa#STIR13266, Ssa#STIR1…
GO:0046916	cellular transition metal ion homeostasis	P	2.30885e-09	35	22	Ssa#STIR10652, Ssa#STIR12829, Ssa#STIR05073, Ssa#STIR02388, Ssa#STIR24745, Ssa#STIR07708, Ssa#STIR00094_4, Ssa#STIR00094_3, Ssa#STIR00094_2, Ssa#STIR11496, Ssa#STIR08094, Ssa#STIR02772, Ssa#STIR00093_4, Ssa#STIR00093_3, Ssa#STIR00093_2, Ssa#STIR10969, Ssa#STIR02087, Ssa#STIR07522, Ssa#STIR06431, Ssa#STIR16807, Ssa#STIR10262, Ssa#STIR11325, Ssa#STIR19447, Ssa#STIR06349, Ssa#STIR05204, Ssa#STIR2107…	Ssa#S30294758, Ssa#S29048490, Ssa#STIR25205, Ssa#STIR09814, Ssa#S30244032, Ssa#STIR00109_4, Ssa#STIR08774, Ssa#STIR11460, Ssa#STIR08599, Ssa#STIR11171, Ssa#S35663053, Ssa#STIR14672, Ssa#STIR02500, Ssa#STIR02482, Ssa#S18889851, Ssa#STIR10003, Ssa#STIR00012_4, Ssa#STIR00012_3, Ssa#STIR00012_2, Ssa#STIR21327, Omy#S15283055, Ssa#STIR02111
GO:0032501	multicellular organismal process	P	3.85473e-09	255	622	Ssa#STIR00157_4, Ssa#STIR25967, Ssa#STIR22699, Ssa#STIR04642, Ssa#STIR22680, Ssa#STIR11114, Ssa#STIR23762, Ssa#STIR03516, Omy#S18534042, Ssa#STIR22639, Ssa#STIR24803, Ssa#STIR07298, Ssa#S29912424, Ssa#STIR19214, Ssa#STIR29682, Ssa#STIR06184, Ssa#STIR05091, Ssa#STIR08354, Ssa#S35500981, Ssa#STIR05068, Ssa#STIR10603, Ssa#STIR05053, Ssa#STIR01934, Omy#S15290136, Ssa#STIR18779, Ssa#KSS243, Ssa#STIR24…	Ssa#STIR05809, Ssa#STIR13401, Ssa#STIR01435, Ssa#STIR24966, Ssa#STIR12998, Ssa#STIR20590, Ssa#STIR20571, Ssa#S48412664, Ssa#STIR18238, Ssa#STIR18232, Ssa#STIR06265, Ssa#STIR18229, Ssa#STIR12921, Ssa#STIR06256, Ssa#STIR20516, Ssa#STIR25395, Ssa#STIR25389, Ssa#STIR17768, Ssa#STIR05769, Ssa#CK873574, Ssa#STIR25313, Ssa#STIR05710, Ssa#STIR01357, Ssa#S32008714, Ssa#STIR20488, Ssa#STIR06180, Ssa#STIR24…
GO:0009072	aromatic amino acid family metabolic process	P	3.88167e-09	41	33	Ssa#S35687969, Ssa#STIR25983, Ssa#STIR05729, Ssa#STIR12829, Ssa#STIR13219, Ssa#STIR04547, Ssa#S18846027, Ssa#STIR12725, Ssa#STIR02900, Ssa#STIR26248, Ssa#STIR19752, Ssa#STIR09996, Ssa#S31987806, Ssa#STIR09285, Ssa#STIR12632, Ssa#STIR09260, Ssa#STIR19007, Ssa#STIR03959, Ssa#STIR13705, Ssa#STIR26138, Ssa#STIR15271, Ssa#STIR13028, Ssa#STIR04346, Ssa#STIR03253, Ssa#STIR14769, Ssa#STIR12538, Ssa#STIR0…	Ssa#STIR18252, Ssa#STIR06273, Ssa#STIR06117, Ssa#S30279884, Ssa#STIR25243, Ssa#S32009082, Ssa#STIR17531, Ssa#STIR09813, Ssa#STIR00109_4, Ssa#STIR17241, Ssa#DW541904, Ssa#STIR12336, Ssa#STIR11877, Ssa#STIR11820, Ssa#STIR09288, Ssa#STIR08703, Ssa#STIR08542, Ssa#STIR23280, Ssa#STIR23196, Ssa#STIR11181, Ssa#STIR15459, Ssa#STIR08052, Ssa#DY736581, Ssa#STIR18842, Ssa#STIR18834, Omy#CA351681, Ssa#STIR14…
GO:0005509	calcium ion binding	F	8.07047e-09	183	405	Ssa#STIR02488, Ssa#DW552379, Omy#BX878589, Ssa#S30281510, Ssa#STIR04642, Ssa#S35553870, Ssa#S22244225, Ssa#EG763079, Ssa#STIR04628, Ssa#S18866375, Ssa#STIR23749, Ssa#STIR13970, Ssa#S46932387, Ssa#STIR17077, Ssa#TC84312, Omy#TC158577, Ssa#S29912424, Ssa#STIR12833, Ssa#STIR24164, Ssa#TC107590, Omy#CA374158, Ssa#S48395584, Omy#BX882961, Ssa#DY729506, Ssa#S35522011, Ssa#STIR25878, Ssa#STIR08912, Ssa#…	Ssa#S35478035, Omy#S34311657, Ssa#S31983538, Ssa#STIR36963, Ssa#STIR21008, Ssa#S35585268, Ssa#S30263601, Omy#BX890245, Omy#S15275191, Omy#CA347870, Ssa#KSS3302, Ssa#S35553637, Omy#TC141945, Ssa#S30276052, Ssa#STIR17796, Ssa#STIR17791, Omy#CA378941, Ssa#DW550507, Ssa#S30240091, Ssa#DY722755, Ssa#S30279955, Ssa#STIR05773, Ssa#S30295146, Ssa#S18888798, Ssa#CK873543, Ssa#STIR01324, Ssa#S30243934, Omy…
GO:0055076	transition metal ion homeostasis	P	8.07047e-09	35	24	Ssa#STIR10652, Ssa#STIR12829, Ssa#STIR05073, Ssa#STIR02388, Ssa#STIR24745, Ssa#STIR07708, Ssa#STIR00094_4, Ssa#STIR00094_3, Ssa#STIR00094_2, Ssa#STIR11496, Ssa#STIR08094, Ssa#STIR02772, Ssa#STIR00093_4, Ssa#STIR00093_3, Ssa#STIR00093_2, Ssa#STIR10969, Ssa#STIR02087, Ssa#STIR07522, Ssa#STIR06431, Ssa#STIR16807, Ssa#STIR10262, Ssa#STIR11325, Ssa#STIR19447, Ssa#STIR06349, Ssa#STIR05204, Ssa#STIR2107…	Ssa#S30294758, Ssa#S29048490, Ssa#STIR25205, Ssa#STIR09814, Ssa#S30244032, Ssa#STIR00109_4, Ssa#STIR08774, Ssa#STIR11460, Ssa#STIR08599, Ssa#STIR11171, Ssa#S35663053, Ssa#STIR14672, Ssa#STIR02500, Ssa#S30290938, Ssa#STIR02482, Ssa#S18889851, Ssa#STIR10003, Ssa#STIR00012_4, Ssa#STIR00012_3, Ssa#STIR00012_2, Ssa#STIR26222, Ssa#STIR21327, Omy#S15283055, Ssa#STIR02111
GO:0030017	sarcomere	C	9.59253e-09	29	15	Ssa#STIR04642, Ssa#STIR22680, Ssa#STIR25922, Ssa#STIR13892, Ssa#STIR12050, Ssa#STIR07691, Ssa#STIR15203, Ssa#STIR04360, Ssa#STIR25648, Ssa#STIR12518, Ssa#STIR22902, Ssa#STIR10905, Ssa#STIR25553, Ssa#STIR02053, Ssa#STIR21135, Ssa#STIR11335, Ssa#STIR00115_4, Ssa#STIR00115_3, Ssa#STIR00115_2, Ssa#STIR23932, Ssa#STIR09673, Ssa#STIR03004, Ssa#STIR24938, Ssa#STIR06283, Ssa#STIR12918, Ssa#STIR18895, Ssa…	Ssa#STIR05572, Ssa#STIR17445, Ssa#STIR00163_2, Ssa#STIR08842, Ssa#STIR08837, Ssa#STIR12051, Ssa#STIR23437, Ssa#STIR23108, Ssa#STIR02957, Ssa#STIR03355, Ssa#STIR03209, Ssa#STIR22343, Ssa#STIR21386, Ssa#STIR25571, Ssa#STIR17923
GO:0016248	channel inhibitor activity	F	1.46126e-08	39	32	Ssa#STIR04642, Ssa#STIR13970, Ssa#STIR08912, Ssa#STIR05635, Ssa#STIR05634, Ssa#STIR01239, Ssa#STIR01237, Ssa#STIR20923, Ssa#STIR08802, Ssa#STIR20854, Ssa#STIR19643, Ssa#STIR04340, Ssa#STIR02775, Ssa#STIR01671, Ssa#STIR01665, Ssa#STIR26088, Ssa#STIR22902, Ssa#STIR10969, Ssa#STIR05363, Ssa#STIR06431, Ssa#STIR03157, Ssa#STIR25514, Ssa#STIR11350, Ssa#STIR21105, Ssa#STIR14619, Ssa#STIR11343, Ssa#STIR0…	Ssa#STIR21008, Ssa#STIR17796, Ssa#STIR01324, Ssa#STIR18122, Ssa#STIR06150, Ssa#STIR12740, Ssa#STIR18046, Ssa#STIR05314, Ssa#STIR12387, Ssa#STIR05159, Ssa#STIR05149, Ssa#STIR16473, Ssa#STIR24027, Ssa#STIR09242, Ssa#STIR00103_4, Ssa#STIR00103_3, Ssa#STIR00103_2, Ssa#STIR22624, Ssa#STIR22517, Ssa#STIR21808, Ssa#STIR02693, Ssa#STIR07446, Ssa#STIR22019, Ssa#STIR25985, Ssa#STIR19215, Ssa#STIR13868, Ssa…
GO:0008200	ion channel inhibitor activity	F	1.46126e-08	39	32	Ssa#STIR04642, Ssa#STIR13970, Ssa#STIR08912, Ssa#STIR05635, Ssa#STIR05634, Ssa#STIR01239, Ssa#STIR01237, Ssa#STIR20923, Ssa#STIR08802, Ssa#STIR20854, Ssa#STIR19643, Ssa#STIR04340, Ssa#STIR02775, Ssa#STIR01671, Ssa#STIR01665, Ssa#STIR26088, Ssa#STIR22902, Ssa#STIR10969, Ssa#STIR05363, Ssa#STIR06431, Ssa#STIR03157, Ssa#STIR25514, Ssa#STIR11350, Ssa#STIR21105, Ssa#STIR14619, Ssa#STIR11343, Ssa#STIR0…	Ssa#STIR21008, Ssa#STIR17796, Ssa#STIR01324, Ssa#STIR18122, Ssa#STIR06150, Ssa#STIR12740, Ssa#STIR18046, Ssa#STIR05314, Ssa#STIR12387, Ssa#STIR05159, Ssa#STIR05149, Ssa#STIR16473, Ssa#STIR24027, Ssa#STIR09242, Ssa#STIR00103_4, Ssa#STIR00103_3, Ssa#STIR00103_2, Ssa#STIR22624, Ssa#STIR22517, Ssa#STIR21808, Ssa#STIR02693, Ssa#STIR07446, Ssa#STIR22019, Ssa#STIR25985, Ssa#STIR19215, Ssa#STIR13868, Ssa…
GO:0016247	channel regulator activity	F	1.57626e-08	40	34	Ssa#STIR04642, Ssa#STIR13970, Ssa#STIR08912, Ssa#STIR05635, Ssa#STIR05634, Ssa#STIR01239, Ssa#STIR01237, Ssa#STIR20923, Ssa#STIR08802, Ssa#STIR20854, Ssa#STIR19643, Ssa#STIR04340, Ssa#STIR02775, Ssa#STIR01671, Ssa#STIR01665, Ssa#STIR26088, Ssa#STIR22902, Ssa#STIR10969, Ssa#STIR05363, Ssa#STIR06431, Ssa#STIR03157, Ssa#STIR25514, Ssa#STIR11350, Ssa#STIR21105, Ssa#STIR14619, Ssa#STIR11343, Ssa#STIR0…	Ssa#STIR21008, Ssa#STIR17796, Ssa#STIR01324, Ssa#STIR18122, Ssa#STIR06150, Ssa#STIR12740, Ssa#STIR18046, Ssa#STIR05314, Ssa#STIR12387, Ssa#STIR05159, Ssa#STIR05149, Ssa#STIR16473, Ssa#STIR24027, Ssa#STIR09242, Ssa#STIR00103_4, Ssa#STIR00103_3, Ssa#STIR00103_2, Ssa#STIR22624, Ssa#STIR22517, Ssa#STIR03313, Ssa#STIR21808, Ssa#STIR02693, Ssa#STIR07446, Ssa#STIR22019, Ssa#STIR25985, Ssa#STIR19215, Ssa…
GO:0050878	regulation of body fluid levels	P	2.40392e-08	39	33	Ssa#S29912424, Ssa#STIR18720, Ssa#STIR14337, Ssa#STIR24754, Ssa#STIR13892, Ssa#TC103761, Ssa#STIR19779, Ssa#STIR15327, Ssa#S31981247, Omy#S15320564, Ssa#S32009331, Ssa#STIR00117_4, Ssa#STIR00117_3, Ssa#STIR00117_2, Ssa#TC110751, Ssa#STIR07691, Ssa#STIR26776, Omy#S15262708, Ssa#DV106512, Ssa#STIR16288, Ssa#STIR00018_4, Ssa#STIR00018_3, Ssa#STIR00018_2, Ssa#STIR25535, Ssa#S19100148, Ssa#STIR00066_3…	Ssa#STIR18037, Ssa#STIR00087_4, Ssa#STIR00087_3, Ssa#STIR00087_2, Ssa#STIR16882, Ssa#STIR17210, Omy#BE669053, Ssa#STIR08737, Ssa#STIR03892, Ssa#STIR15858, Ssa#STIR04264, Ssa#STIR23350, Ssa#STIR09055, Ssa#STIR23318, Ssa#TC106651, Ssa#STIR22853, Ssa#S18835908, Ssa#STIR04090, Omy#BX077089, Ssa#STIR00066_4, Omy#S18155141, Ssa#STIR10312, Ssa#STIR07594, Ssa#STIR15193, Ssa#STIR21826, Omy#CA383498, Ssa#S…
GO:0044281	small molecule metabolic process	P	2.40392e-08	309	815	Ssa#STIR02495, Ssa#S35687969, Ssa#STIR25983, Ssa#S30241788, Ssa#STIR00157_4, Ssa#STIR05729, Ssa#STIR22682, Ssa#STIR25949, Ssa#STIR03543, Ssa#S35522798, Ssa#STIR06809, Ssa#S18859895, Ssa#S18876133, Ssa#STIR04615, Ssa#STIR25921, Ssa#S18871912, Ssa#STIR19287, Ssa#STIR25910, Ssa#S35469852, Ssa#S18889845, Ssa#STIR13970, Ssa#STIR11769, Ssa#TC77828, Omy#S15271077, Ssa#STIR07298, Ssa#STIR12829, Ssa#S3029…	Ssa#TC87639, Ssa#S31983530, Ssa#STIR01426, Ssa#STIR01412, Omy#BX074451, Ssa#STIR18295, Ssa#KSS3361, Omy#S15281854, Ssa#STIR12950, Ssa#STIR18252, Ssa#STIR06273, Ssa#S30294722, Ssa#STIR18232, Ssa#STIR18229, Ssa#STIR18220, Ssa#STIR06251, Ssa#STIR12902, Ssa#STIR06213, Ssa#STIR00051_4, Ssa#STIR00051_3, Ssa#STIR00051_2, Ssa#TC82725, Ssa#STIR17767, Ssa#S35592328, Ssa#S30240065, Ssa#STIR05772, Ssa#STIR25…
GO:0015698	inorganic anion transport	P	2.8856e-08	61	79	Ssa#S35490606, Omy#S27592666, Ssa#S48406427, Ssa#STIR09481, Ssa#STIR18779, Ssa#STIR16537, Ssa#S31963315, Omy#TC160146, Ssa#S31999264, Ssa#DY723537, Ssa#DW575038, Ssa#STIR17539, Ssa#TC108554, Omy#DV202311, Ssa#S35582593, Omy#CA387712, Ssa#STIR05529, Omy#S18095701, Ssa#S35501247, Ssa#EG832720, Ssa#CA039113, Ssa#TC101496, Ssa#STIR09261, Ssa#STIR11514, Ssa#S30292180, Ssa#S18863448, Omy#S34314498, Ssa…	Ssa#S35697292, Ssa#S35554078, Omy#CA367300, Ssa#AM402711, Omy#S18533829, Ssa#TC90129, Ssa#S31976100, Ssa#CB515777, Ssa#S31999517, Ssa#STIR25004, Ssa#TC94391, Ssa#STIR09761, Ssa#STIR16797, Ssa#KSS1868, Omy#CA385510, Ssa#STIR12354, Ssa#S18871377, Omy#CA346768, Omy#TC133680, Omy#CX252908, Ssa#TC86306, Omy#CR369441, Ssa#S30293441, Omy#S15278238, Ssa#STIR11645, Ssa#S35552318, Omy#TC171771, Ssa#S302786…
GO:0007596	blood coagulation	P	3.64274e-08	34	25	Ssa#S29912424, Ssa#STIR18720, Ssa#STIR14337, Ssa#STIR24754, Ssa#STIR13892, Ssa#TC103761, Ssa#STIR19779, Ssa#S31981247, Omy#S15320564, Ssa#S32009331, Ssa#STIR00117_4, Ssa#STIR00117_3, Ssa#STIR00117_2, Ssa#TC110751, Ssa#STIR07691, Ssa#STIR26776, Omy#S15262708, Ssa#DV106512, Ssa#STIR00018_4, Ssa#STIR00018_3, Ssa#STIR00018_2, Ssa#STIR25535, Ssa#S19100148, Ssa#STIR21101, Omy#S15318029, Omy#CA341776, S…	Ssa#STIR18037, Ssa#STIR00087_4, Ssa#STIR00087_3, Ssa#STIR00087_2, Ssa#STIR16882, Ssa#STIR17210, Omy#BE669053, Ssa#STIR08737, Ssa#STIR03892, Ssa#STIR23350, Ssa#STIR23318, Ssa#TC106651, Ssa#S18835908, Omy#BX077089, Omy#S18155141, Ssa#STIR10312, Ssa#STIR21826, Omy#CA383498, Ssa#S18835401, Ssa#DY731617, Ssa#STIR14588, Ssa#S31992293, Ssa#STIR22079, Ssa#STIR13743, Ssa#S35585428
GO:1901605	alpha-amino acid metabolic process	P	4.49398e-08	100	178	Ssa#S35687969, Ssa#STIR25983, Ssa#STIR05729, Ssa#STIR22682, Ssa#STIR06809, Ssa#STIR19287, Ssa#STIR12829, Ssa#S30296786, Ssa#STIR07259, Omy#S15241012, Ssa#S30235658, Ssa#TC79350, Ssa#STIR24110, Ssa#STIR06785, Ssa#TC97370, Omy#BX314283, Ssa#S35582672, Ssa#STIR14304, Ssa#STIR13219, Ssa#STIR11038, Ssa#STIR04547, Ssa#S31991795, Ssa#STIR21405, Ssa#STIR12725, Ssa#STIR02900, Ssa#STIR26248, Ssa#STIR19752,…	Ssa#STIR12950, Ssa#STIR18252, Ssa#STIR06273, Ssa#STIR18229, Ssa#S35592328, Ssa#STIR25346, Ssa#STIR24852, Ssa#STIR18183, Ssa#STIR18135, Ssa#STIR06160, Ssa#STIR06117, Ssa#STIR17655, Ssa#STIR25243, Ssa#BM414422, Ssa#S30279805, Ssa#AM402735, Ssa#STIR06044, Ssa#STIR17550, Ssa#STIR17533, Ssa#STIR17531, Ssa#STIR17511, Ssa#S18833458, Ssa#STIR12679, Ssa#STIR12657, Ssa#STIR24601, Ssa#STIR09828, Ssa#STIR098…
GO:0016810	hydrolase activity, acting on carbon-nitrogen (but not peptide) bonds	F	5.42815e-08	52	61	Ssa#S35515607, Ssa#STIR06809, Ssa#S30296786, Ssa#STIR06184, Ssa#STIR07259, Ssa#CA048628, Ssa#TC79350, Omy#BX314283, Ssa#S48403096, Ssa#S30240526, Ssa#S30288427, Omy#TC149797, Ssa#S30239986, Ssa#S35512818, Ssa#CX727404, Omy#CX250819, Ssa#STIR09996, Ssa#STIR26214, Ssa#S35517658, Ssa#S18835730, Ssa#STIR18613, Ssa#S35564578, Ssa#S35534582, Ssa#STIR03381, Ssa#STIR21378, Ssa#STIR42665, Ssa#S35532301, S…	Ssa#TC87639, Ssa#KSS3361, Omy#CU068354, Ssa#S35519747, Ssa#STIR40066, Ssa#AM083908, Ssa#STIR25243, Ssa#S35685163, Ssa#DW555165, Ssa#S30275333, Ssa#DW578668, Ssa#S30263316, Ssa#TC98891, Ssa#TC94414, Omy#CX034530, Ssa#KSS994, Ssa#STIR12520, Ssa#STIR09775, Ssa#TC87184, Ssa#TC110423, Omy#CX038407, Ssa#S35501570, Ssa#KSS1410, Ssa#S30280810, Omy#S18150943, Ssa#STIR23409, Ssa#STIR22938, Ssa#CA041118, Ss…
GO:0050817	coagulation	P	6.1372e-08	34	26	Ssa#S29912424, Ssa#STIR18720, Ssa#STIR14337, Ssa#STIR24754, Ssa#STIR13892, Ssa#TC103761, Ssa#STIR19779, Ssa#S31981247, Omy#S15320564, Ssa#S32009331, Ssa#STIR00117_4, Ssa#STIR00117_3, Ssa#STIR00117_2, Ssa#TC110751, Ssa#STIR07691, Ssa#STIR26776, Omy#S15262708, Ssa#DV106512, Ssa#STIR00018_4, Ssa#STIR00018_3, Ssa#STIR00018_2, Ssa#STIR25535, Ssa#S19100148, Ssa#STIR21101, Omy#S15318029, Omy#CA341776, S…	Ssa#STIR18037, Ssa#STIR00087_4, Ssa#STIR00087_3, Ssa#STIR00087_2, Ssa#STIR16882, Ssa#STIR17210, Ssa#STIR09471, Omy#BE669053, Ssa#STIR08737, Ssa#STIR03892, Ssa#STIR23350, Ssa#STIR23318, Ssa#TC106651, Ssa#S18835908, Omy#BX077089, Omy#S18155141, Ssa#STIR10312, Ssa#STIR21826, Omy#CA383498, Ssa#S18835401, Ssa#DY731617, Ssa#STIR14588, Ssa#S31992293, Ssa#STIR22079, Ssa#STIR13743, Ssa#S35585428
GO:0007599	hemostasis	P	6.1372e-08	34	26	Ssa#S29912424, Ssa#STIR18720, Ssa#STIR14337, Ssa#STIR24754, Ssa#STIR13892, Ssa#TC103761, Ssa#STIR19779, Ssa#S31981247, Omy#S15320564, Ssa#S32009331, Ssa#STIR00117_4, Ssa#STIR00117_3, Ssa#STIR00117_2, Ssa#TC110751, Ssa#STIR07691, Ssa#STIR26776, Omy#S15262708, Ssa#DV106512, Ssa#STIR00018_4, Ssa#STIR00018_3, Ssa#STIR00018_2, Ssa#STIR25535, Ssa#S19100148, Ssa#STIR21101, Omy#S15318029, Omy#CA341776, S…	Ssa#STIR18037, Ssa#STIR00087_4, Ssa#STIR00087_3, Ssa#STIR00087_2, Ssa#STIR16882, Ssa#STIR17210, Omy#BE669053, Ssa#STIR08737, Ssa#STIR03892, Ssa#STIR15858, Ssa#STIR23350, Ssa#STIR23318, Ssa#TC106651, Ssa#S18835908, Omy#BX077089, Omy#S18155141, Ssa#STIR10312, Ssa#STIR21826, Omy#CA383498, Ssa#S18835401, Ssa#DY731617, Ssa#STIR14588, Ssa#S31992293, Ssa#STIR22079, Ssa#STIR13743, Ssa#S35585428
GO:0016705	oxidoreductase activity, acting on paired donors, with incorporation or reduction of molecular oxygen	F	6.68258e-08	44	45	Ssa#S32000380, Ssa#S31972760, Ssa#S18871912, Ssa#TC88700, Ssa#STIR00161_4, Ssa#STIR00161_2, Ssa#S30279190, Ssa#S35596838, Ssa#S30280356, Ssa#EG924967, Ssa#S18834018, Ssa#S31996544, Ssa#S35535652, Ssa#STIR08826, Ssa#S30239290, Ssa#STIR09285, Ssa#STIR00094_4, Ssa#STIR00094_3, Ssa#STIR00094_2, Ssa#S30266546, Omy#S18096129, Omy#CA359868, Omy#S15290573, Ssa#STIR11481, Ssa#S32012619, Ssa#S35597039, Omy…	Ssa#S30279884, Ssa#BM414422, Omy#BX874854, Ssa#S32009082, Ssa#S30293917, Ssa#DY741403, Ssa#KSSb2392, Ssa#STIR00161_3, Ssa#DW541904, Ssa#DY719297, Ssa#CX353651, Ssa#CK884318, Ssa#STIR08849, Ssa#STIR39924, Omy#TC172178, Ssa#S31981569, Ssa#STIR09108, Ssa#STIR03674, Ssa#DY705842, Omy#S15269666, Ssa#KSS4946, Ssa#S35548527, Omy#DV201800, Ssa#DY717467, Ssa#DY736581, Omy#S15306626, Omy#S15291129, Ssa#TC9…
GO:0006783	heme biosynthetic process	P	8.09068e-08	21	7	Ssa#STIR13916, Ssa#STIR12829, Ssa#STIR06045, Ssa#STIR00094_4, Ssa#STIR00094_3, Ssa#STIR00094_2, Ssa#STIR01705, Ssa#STIR02772, Ssa#STIR00093_4, Ssa#STIR00093_3, Ssa#STIR00093_2, Ssa#STIR02087, Ssa#STIR07522, Ssa#STIR11325, Ssa#STIR06349, Ssa#STIR21077, Omy#S19709752, Ssa#STIR00109_3, Ssa#STIR00109_2, Ssa#STIR07313, Ssa#STIR22027	Ssa#STIR00109_4, Ssa#STIR23544, Ssa#STIR14786, Ssa#STIR19395, Ssa#STIR00012_4, Ssa#STIR00012_3, Ssa#STIR00012_2
GO:0006778	porphyrin-containing compound metabolic process	P	1.06574e-07	26	14	Ssa#STIR13916, Ssa#STIR12829, Ssa#S18886473, Ssa#STIR06045, Omy#CX720643, Ssa#STIR00094_4, Ssa#STIR00094_3, Ssa#STIR00094_2, Ssa#STIR01705, Ssa#STIR11496, Ssa#STIR02772, Ssa#STIR00093_4, Ssa#STIR00093_3, Ssa#STIR00093_2, Ssa#STIR02087, Ssa#STIR07522, Ssa#STIR25514, Ssa#STIR16807, Ssa#STIR11325, Ssa#STIR06349, Ssa#STIR21077, Omy#S19709752, Ssa#STIR00109_3, Ssa#STIR00109_2, Ssa#STIR07313, Ssa#STIR2…	Ssa#STIR25315, Ssa#STIR18178, Ssa#STIR00109_4, Ssa#STIR23544, Ssa#S31981569, Ssa#S35595254, Ssa#S35548527, Ssa#STIR14786, Ssa#STIR19395, Ssa#STIR13954, Ssa#STIR00012_4, Ssa#STIR00012_3, Ssa#STIR00012_2, Ssa#STIR21109
GO:0006779	porphyrin-containing compound biosynthetic process	P	1.2567e-07	23	10	Ssa#STIR13916, Ssa#STIR12829, Ssa#S18886473, Ssa#STIR06045, Omy#CX720643, Ssa#STIR00094_4, Ssa#STIR00094_3, Ssa#STIR00094_2, Ssa#STIR01705, Ssa#STIR02772, Ssa#STIR00093_4, Ssa#STIR00093_3, Ssa#STIR00093_2, Ssa#STIR02087, Ssa#STIR07522, Ssa#STIR11325, Ssa#STIR06349, Ssa#STIR21077, Omy#S19709752, Ssa#STIR00109_3, Ssa#STIR00109_2, Ssa#STIR07313, Ssa#STIR22027	Ssa#STIR18178, Ssa#STIR00109_4, Ssa#STIR23544, Ssa#S35595254, Ssa#STIR14786, Ssa#STIR19395, Ssa#STIR00012_4, Ssa#STIR00012_3, Ssa#STIR00012_2, Ssa#STIR21109
GO:0044421	extracellular region part	C	1.26778e-07	115	225	Ssa#S35517802, Ssa#STIR04649, Ssa#DW554522, Ssa#STIR06809, Ssa#S35552756, Ssa#STIR23749, Ssa#S31979775, Ssa#STIR13917, Ssa#STIR24164, Ssa#STIR23037, Ssa#STIR18720, Ssa#STIR08969, Ssa#STIR16537, Ssa#S18892508, Ssa#S18892504, Ssa#STIR11089, Ssa#STIR16501, Ssa#STIR03443, Ssa#STIR24754, Ssa#STIR23666, Ssa#STIR19168, Ssa#STIR18071, Ssa#STIR13855, Ssa#STIR12701, Ssa#STIR19779, Ssa#STIR25176, Ssa#STIR19…	Ssa#STIR20571, Ssa#STIR06265, Omy#BX309611, Ssa#STIR20516, Ssa#STIR00051_4, Ssa#STIR00051_3, Ssa#STIR00051_2, Ssa#STIR05775, Ssa#STIR13342, Omy#S23937710, Ssa#STIR06153, Ssa#STIR05684, Ssa#STIR05681, Ssa#STIR05662, Ssa#STIR06044, Ssa#STIR20319, Omy#S22920978, Ssa#STIR05559, Ssa#S35533728, Ssa#STIR25088, Ssa#STIR09826, Ssa#STIR13029, Ssa#STIR24572, Ssa#STIR24567, Ssa#STIR12593, Ssa#STIR24552, Ssa#…
GO:0055082	cellular chemical homeostasis	P	1.26778e-07	48	55	Ssa#STIR10652, Ssa#STIR12829, Ssa#STIR05073, Ssa#STIR02388, Ssa#STIR24745, Ssa#DW541352, Ssa#STIR11638, Ssa#STIR17568, Ssa#STIR07708, Ssa#STIR03341, Ssa#STIR00094_4, Ssa#STIR00094_3, Ssa#STIR00094_2, Ssa#STIR11496, Ssa#STIR08094, Ssa#STIR02772, Ssa#STIR12518, Ssa#STIR21889, Ssa#STIR00093_4, Ssa#STIR00093_3, Ssa#STIR00093_2, Ssa#STIR20734, Ssa#STIR17362, Ssa#STIR10969, Ssa#STIR02087, Ssa#STIR07522…	Ssa#STIR12985, Ssa#S30294758, Ssa#S29048490, Ssa#STIR05775, Ssa#STIR05684, Ssa#STIR25205, Ssa#STIR12740, Ssa#STIR09814, Ssa#STIR01085, Ssa#S30244032, Ssa#STIR17324, Ssa#STIR00109_4, Ssa#STIR17269, Ssa#STIR05291, Ssa#STIR04769, Ssa#STIR12172, Ssa#STIR08774, Ssa#STIR11460, Ssa#STIR00103_4, Ssa#STIR00103_3, Ssa#STIR00103_2, Ssa#STIR08665, Ssa#STIR08641, Ssa#STIR03768, Ssa#STIR11306, Ssa#STIR08599, S…
GO:1901564	organonitrogen compound metabolic process	P	1.28295e-07	275	721	Ssa#STIR02495, Ssa#S35687969, Ssa#STIR25983, Ssa#STIR13331, Ssa#S30241788, Ssa#STIR04649, Ssa#STIR05729, Ssa#STIR22682, Ssa#STIR03543, Ssa#S35522798, Ssa#KSS4751, Ssa#STIR06809, Ssa#STIR25921, Ssa#STIR19287, Ssa#STIR25910, Ssa#S35469852, Ssa#S18889845, Ssa#STIR11769, Ssa#TC104969, Ssa#TC77828, Omy#S15271077, Ssa#STIR07298, Ssa#STIR13917, Ssa#STIR13916, Ssa#STIR12829, Ssa#S30296786, Ssa#STIR06184,…	Ssa#STIR13407, Ssa#S31983530, Ssa#STIR01426, Ssa#STIR01412, Omy#BX074451, Ssa#STIR18295, Ssa#KSS3361, Ssa#STIR18257, Ssa#STIR12950, Ssa#STIR18252, Ssa#STIR06273, Ssa#S30294722, Ssa#STIR18232, Ssa#STIR18229, Ssa#STIR06251, Ssa#STIR12902, Ssa#STIR06213, Ssa#STIR17767, Ssa#S35592328, Ssa#STIR25359, Ssa#S30240065, Ssa#STIR05772, Ssa#STIR25346, Ssa#S48398767, Ssa#STIR05751, Ssa#STIR25315, Ssa#S3027991…
GO:0019855	calcium channel inhibitor activity	F	1.48043e-07	33	26	Ssa#STIR04642, Ssa#STIR13970, Ssa#STIR08912, Ssa#STIR05635, Ssa#STIR05634, Ssa#STIR01239, Ssa#STIR01237, Ssa#STIR20923, Ssa#STIR08802, Ssa#STIR20854, Ssa#STIR19643, Ssa#STIR04340, Ssa#STIR01671, Ssa#STIR01665, Ssa#STIR26088, Ssa#STIR22902, Ssa#STIR05363, Ssa#STIR03157, Ssa#STIR25514, Ssa#STIR11350, Ssa#STIR21105, Ssa#STIR11343, Ssa#STIR10213, Ssa#STIR03711, Ssa#STIR20649, Ssa#STIR17260, Ssa#STIR1…	Ssa#STIR21008, Ssa#STIR17796, Ssa#STIR01324, Ssa#STIR18122, Ssa#STIR06150, Ssa#STIR18046, Ssa#STIR05314, Ssa#STIR12387, Ssa#STIR05159, Ssa#STIR05149, Ssa#STIR16473, Ssa#STIR24027, Ssa#STIR22624, Ssa#STIR22517, Ssa#STIR21808, Ssa#STIR02693, Ssa#STIR07446, Ssa#STIR22019, Ssa#STIR25985, Ssa#STIR19215, Ssa#STIR13868, Ssa#STIR19159, Ssa#STIR01784, Ssa#STIR01672, Ssa#STIR25556, Ssa#STIR05865
GO:0042168	heme metabolic process	P	1.53945e-07	22	9	Ssa#STIR13916, Ssa#STIR12829, Ssa#STIR06045, Ssa#STIR00094_4, Ssa#STIR00094_3, Ssa#STIR00094_2, Ssa#STIR01705, Ssa#STIR02772, Ssa#STIR00093_4, Ssa#STIR00093_3, Ssa#STIR00093_2, Ssa#STIR02087, Ssa#STIR07522, Ssa#STIR25514, Ssa#STIR11325, Ssa#STIR06349, Ssa#STIR21077, Omy#S19709752, Ssa#STIR00109_3, Ssa#STIR00109_2, Ssa#STIR07313, Ssa#STIR22027	Ssa#STIR00109_4, Ssa#STIR23544, Ssa#S31981569, Ssa#S35548527, Ssa#STIR14786, Ssa#STIR19395, Ssa#STIR00012_4, Ssa#STIR00012_3, Ssa#STIR00012_2
GO:0006820	anion transport	P	2.09379e-07	85	146	Ssa#DY728515, Ssa#S35490606, Ssa#STIR21587, Omy#S27592666, Ssa#S48406427, Ssa#STIR09481, Ssa#STIR18779, Omy#CA374179, Ssa#DW535365, Ssa#STIR16537, Ssa#S31963315, Omy#TC160146, Ssa#STIR22595, Ssa#S31999264, Ssa#S30291855, Ssa#DW535981, Ssa#DY723537, Ssa#STIR26248, Ssa#DW575038, Ssa#S32007854, Ssa#STIR17539, Ssa#TC108554, Omy#DV202311, Ssa#S35582593, Ssa#STIR23587, Omy#CA387712, Ssa#STIR05529, Omy#…	Ssa#TC109196, Ssa#S35697292, Ssa#S35554078, Omy#CA367311, Ssa#STIR06150, Omy#CA367300, Ssa#STIR00050_4, Ssa#STIR00050_3, Omy#S34423553, Ssa#AM402711, Omy#S18533829, Ssa#TC90129, Ssa#S31976100, Ssa#TC74881, Ssa#TC82469, Ssa#CB515777, Ssa#S31999517, Ssa#STIR25004, Ssa#STIR13032, Ssa#TC94391, Ssa#STIR09763, Ssa#STIR09761, Ssa#STIR17317, Ssa#STIR00042_4, Ssa#STIR00042_3, Ssa#STIR00042_2, Omy#CA347382…
GO:0005246	calcium channel regulator activity	F	2.50863e-07	33	27	Ssa#STIR04642, Ssa#STIR13970, Ssa#STIR08912, Ssa#STIR05635, Ssa#STIR05634, Ssa#STIR01239, Ssa#STIR01237, Ssa#STIR20923, Ssa#STIR08802, Ssa#STIR20854, Ssa#STIR19643, Ssa#STIR04340, Ssa#STIR01671, Ssa#STIR01665, Ssa#STIR26088, Ssa#STIR22902, Ssa#STIR05363, Ssa#STIR03157, Ssa#STIR25514, Ssa#STIR11350, Ssa#STIR21105, Ssa#STIR11343, Ssa#STIR10213, Ssa#STIR03711, Ssa#STIR20649, Ssa#STIR17260, Ssa#STIR1…	Ssa#STIR21008, Ssa#STIR17796, Ssa#STIR01324, Ssa#STIR18122, Ssa#STIR06150, Ssa#STIR18046, Ssa#STIR05314, Ssa#STIR12387, Ssa#STIR05159, Ssa#STIR05149, Ssa#STIR16473, Ssa#STIR24027, Ssa#STIR22624, Ssa#STIR22517, Ssa#STIR21808, Ssa#STIR02693, Ssa#STIR07446, Ssa#STIR22019, Ssa#STIR25985, Ssa#STIR19215, Ssa#STIR13868, Ssa#STIR19159, Ssa#STIR01784, Ssa#STIR01672, Ssa#STIR25556, Ssa#STIR25489, Ssa#STIR0…
GO:0019725	cellular homeostasis	P	2.51195e-07	69	106	Ssa#STIR23700, Ssa#STIR10652, Ssa#STIR12829, Ssa#STIR05073, Ssa#TC110947, Ssa#S35574435, Ssa#STIR02388, Ssa#STIR20393, Ssa#STIR24745, Ssa#DW541352, Ssa#STIR11638, Ssa#STIR19779, Ssa#STIR17568, Ssa#STIR07708, Ssa#STIR03341, Ssa#S35662008, Ssa#S31979583, Ssa#STIR19691, Ssa#STIR00094_4, Ssa#STIR00094_3, Ssa#STIR00094_2, Ssa#STIR11496, Ssa#STIR08094, Ssa#STIR02774, Ssa#STIR02772, Ssa#STIR12518, Ssa#T…	Ssa#STIR12985, Ssa#S30294758, Ssa#S29048490, Ssa#STIR05775, Ssa#STIR12849, Ssa#STIR05684, Ssa#STIR17621, Ssa#STIR25205, Ssa#STIR12740, Ssa#CX355143, Ssa#STIR09814, Ssa#STIR01085, Ssa#S30244032, Ssa#STIR05361, Ssa#STIR17324, Ssa#STIR00109_4, Ssa#S31979815, Ssa#STIR17269, Ssa#STIR05291, Ssa#KSSb2366, Ssa#STIR04769, Omy#S34310516, Ssa#STIR17192, Ssa#STIR23826, Ssa#CL328Ctg1, Ssa#S35668980, Ssa#STIR1…
GO:0006873	cellular ion homeostasis	P	2.59373e-07	47	55	Ssa#STIR10652, Ssa#STIR12829, Ssa#STIR05073, Ssa#STIR02388, Ssa#STIR24745, Ssa#DW541352, Ssa#STIR11638, Ssa#STIR17568, Ssa#STIR07708, Ssa#STIR00094_4, Ssa#STIR00094_3, Ssa#STIR00094_2, Ssa#STIR11496, Ssa#STIR08094, Ssa#STIR02772, Ssa#STIR12518, Ssa#STIR21889, Ssa#STIR00093_4, Ssa#STIR00093_3, Ssa#STIR00093_2, Ssa#STIR20734, Ssa#STIR17362, Ssa#STIR10969, Ssa#STIR02087, Ssa#STIR07522, Ssa#STIR06431…	Ssa#STIR12985, Ssa#S30294758, Ssa#S29048490, Ssa#STIR05775, Ssa#STIR05684, Ssa#STIR25205, Ssa#STIR12740, Ssa#STIR09814, Ssa#STIR01085, Ssa#S30244032, Ssa#STIR17324, Ssa#STIR00109_4, Ssa#STIR17269, Ssa#STIR05291, Ssa#STIR04769, Ssa#STIR12172, Ssa#STIR08774, Ssa#STIR11460, Ssa#STIR00103_4, Ssa#STIR00103_3, Ssa#STIR00103_2, Ssa#STIR08665, Ssa#STIR08641, Ssa#STIR03768, Ssa#STIR11306, Ssa#STIR08599, S…
GO:0042060	wound healing	P	2.59373e-07	34	29	Ssa#S29912424, Ssa#STIR18720, Ssa#STIR14337, Ssa#STIR24754, Ssa#STIR13892, Ssa#TC103761, Ssa#STIR19779, Ssa#S31981247, Omy#S15320564, Ssa#S32009331, Ssa#STIR00117_4, Ssa#STIR00117_3, Ssa#STIR00117_2, Ssa#TC110751, Ssa#STIR07691, Ssa#STIR26776, Omy#S15262708, Ssa#DV106512, Ssa#STIR00018_4, Ssa#STIR00018_3, Ssa#STIR00018_2, Ssa#STIR25535, Ssa#S19100148, Ssa#STIR21101, Omy#S15318029, Omy#CA341776, S…	Ssa#STIR18037, Ssa#STIR00087_4, Ssa#STIR00087_3, Ssa#STIR00087_2, Ssa#STIR16882, Ssa#STIR17210, Ssa#STIR23671, Omy#BE669053, Ssa#STIR08737, Ssa#STIR03892, Ssa#STIR23350, Ssa#STIR23318, Ssa#TC106651, Ssa#S18835908, Omy#BX077089, Ssa#STIR19640, Omy#S18155141, Ssa#STIR10312, Ssa#STIR21826, Omy#CA383498, Ssa#S18835401, Ssa#DY731617, Ssa#STIR14588, Ssa#S31992293, Ssa#STIR22079, Ssa#STIR14465, Ssa#STIR…
GO:0046148	pigment biosynthetic process	P	2.59373e-07	27	17	Ssa#STIR13916, Ssa#STIR12829, Ssa#EG924967, Ssa#STIR06045, Ssa#STIR08826, Ssa#STIR00094_4, Ssa#STIR00094_3, Ssa#STIR00094_2, Ssa#STIR01705, Omy#CA359868, Ssa#STIR11481, Ssa#S32012619, Ssa#STIR02772, Ssa#STIR00093_4, Ssa#STIR00093_3, Ssa#STIR00093_2, Ssa#STIR02087, Ssa#STIR07522, Ssa#STIR11325, Ssa#STIR20695, Ssa#STIR06349, Ssa#STIR21077, Omy#S19709752, Ssa#STIR00109_3, Ssa#STIR00109_2, Ssa#STIR07…	Ssa#STIR17768, Ssa#STIR20197, Ssa#STIR00109_4, Ssa#STIR23544, Omy#CX257577, Ssa#STIR09108, Ssa#STIR22853, Ssa#TC85091, Ssa#STIR14786, Ssa#STIR19395, Ssa#STIR00012_4, Ssa#STIR00012_3, Ssa#STIR00012_2, Ssa#STIR07161, Ssa#S31995694, Ssa#STIR00096_3, Ssa#STIR00096_2
GO:0042440	pigment metabolic process	P	3.33805e-07	28	19	Ssa#STIR13916, Ssa#STIR12829, Ssa#EG924967, Ssa#STIR06045, Ssa#STIR08826, Ssa#STIR00094_4, Ssa#STIR00094_3, Ssa#STIR00094_2, Ssa#STIR01705, Omy#CA359868, Ssa#STIR11481, Ssa#S32012619, Ssa#STIR02772, Ssa#STIR00093_4, Ssa#STIR00093_3, Ssa#STIR00093_2, Ssa#STIR02087, Ssa#STIR07522, Ssa#STIR25514, Ssa#STIR11325, Ssa#STIR20695, Ssa#STIR06349, Ssa#STIR21077, Omy#S19709752, Ssa#STIR00109_3, Ssa#STIR0010…	Ssa#STIR17768, Ssa#STIR20197, Ssa#STIR00109_4, Ssa#STIR23544, Omy#CX257577, Ssa#S31981569, Ssa#STIR09108, Ssa#STIR22853, Ssa#S35548527, Ssa#TC85091, Ssa#STIR14786, Ssa#STIR19395, Ssa#STIR00012_4, Ssa#STIR00012_3, Ssa#STIR00012_2, Ssa#STIR07161, Ssa#S31995694, Ssa#STIR00096_3, Ssa#STIR00096_2
GO:0051188	cofactor biosynthetic process	P	3.33805e-07	56	76	Ssa#STIR03543, Ssa#STIR06809, Ssa#STIR25921, Ssa#S18871912, Ssa#STIR13916, Ssa#STIR12829, Ssa#STIR06184, Omy#S15241012, Ssa#STIR23011, Ssa#TC97370, Ssa#S31991795, Ssa#S48403096, Ssa#S18886473, Ssa#S35531982, Omy#TC149797, Ssa#STIR02937, Ssa#STIR06045, Ssa#S31987806, Omy#CX720643, Ssa#STIR09285, Ssa#STIR12615, Ssa#STIR00094_4, Ssa#STIR00094_3, Ssa#STIR00094_2, Ssa#STIR01705, Ssa#STIR06569, Ssa#STI…	Ssa#STIR05751, Ssa#S32004380, Ssa#STIR18178, Ssa#STIR05681, Ssa#S18872237, Ssa#STIR25189, Ssa#EG762540, Ssa#STIR13168, Ssa#STIR12657, Ssa#S35546174, Omy#BX300075, Ssa#STIR13029, Ssa#STIR05365, Ssa#STIR00109_4, Ssa#STIR05312, Ssa#STIR04863, Ssa#STIR23972, Ssa#S31979772, Ssa#STIR05179, Ssa#S32010495, Ssa#STIR05101, Ssa#STIR24266, Ssa#STIR04654, Ssa#DY737991, Ssa#STIR04476, Ssa#STIR04433, Ssa#STIR09…
GO:0016684	oxidoreductase activity, acting on peroxide as acceptor	F	4.80454e-07	30	23	Ssa#STIR04649, Ssa#STIR03516, Ssa#STIR13917, Ssa#STIR12829, Ssa#STIR19836, Ssa#STIR05682, Ssa#STIR23001, Ssa#S35708455, Ssa#STIR18627, Ssa#STIR02273, Ssa#STIR02221, Ssa#STIR13783, Ssa#STIR12632, Ssa#S35546405, Ssa#S35492512, Ssa#STIR21263, Ssa#STIR18449, Ssa#STIR19531, Ssa#STIR02087, Ssa#STIR22293, Ssa#S31979332, Ssa#STIR19422, Ssa#STIR06349, Omy#S15337025, Ssa#STIR09593, Ssa#STIR00109_3, Ssa#STI…	Ssa#AM083838, Ssa#STIR24758, Omy#BX863193, Ssa#S31987534, Ssa#STIR00109_4, Ssa#S30273906, Ssa#S35564378, Ssa#STIR03968, Omy#TC163994, Ssa#CL175Ctg1, Ssa#STIR11270, Ssa#STIR14920, Ssa#S22839336, Ssa#STIR03188, Ssa#STIR10281, Ssa#STIR19250, Ssa#S30241095, Ssa#STIR00012_4, Ssa#STIR00012_3, Ssa#STIR00012_2, Omy#S37211068, Ssa#TC96050, Ssa#S30240415
GO:0006875	cellular metal ion homeostasis	P	6.29561e-07	44	51	Ssa#STIR10652, Ssa#STIR12829, Ssa#STIR05073, Ssa#STIR02388, Ssa#STIR24745, Ssa#DW541352, Ssa#STIR17568, Ssa#STIR07708, Ssa#STIR00094_4, Ssa#STIR00094_3, Ssa#STIR00094_2, Ssa#STIR11496, Ssa#STIR08094, Ssa#STIR02772, Ssa#STIR12518, Ssa#STIR21889, Ssa#STIR00093_4, Ssa#STIR00093_3, Ssa#STIR00093_2, Ssa#STIR20734, Ssa#STIR17362, Ssa#STIR10969, Ssa#STIR02087, Ssa#STIR07522, Ssa#STIR06431, Ssa#STIR15761…	Ssa#STIR12985, Ssa#S30294758, Ssa#S29048490, Ssa#STIR05775, Ssa#STIR05684, Ssa#STIR25205, Ssa#STIR09814, Ssa#STIR01085, Ssa#S30244032, Ssa#STIR17324, Ssa#STIR00109_4, Ssa#STIR17269, Ssa#STIR05291, Ssa#STIR04769, Ssa#STIR12172, Ssa#STIR08774, Ssa#STIR11460, Ssa#STIR00103_4, Ssa#STIR00103_3, Ssa#STIR00103_2, Ssa#STIR08665, Ssa#STIR03768, Ssa#STIR11306, Ssa#STIR08599, Ssa#STIR03690, Ssa#STIR23204, S…
GO:0009063	cellular amino acid catabolic process	P	7.46039e-07	39	41	Ssa#S35687969, Ssa#S30296786, Ssa#STIR07259, Ssa#TC79350, Ssa#STIR06785, Omy#BX314283, Ssa#STIR14304, Ssa#STIR04547, Ssa#STIR02900, Ssa#STIR26248, Ssa#STIR06005, Ssa#S31987806, Ssa#STIR15311, Ssa#STIR21378, Ssa#STIR09285, Ssa#STIR09260, Ssa#STIR19007, Ssa#STIR13705, Ssa#STIR09213, Ssa#STIR26138, Ssa#STIR15271, Ssa#STIR03254, Ssa#STIR14769, Ssa#TC95588, Ssa#STIR12538, Ssa#TC66657, Ssa#STIR09137, S…	Ssa#STIR12950, Ssa#S35592328, Ssa#STIR24852, Ssa#STIR06160, Ssa#STIR17655, Ssa#BM414422, Ssa#STIR06044, Ssa#STIR17531, Ssa#STIR09813, Ssa#STIR11943, Ssa#STIR23857, Ssa#S18888081, Ssa#STIR15957, Ssa#STIR09288, Ssa#STIR08703, Ssa#STIR23409, Ssa#TC73683, Ssa#S18882492, Ssa#S35664079, Ssa#STIR23196, Ssa#STIR07938, Omy#S15269666, Ssa#STIR15459, Ssa#EL698000, Ssa#STIR14734, Ssa#STIR08052, Ssa#STIR15099…
GO:0005262	calcium channel activity	F	7.46039e-07	38	39	Ssa#STIR04642, Ssa#S30054796, Ssa#STIR13970, Omy#S34309140, Omy#S18154716, Ssa#STIR08912, Ssa#STIR05635, Ssa#STIR05634, Ssa#STIR01239, Ssa#STIR01237, Ssa#DW541352, Ssa#STIR20923, Ssa#STIR08802, Ssa#STIR20854, Ssa#STIR19643, Ssa#STIR04340, Ssa#STIR01671, Ssa#STIR01665, Ssa#STIR26088, Ssa#STIR22902, Ssa#STIR05363, Ssa#STIR03157, Ssa#STIR23372, Ssa#STIR11350, Ssa#STIR21105, Ssa#STIR11343, Ssa#STIR10…	Ssa#STIR21008, Ssa#STIR17796, Ssa#STIR01324, Ssa#STIR18122, Ssa#STIR06150, Ssa#STIR18046, Ssa#STIR05314, Ssa#STIR12387, Ssa#STIR05159, Ssa#STIR05149, Ssa#STIR16473, Ssa#S35549567, Ssa#STIR24027, Ssa#STIR15847, Ssa#CK891148, Ssa#STIR22624, Omy#S15326558, Ssa#DW006323, Omy#TC155907, Ssa#STIR22517, Ssa#DW182849, Ssa#STIR21880, Ssa#STIR21808, Ssa#STIR02693, Ssa#STIR07446, Ssa#STIR22019, Ssa#STIR25985…
GO:0005215	transporter activity	F	8.64473e-07	285	775	Ssa#DY728515, Ssa#STIR02495, Ssa#DW575876, Ssa#S31979170, Omy#CA383578, Ssa#S35542320, Ssa#S30241788, Ssa#DY719826, Ssa#STIR04642, Ssa#S35685752, Ssa#S30054796, Ssa#TC75009, Ssa#S30290877, Ssa#STIR21587, Ssa#S18847249, Ssa#TC93042, Ssa#S30261972, Ssa#S30288576, Ssa#STIR25910, Ssa#STIR13970, Ssa#DW181724, Ssa#STIR19257, Ssa#S48406427, Omy#TC140649, Omy#S34309140, Ssa#STIR11769, Ssa#STIR09481, Ssa#…	Ssa#S31963973, Ssa#STIR21008, Ssa#STIR01412, Ssa#S32012039, Ssa#S18892082, Ssa#EG917532, Ssa#STIR18255, Omy#CX039756, Ssa#TC109196, Ssa#S35660899, Ssa#STIR06251, Ssa#S30294701, Ssa#S31968776, Ssa#STIR12905, Ssa#CX355377, Ssa#TC111462, Ssa#STIR17796, Ssa#S35603410, Ssa#S35697292, Ssa#S30295179, Ssa#S30279941, Ssa#S31964302, Omy#S23937765, Ssa#S35566020, Ssa#STIR13343, Ssa#STIR05731, Ssa#STIR13335,…
GO:0004497	monooxygenase activity	F	1.03736e-06	41	46	Ssa#S32000380, Ssa#S31972760, Omy#S34424224, Ssa#S18871912, Ssa#TC88700, Ssa#BQ036296, Ssa#STIR00161_4, Ssa#STIR00161_2, Ssa#S35596838, Ssa#STIR19165, Ssa#S18864068, Ssa#S18834018, Ssa#S31996544, Ssa#S30239290, Ssa#S35604254, Ssa#STIR09285, Omy#S18096129, Ssa#S35596673, Ssa#S31963147, Omy#S15290573, Ssa#DY706488, Omy#S35717831, Ssa#S31987650, Ssa#STIR40927, Ssa#STIR07522, Omy#S32127810, Omy#S1534…	Ssa#EG648300, Ssa#STIR12815, Ssa#S30282601, Ssa#S30279884, Ssa#BM414422, Ssa#S32009082, Omy#CA385863, Omy#S34311352, Ssa#S31994703, Ssa#S31963491, Ssa#STIR00161_3, Ssa#DW541904, Ssa#DY741343, Ssa#CK876940, Ssa#STIR17189, Ssa#DY719297, Ssa#TC102550, Ssa#STIR39924, Omy#TC172178, Omy#S41574388, Ssa#S35576057, Ssa#S30239682, Ssa#S30259195, Ssa#DV107567, Omy#S15269666, Ssa#KSS4946, Ssa#S35693907, Ssa#…
GO:1901606	alpha-amino acid catabolic process	P	1.12239e-06	38	40	Ssa#S35687969, Ssa#S30296786, Ssa#STIR07259, Ssa#TC79350, Ssa#STIR06785, Omy#BX314283, Ssa#STIR14304, Ssa#STIR04547, Ssa#STIR02900, Ssa#STIR26248, Ssa#S31987806, Ssa#STIR15311, Ssa#STIR21378, Ssa#STIR09285, Ssa#STIR09260, Ssa#STIR19007, Ssa#STIR13705, Ssa#STIR09213, Ssa#STIR26138, Ssa#STIR15271, Ssa#STIR03254, Ssa#STIR14769, Ssa#TC95588, Ssa#STIR12538, Ssa#TC66657, Ssa#STIR09137, Ssa#STIR40927, S…	Ssa#STIR12950, Ssa#S35592328, Ssa#STIR24852, Ssa#STIR06160, Ssa#STIR17655, Ssa#BM414422, Ssa#STIR06044, Ssa#STIR17531, Ssa#STIR09813, Ssa#STIR11943, Ssa#STIR23857, Ssa#S18888081, Ssa#STIR15957, Ssa#STIR09288, Ssa#STIR08703, Ssa#STIR23409, Ssa#TC73683, Ssa#S18882492, Ssa#S35664079, Ssa#STIR23196, Ssa#STIR07938, Omy#S15269666, Ssa#STIR15459, Ssa#EL698000, Ssa#STIR14734, Ssa#STIR08052, Ssa#STIR15099…
GO:0003012	muscle system process	P	1.37321e-06	30	25	Ssa#STIR04642, Ssa#STIR22680, Ssa#STIR24110, Ssa#STIR01239, Ssa#STIR08830, Ssa#STIR25780, Ssa#STIR08802, Ssa#STIR20854, Ssa#STIR19643, Ssa#STIR08785, Ssa#STIR25648, Ssa#STIR02757, Ssa#STIR01651, Ssa#STIR22902, Ssa#STIR15796, Ssa#STIR02053, Ssa#STIR21135, Ssa#STIR00115_4, Ssa#STIR00115_3, Ssa#STIR00115_2, Ssa#STIR23932, Ssa#STIR21736, Ssa#STIR01500, Ssa#STIR19431, Ssa#STIR09673, Ssa#STIR21069, Ssa…	Ssa#STIR17445, Ssa#STIR00163_2, Ssa#STIR24572, Ssa#STIR17324, Ssa#STIR17294, Ssa#KSS1563, Ssa#STIR08837, Ssa#STIR24018, Ssa#STIR03966, Ssa#STIR23437, Ssa#STIR00103_4, Ssa#STIR00103_3, Ssa#STIR00103_2, Ssa#STIR08416, Ssa#EG776980, Ssa#STIR23108, Ssa#STIR10614, Ssa#STIR02957, Ssa#STIR07725, Ssa#STIR22343, Ssa#KSS4667, Ssa#S30296428, Ssa#STIR21386, Ssa#STIR25571, Ssa#STIR17923
GO:0006936	muscle contraction	P	1.37321e-06	30	25	Ssa#STIR04642, Ssa#STIR22680, Ssa#STIR24110, Ssa#STIR01239, Ssa#STIR08830, Ssa#STIR25780, Ssa#STIR08802, Ssa#STIR20854, Ssa#STIR19643, Ssa#STIR08785, Ssa#STIR25648, Ssa#STIR02757, Ssa#STIR01651, Ssa#STIR22902, Ssa#STIR15796, Ssa#STIR02053, Ssa#STIR21135, Ssa#STIR00115_4, Ssa#STIR00115_3, Ssa#STIR00115_2, Ssa#STIR23932, Ssa#STIR21736, Ssa#STIR01500, Ssa#STIR19431, Ssa#STIR09673, Ssa#STIR21069, Ssa…	Ssa#STIR17445, Ssa#STIR00163_2, Ssa#STIR24572, Ssa#STIR17324, Ssa#STIR17294, Ssa#KSS1563, Ssa#STIR08837, Ssa#STIR24018, Ssa#STIR03966, Ssa#STIR23437, Ssa#STIR00103_4, Ssa#STIR00103_3, Ssa#STIR00103_2, Ssa#STIR08416, Ssa#EG776980, Ssa#STIR23108, Ssa#STIR10614, Ssa#STIR02957, Ssa#STIR07725, Ssa#STIR22343, Ssa#KSS4667, Ssa#S30296428, Ssa#STIR21386, Ssa#STIR25571, Ssa#STIR17923
GO:0055065	metal ion homeostasis	P	1.79962e-06	44	54	Ssa#STIR10652, Ssa#STIR12829, Ssa#STIR05073, Ssa#STIR02388, Ssa#STIR24745, Ssa#DW541352, Ssa#STIR17568, Ssa#STIR07708, Ssa#STIR00094_4, Ssa#STIR00094_3, Ssa#STIR00094_2, Ssa#STIR11496, Ssa#STIR08094, Ssa#STIR02772, Ssa#STIR12518, Ssa#STIR21889, Ssa#STIR00093_4, Ssa#STIR00093_3, Ssa#STIR00093_2, Ssa#STIR20734, Ssa#STIR17362, Ssa#STIR10969, Ssa#STIR02087, Ssa#STIR07522, Ssa#STIR06431, Ssa#STIR15761…	Ssa#STIR12985, Ssa#S30294758, Ssa#S29048490, Ssa#STIR05775, Ssa#STIR05684, Ssa#STIR25205, Ssa#STIR09814, Ssa#STIR01085, Ssa#S30244032, Ssa#STIR17324, Ssa#STIR00109_4, Ssa#STIR17269, Ssa#STIR05291, Ssa#STIR04769, Ssa#STIR12172, Ssa#STIR08774, Ssa#STIR11460, Ssa#STIR00103_4, Ssa#STIR00103_3, Ssa#STIR00103_2, Ssa#STIR08665, Ssa#STIR03768, Ssa#STIR11306, Ssa#STIR08599, Ssa#STIR03690, Ssa#STIR23204, S…
GO:0050801	ion homeostasis	P	1.97292e-06	47	61	Ssa#STIR10652, Ssa#STIR12829, Ssa#STIR05073, Ssa#STIR02388, Ssa#STIR24745, Ssa#DW541352, Ssa#STIR11638, Ssa#STIR17568, Ssa#STIR07708, Ssa#STIR00094_4, Ssa#STIR00094_3, Ssa#STIR00094_2, Ssa#STIR11496, Ssa#STIR08094, Ssa#STIR02772, Ssa#STIR12518, Ssa#STIR21889, Ssa#STIR00093_4, Ssa#STIR00093_3, Ssa#STIR00093_2, Ssa#STIR20734, Ssa#STIR17362, Ssa#STIR10969, Ssa#STIR02087, Ssa#STIR07522, Ssa#STIR06431…	Ssa#STIR12985, Ssa#S30294758, Ssa#S29048490, Ssa#STIR05775, Ssa#STIR05684, Ssa#STIR25205, Ssa#STIR12740, Ssa#STIR09814, Ssa#STIR01085, Ssa#S30244032, Ssa#STIR17324, Ssa#STIR00109_4, Ssa#STIR17269, Ssa#STIR05291, Ssa#STIR04769, Ssa#STIR12172, Ssa#STIR08774, Ssa#STIR11460, Ssa#STIR00103_4, Ssa#STIR00103_3, Ssa#STIR00103_2, Ssa#STIR08665, Ssa#STIR08641, Ssa#STIR03768, Ssa#STIR11306, Ssa#STIR08599, S…
GO:0006817	phosphate ion transport	P	2.50824e-06	44	55	Ssa#S35490606, Omy#S27592666, Ssa#STIR16537, Omy#TC160146, Ssa#S31999264, Ssa#DY723537, Ssa#DW575038, Ssa#STIR17539, Ssa#TC108554, Omy#DV202311, Ssa#S35582593, Ssa#STIR05529, Omy#S18095701, Ssa#S35501247, Ssa#EG832720, Ssa#CA039113, Ssa#TC101496, Ssa#STIR09261, Ssa#STIR11514, Omy#S34314498, Ssa#BG934395, Ssa#STIR14779, Omy#CX717775, Ssa#STIR16288, Ssa#S31987619, Ssa#STIR08629, Ssa#S32003232, Ssa#…	Ssa#S35554078, Ssa#TC90129, Ssa#S31976100, Ssa#S31999517, Ssa#TC94391, Ssa#STIR09761, Ssa#STIR16797, Ssa#KSS1868, Ssa#STIR12354, Omy#CA346768, Omy#TC133680, Omy#CX252908, Ssa#TC86306, Omy#CR369441, Ssa#S30293441, Omy#S15278238, Ssa#STIR11645, Omy#TC171771, Ssa#S30278631, Omy#CA384780, Omy#S15291903, Ssa#STIR04369, Ssa#CN181295, Ssa#S23754230, Ssa#CA041117, Ssa#S30293160, Ssa#STIR09058, Ssa#S32002…
GO:0030003	cellular cation homeostasis	P	2.50824e-06	44	55	Ssa#STIR10652, Ssa#STIR12829, Ssa#STIR05073, Ssa#STIR02388, Ssa#STIR24745, Ssa#DW541352, Ssa#STIR17568, Ssa#STIR07708, Ssa#STIR00094_4, Ssa#STIR00094_3, Ssa#STIR00094_2, Ssa#STIR11496, Ssa#STIR08094, Ssa#STIR02772, Ssa#STIR12518, Ssa#STIR21889, Ssa#STIR00093_4, Ssa#STIR00093_3, Ssa#STIR00093_2, Ssa#STIR20734, Ssa#STIR17362, Ssa#STIR10969, Ssa#STIR02087, Ssa#STIR07522, Ssa#STIR06431, Ssa#STIR15761…	Ssa#STIR12985, Ssa#S30294758, Ssa#S29048490, Ssa#STIR05775, Ssa#STIR05684, Ssa#STIR25205, Ssa#STIR12740, Ssa#STIR09814, Ssa#STIR01085, Ssa#S30244032, Ssa#STIR17324, Ssa#STIR00109_4, Ssa#STIR17269, Ssa#STIR05291, Ssa#STIR04769, Ssa#STIR12172, Ssa#STIR08774, Ssa#STIR11460, Ssa#STIR00103_4, Ssa#STIR00103_3, Ssa#STIR00103_2, Ssa#STIR08665, Ssa#STIR08641, Ssa#STIR03768, Ssa#STIR11306, Ssa#STIR08599, S…
GO:0015629	actin cytoskeleton	C	2.81556e-06	67	111	Ssa#S35541236, Ssa#STIR04642, Ssa#STIR22680, Ssa#STIR25922, Ssa#S35581616, Ssa#STIR24177, Ssa#STIR05635, Ssa#STIR01239, Ssa#S30239333, Ssa#BM413736, Ssa#STIR11638, Ssa#STIR20923, Ssa#STIR06668, Ssa#STIR08830, Ssa#STIR12050, Ssa#STIR08802, Ssa#STIR14840, Ssa#DW180424, Ssa#CA037592, Ssa#STIR20854, Ssa#STIR19643, Ssa#STIR15249, Ssa#TC105178, Omy#S18148484, Ssa#STIR15203, Ssa#STIR04360, Ssa#STIR25648…	Ssa#STIR20590, Ssa#STIR24924, Omy#CA370119, Ssa#STIR24891, Ssa#STIR01324, Ssa#S35673233, Ssa#STIR05676, Ssa#STIR17611, Ssa#KSS3142, Ssa#STIR05572, Ssa#STIR25117, Ssa#TC108440, Ssa#KSS3042, Ssa#S35584469, Ssa#STIR17458, Ssa#STIR17445, Ssa#STIR09824, Ssa#STIR00163_2, Ssa#DY703291, Ssa#STIR05314, Ssa#STIR16882, Ssa#STIR04870, Ssa#STIR12449, Ssa#STIR11979, Ssa#STIR16740, Ssa#STIR12387, Ssa#DY715081, …
GO:0005615	extracellular space	C	3.07765e-06	91	176	Ssa#S35517802, Ssa#STIR04649, Ssa#STIR06809, Ssa#STIR23749, Ssa#STIR13917, Ssa#STIR23037, Ssa#STIR18720, Ssa#STIR08969, Ssa#STIR16537, Ssa#S18892508, Ssa#S18892504, Ssa#STIR11089, Ssa#STIR16501, Ssa#STIR03443, Ssa#STIR24754, Ssa#STIR23666, Ssa#STIR19168, Ssa#STIR18071, Ssa#STIR13855, Ssa#STIR12701, Ssa#STIR19779, Ssa#STIR25176, Ssa#STIR19774, Ssa#STIR26251, Ssa#STIR26248, Ssa#STIR15399, Ssa#STIR0…	Ssa#STIR20571, Ssa#STIR06265, Ssa#STIR20516, Ssa#STIR00051_4, Ssa#STIR00051_3, Ssa#STIR00051_2, Ssa#STIR05775, Ssa#STIR13342, Ssa#STIR06153, Ssa#STIR05684, Ssa#STIR05681, Ssa#STIR05662, Ssa#STIR06044, Ssa#STIR20319, Ssa#STIR05559, Ssa#STIR25088, Ssa#STIR09826, Ssa#STIR13029, Ssa#STIR24572, Ssa#STIR24567, Ssa#STIR12593, Ssa#STIR24552, Ssa#STIR20188, Ssa#STIR12563, Ssa#STIR04918, Ssa#STIR05312, Ssa…
GO:0016209	antioxidant activity	F	4.01222e-06	32	31	Ssa#STIR04649, Ssa#STIR03516, Ssa#STIR13917, Ssa#STIR12829, Ssa#STIR19836, Ssa#KSS4031, Ssa#STIR05682, Ssa#STIR23001, Ssa#S35708455, Ssa#STIR18627, Ssa#STIR02273, Ssa#STIR02221, Ssa#STIR13783, Ssa#STIR12632, Ssa#S35546405, Ssa#S35492512, Ssa#STIR21263, Ssa#STIR18449, Ssa#STIR19531, Ssa#STIR02087, Ssa#STIR22293, Ssa#S31979332, Ssa#STIR19422, Ssa#EG800913, Ssa#STIR06349, Omy#S15337025, Ssa#STIR0959…	Ssa#STIR13396, Ssa#STIR17615, Ssa#AM083838, Ssa#STIR24758, Ssa#S31982792, Omy#BX863193, Ssa#S31987534, Ssa#STIR00109_4, Ssa#S31979815, Ssa#STIR24364, Ssa#S30273906, Ssa#S35564378, Ssa#STIR03968, Omy#TC163994, Ssa#CL175Ctg1, Ssa#STIR11270, Ssa#STIR14920, Ssa#S22839336, Ssa#S35536335, Ssa#STIR03188, Ssa#STIR10281, Ssa#STIR10207, Ssa#STIR19250, Ssa#S30241095, Ssa#STIR00012_4, Ssa#STIR00012_3, Ssa#ST…
GO:0098771	inorganic ion homeostasis	P	4.03533e-06	46	61	Ssa#STIR10652, Ssa#STIR12829, Ssa#STIR05073, Ssa#STIR02388, Ssa#STIR24745, Ssa#DW541352, Ssa#STIR11638, Ssa#STIR17568, Ssa#STIR07708, Ssa#STIR00094_4, Ssa#STIR00094_3, Ssa#STIR00094_2, Ssa#STIR11496, Ssa#STIR08094, Ssa#STIR02772, Ssa#STIR12518, Ssa#STIR21889, Ssa#STIR00093_4, Ssa#STIR00093_3, Ssa#STIR00093_2, Ssa#STIR20734, Ssa#STIR17362, Ssa#STIR10969, Ssa#STIR02087, Ssa#STIR07522, Ssa#STIR06431…	Ssa#STIR12985, Ssa#S30294758, Ssa#S29048490, Ssa#STIR05775, Ssa#STIR05684, Ssa#STIR25205, Ssa#STIR12740, Ssa#STIR09814, Ssa#STIR01085, Ssa#S30244032, Ssa#STIR17324, Ssa#STIR00109_4, Ssa#STIR17269, Ssa#STIR05291, Ssa#STIR04769, Ssa#STIR12172, Ssa#STIR08774, Ssa#STIR11460, Ssa#STIR00103_4, Ssa#STIR00103_3, Ssa#STIR00103_2, Ssa#STIR08665, Ssa#STIR08641, Ssa#STIR03768, Ssa#STIR11306, Ssa#STIR08599, S…
GO:0044282	small molecule catabolic process	P	4.40067e-06	45	59	Ssa#S35687969, Ssa#S30296786, Ssa#STIR07259, Ssa#TC79350, Ssa#STIR06785, Omy#BX314283, Ssa#STIR14304, Ssa#STIR13219, Ssa#STIR04547, Ssa#STIR02900, Ssa#STIR26248, Ssa#STIR09996, Ssa#STIR06005, Ssa#S31987806, Ssa#STIR15311, Ssa#STIR21378, Ssa#STIR09285, Ssa#STIR14826, Ssa#STIR09260, Ssa#STIR19007, Ssa#STIR13705, Ssa#STIR09213, Ssa#STIR26138, Ssa#STIR15271, Ssa#STIR00050_2, Ssa#STIR03254, Ssa#STIR14…	Ssa#STIR12950, Ssa#S35592328, Ssa#STIR24852, Ssa#STIR06160, Ssa#STIR00050_4, Ssa#STIR00050_3, Ssa#STIR17655, Ssa#BM414422, Ssa#STIR06044, Ssa#STIR31840, Ssa#S23659857, Ssa#STIR17531, Omy#S34311380, Ssa#STIR09813, Ssa#STIR00042_4, Ssa#STIR00042_3, Ssa#STIR00042_2, Ssa#STIR11943, Ssa#STIR23857, Ssa#STIR00040_4, Ssa#STIR00040_3, Ssa#STIR00040_2, Ssa#S18888081, Ssa#STIR15957, Ssa#STIR09288, Ssa#STIR1…
GO:0006941	striated muscle contraction	P	4.46071e-06	19	9	Ssa#STIR04642, Ssa#STIR22680, Ssa#STIR01239, Ssa#STIR19643, Ssa#STIR25648, Ssa#STIR02757, Ssa#STIR22902, Ssa#STIR02053, Ssa#STIR21135, Ssa#STIR00115_4, Ssa#STIR00115_3, Ssa#STIR00115_2, Ssa#STIR23932, Ssa#STIR21736, Ssa#STIR19431, Ssa#STIR09673, Ssa#STIR03004, Ssa#STIR17793, Ssa#STIR05140	Ssa#STIR17294, Ssa#STIR08837, Ssa#STIR24018, Ssa#STIR00103_4, Ssa#STIR00103_3, Ssa#STIR00103_2, Ssa#STIR23108, Ssa#STIR21386, Ssa#STIR17923
GO:1901565	organonitrogen compound catabolic process	P	4.82452e-06	50	71	Ssa#S35687969, Ssa#STIR13331, Ssa#S30296786, Ssa#STIR07259, Ssa#TC79350, Ssa#STIR06785, Omy#BX314283, Ssa#STIR14304, Ssa#STIR04547, Ssa#STIR02900, Ssa#STIR26248, Ssa#STIR06005, Ssa#STIR17568, Ssa#STIR26214, Ssa#S31987806, Ssa#STIR15311, Ssa#STIR21378, Ssa#STIR09285, Ssa#STIR09260, Ssa#STIR19007, Ssa#STIR13705, Ssa#STIR11523, Ssa#STIR09213, Ssa#STIR26138, Ssa#STIR15271, Ssa#S35506697, Ssa#STIR0325…	Ssa#STIR12950, Ssa#S35592328, Ssa#STIR25315, Ssa#STIR24852, Ssa#STIR06160, Ssa#STIR17655, Ssa#BM414422, Ssa#STIR24770, Ssa#STIR06044, Ssa#STIR31840, Ssa#S23659857, Ssa#STIR17531, Ssa#STIR09813, Ssa#STIR24552, Ssa#STIR12520, Omy#S22932768, Ssa#TC87184, Ssa#CB504062, Ssa#STIR11943, Ssa#S31987362, Ssa#STIR23857, Ssa#S18888081, Ssa#STIR12083, Ssa#STIR15957, Ssa#STIR09288, Ssa#STIR08703, Ssa#STIR23409…
GO:0048878	chemical homeostasis	P	5.76667e-06	51	74	Ssa#STIR10652, Ssa#STIR12829, Ssa#STIR05073, Ssa#STIR02388, Ssa#STIR24745, Ssa#DW541352, Ssa#STIR11638, Ssa#STIR17568, Ssa#STIR17528, Ssa#STIR07708, Ssa#STIR03341, Ssa#STIR09295, Ssa#STIR00094_4, Ssa#STIR00094_3, Ssa#STIR00094_2, Ssa#STIR11496, Ssa#STIR08094, Ssa#STIR02772, Ssa#STIR12518, Ssa#STIR21889, Ssa#STIR00093_4, Ssa#STIR00093_3, Ssa#STIR00093_2, Ssa#STIR20734, Ssa#STIR17362, Ssa#STIR10969…	Ssa#STIR12985, Ssa#S30294758, Ssa#S29048490, Ssa#STIR05775, Ssa#STIR05767, Ssa#STIR05684, Ssa#STIR25205, Ssa#STIR18064, Ssa#STIR12740, Ssa#STIR09814, Ssa#STIR01085, Ssa#S30244032, Ssa#STIR17324, Ssa#STIR00109_4, Ssa#STIR23988, Ssa#STIR17269, Ssa#STIR05291, Ssa#STIR04769, Ssa#STIR08987, Ssa#STIR12172, Ssa#STIR04507, Ssa#STIR08774, Ssa#STIR11460, Ssa#STIR00103_4, Ssa#STIR00103_3, Ssa#STIR00103_2, S…
GO:0005581	collagen trimer	C	6.05787e-06	18	8	Omy#TC160146, Ssa#STIR16478, Ssa#TC108554, Omy#S18095701, Ssa#CA039113, Ssa#TC101496, Ssa#STIR09261, Ssa#STIR11514, Ssa#STIR08629, Ssa#S35580189, Ssa#STIR20074, Omy#CX251010, Ssa#TC76905, Ssa#STIR17204, Omy#CA362300, Ssa#S35563089, Ssa#STIR08451, Ssa#TC99686	Ssa#STIR09761, Omy#CA384780, Ssa#CA041117, Ssa#STIR09058, Ssa#CK898848, Ssa#S30269465, Ssa#STIR19215, Ssa#CB511784
GO:0033013	tetrapyrrole metabolic process	P	7.9912e-06	27	23	Ssa#STIR13916, Ssa#STIR12829, Ssa#S35693925, Ssa#S18886473, Ssa#STIR06045, Omy#CX720643, Ssa#STIR00094_4, Ssa#STIR00094_3, Ssa#STIR00094_2, Ssa#STIR01705, Ssa#STIR11496, Ssa#STIR02772, Ssa#STIR00093_4, Ssa#STIR00093_3, Ssa#STIR00093_2, Ssa#STIR02087, Ssa#STIR07522, Ssa#STIR25514, Ssa#STIR16807, Ssa#STIR11325, Ssa#STIR06349, Ssa#STIR21077, Omy#S19709752, Ssa#STIR00109_3, Ssa#STIR00109_2, Ssa#STIR0…	Ssa#STIR25315, Ssa#STIR18178, Ssa#KSS3165, Ssa#TC111122, Ssa#STIR00109_4, Ssa#CL250Ctg1, Ssa#EG861558, Ssa#STIR23544, Ssa#S31981569, Ssa#S35595254, Ssa#CL491Ctg1, Ssa#S35548527, Ssa#CL241Ctg1, Ssa#STIR14786, Ssa#STIR19395, Ssa#STIR13954, Ssa#CL420Ctg1, Ssa#EG890508, Ssa#STIR00012_4, Ssa#STIR00012_3, Ssa#STIR00012_2, Ssa#DW537190, Ssa#STIR21109
GO:0042592	homeostatic process	P	8.35107e-06	84	162	Ssa#STIR22639, Ssa#STIR23700, Ssa#STIR10652, Ssa#STIR12829, Ssa#STIR05073, Ssa#STIR18779, Ssa#TC110947, Ssa#STIR25210, Ssa#S35574435, Ssa#STIR02388, Ssa#STIR20393, Ssa#STIR24745, Ssa#DW541352, Ssa#STIR11638, Ssa#STIR19779, Ssa#STIR17568, Ssa#STIR17528, Ssa#STIR07708, Ssa#STIR03341, Ssa#S35662008, Ssa#STIR09295, Ssa#S31979583, Ssa#STIR19691, Ssa#STIR00094_4, Ssa#STIR00094_3, Ssa#STIR00094_2, Ssa#S…	Ssa#STIR12985, Ssa#S30294758, Ssa#S29048490, Ssa#STIR05775, Ssa#STIR05767, Ssa#STIR25313, Ssa#STIR20488, Ssa#STIR12849, Ssa#STIR05684, Ssa#STIR17621, Ssa#STIR25205, Ssa#STIR18064, Ssa#STIR12740, Ssa#CX355143, Ssa#STIR09948, Ssa#STIR24696, Ssa#STIR12659, Ssa#STIR09814, Ssa#STIR01085, Ssa#S30244032, Ssa#STIR09732, Ssa#STIR05361, Ssa#STIR17324, Ssa#STIR00109_4, Ssa#S31979815, Ssa#STIR16865, Ssa#STIR…
GO:0055114	oxidation-reduction process	P	8.89946e-06	114	249	Ssa#S32000380, Omy#S15316919, Ssa#S31972760, Ssa#STIR25949, Ssa#STIR03543, Ssa#STIR24851, Ssa#STIR04623, Ssa#S30261972, Ssa#STIR25921, Omy#S34424224, Ssa#S18871912, Ssa#STIR19287, Omy#S15321898, Ssa#S35469852, Ssa#TC88700, Ssa#TC77828, Ssa#S31978689, Ssa#BQ036296, Ssa#S47729029, Ssa#STIR25249, Ssa#STIR18751, Omy#S22905045, Ssa#STIR42176, Ssa#STIR19810, Ssa#STIR17638, Ssa#S35596838, Ssa#STIR16537,…	Ssa#STIR01426, Ssa#STIR01412, Ssa#S37437675, Omy#S15281854, Ssa#TC68476, Ssa#TC82725, Ssa#EG879677, Ssa#STIR05751, Ssa#DY710726, Ssa#STIR01358, Ssa#STIR13311, Ssa#TC108619, Ssa#STIR18178, Ssa#S30270691, Ssa#STIR06150, Ssa#STIR00050_4, Ssa#STIR00050_3, Ssa#STIR43908, Ssa#STIR05681, Ssa#AM083838, Omy#CA367246, Ssa#CX355143, Ssa#STIR17531, Ssa#STIR13168, Omy#S34311352, Ssa#DY727358, Ssa#S35676939, S…
GO:0016054	organic acid catabolic process	P	9.63227e-06	43	57	Ssa#S35687969, Ssa#S30296786, Ssa#STIR07259, Ssa#TC79350, Ssa#STIR06785, Omy#BX314283, Ssa#STIR14304, Ssa#STIR04547, Ssa#STIR02900, Ssa#STIR26248, Ssa#STIR09996, Ssa#STIR06005, Ssa#S31987806, Ssa#STIR15311, Ssa#STIR21378, Ssa#STIR09285, Ssa#STIR14826, Ssa#STIR09260, Ssa#STIR19007, Ssa#STIR13705, Ssa#STIR09213, Ssa#STIR26138, Ssa#STIR15271, Ssa#STIR00050_2, Ssa#STIR03254, Ssa#STIR14769, Ssa#TC9558…	Ssa#STIR12950, Ssa#S35592328, Ssa#STIR24852, Ssa#STIR06160, Ssa#STIR00050_4, Ssa#STIR00050_3, Ssa#STIR17655, Ssa#BM414422, Ssa#STIR06044, Ssa#STIR17531, Omy#S34311380, Ssa#STIR09813, Ssa#STIR00042_4, Ssa#STIR00042_3, Ssa#STIR00042_2, Ssa#STIR11943, Ssa#STIR23857, Ssa#STIR00040_4, Ssa#STIR00040_3, Ssa#STIR00040_2, Ssa#S18888081, Ssa#STIR15957, Ssa#STIR09288, Ssa#STIR16346, Ssa#STIR08703, Ssa#STIR2…
GO:0046395	carboxylic acid catabolic process	P	9.63227e-06	43	57	Ssa#S35687969, Ssa#S30296786, Ssa#STIR07259, Ssa#TC79350, Ssa#STIR06785, Omy#BX314283, Ssa#STIR14304, Ssa#STIR04547, Ssa#STIR02900, Ssa#STIR26248, Ssa#STIR09996, Ssa#STIR06005, Ssa#S31987806, Ssa#STIR15311, Ssa#STIR21378, Ssa#STIR09285, Ssa#STIR14826, Ssa#STIR09260, Ssa#STIR19007, Ssa#STIR13705, Ssa#STIR09213, Ssa#STIR26138, Ssa#STIR15271, Ssa#STIR00050_2, Ssa#STIR03254, Ssa#STIR14769, Ssa#TC9558…	Ssa#STIR12950, Ssa#S35592328, Ssa#STIR24852, Ssa#STIR06160, Ssa#STIR00050_4, Ssa#STIR00050_3, Ssa#STIR17655, Ssa#BM414422, Ssa#STIR06044, Ssa#STIR17531, Omy#S34311380, Ssa#STIR09813, Ssa#STIR00042_4, Ssa#STIR00042_3, Ssa#STIR00042_2, Ssa#STIR11943, Ssa#STIR23857, Ssa#STIR00040_4, Ssa#STIR00040_3, Ssa#STIR00040_2, Ssa#S18888081, Ssa#STIR15957, Ssa#STIR09288, Ssa#STIR16346, Ssa#STIR08703, Ssa#STIR2…
GO:0004252	serine-type endopeptidase activity	F	9.63227e-06	46	64	Ssa#DW550176, Ssa#S29912424, Ssa#S35688378, Ssa#S31963336, Ssa#STIR03409, Omy#TC169319, Ssa#TC103761, Ssa#S35025430, Ssa#TC112417, Ssa#S18845530, Ssa#S18835744, Ssa#S31981247, Ssa#S31963871, Omy#S15320564, Ssa#S31963814, Ssa#S18849877, Ssa#S32009331, Ssa#TC110751, Ssa#S18882566, Ssa#STIR14133, Ssa#S18874929, Ssa#STIR07601, Omy#S15262708, Omy#BX877167, Ssa#S32011554, Ssa#S31981762, Ssa#STIR03855, …	Ssa#S31964325, Ssa#S35514803, Ssa#S31969074, Ssa#S31971349, Ssa#STIR18094, Ssa#STIR20322, Ssa#S18888598, Ssa#STIR12642, Ssa#TC70453, Ssa#S30263209, Ssa#TC107897, Omy#S15274197, Ssa#S30278979, Ssa#DY741343, Ssa#S31979546, Ssa#S35551959, Ssa#TC103014, Ssa#STIR16443, Ssa#DW578033, Ssa#S31981622, Ssa#STIR23497, Ssa#S35687715, Ssa#CA045588, Ssa#S31993512, Ssa#DW539147, Ssa#DY701697, Ssa#S48438928, Ssa…
GO:0009611	response to wounding	P	1.02005e-05	38	46	Ssa#S29912424, Ssa#STIR10603, Ssa#STIR18720, Ssa#STIR14337, Ssa#STIR24754, Ssa#STIR13892, Ssa#TC103761, Ssa#STIR19779, Ssa#S31981247, Omy#S15320564, Ssa#S32009331, Ssa#STIR14809, Ssa#STIR00117_4, Ssa#STIR00117_3, Ssa#STIR00117_2, Ssa#TC110751, Ssa#STIR07691, Ssa#STIR26776, Omy#S15262708, Ssa#DV106512, Ssa#STIR00018_4, Ssa#STIR00018_3, Ssa#STIR00018_2, Ssa#STIR25535, Ssa#S19100148, Ssa#STIR00066_3…	Ssa#STIR05769, Ssa#STIR18037, Ssa#STIR09946, Ssa#STIR05473, Ssa#STIR00087_4, Ssa#STIR00087_3, Ssa#STIR00087_2, Ssa#STIR16882, Ssa#STIR17210, Ssa#STIR05170, Ssa#STIR23671, Ssa#STIR03935, Omy#BE669053, Ssa#STIR08737, Ssa#STIR03892, Ssa#STIR03800, Ssa#STIR08665, Ssa#STIR23350, Ssa#STIR23318, Ssa#TC106651, Ssa#STIR03695, Ssa#S18835908, Omy#BX077089, Ssa#STIR08311, Ssa#STIR15421, Ssa#STIR00066_4, Ssa#…
GO:0006082	organic acid metabolic process	P	1.09212e-05	188	482	Ssa#S35687969, Ssa#STIR25983, Ssa#STIR05729, Ssa#STIR22682, Ssa#STIR25949, Ssa#STIR06809, Ssa#S18859895, Ssa#S18876133, Ssa#STIR19287, Ssa#S18889845, Ssa#STIR13970, Omy#S15271077, Ssa#STIR12829, Ssa#S30296786, Ssa#STIR06184, Ssa#STIR07259, Ssa#STIR18797, Omy#S15241012, Ssa#STIR25249, Ssa#STIR18751, Ssa#S30235658, Omy#S18532412, Ssa#TC79350, Ssa#STIR24110, Ssa#STIR06785, Ssa#STIR16537, Ssa#TC97370…	Ssa#S31983530, Ssa#STIR01426, Omy#BX074451, Ssa#STIR18295, Ssa#KSS3361, Omy#S15281854, Ssa#STIR12950, Ssa#STIR18252, Ssa#STIR06273, Ssa#S30294722, Ssa#STIR18232, Ssa#STIR18229, Ssa#STIR00051_4, Ssa#STIR00051_3, Ssa#STIR00051_2, Ssa#TC82725, Ssa#S35592328, Ssa#STIR05772, Ssa#STIR25346, Ssa#S48398767, Ssa#S30279916, Ssa#EG881932, Ssa#TC104294, Ssa#STIR13311, Ssa#STIR00046_4, Ssa#STIR00046_3, Ssa#S3…
GO:0043436	oxoacid metabolic process	P	1.09212e-05	188	482	Ssa#S35687969, Ssa#STIR25983, Ssa#STIR05729, Ssa#STIR22682, Ssa#STIR25949, Ssa#STIR06809, Ssa#S18859895, Ssa#S18876133, Ssa#STIR19287, Ssa#S18889845, Ssa#STIR13970, Omy#S15271077, Ssa#STIR12829, Ssa#S30296786, Ssa#STIR06184, Ssa#STIR07259, Ssa#STIR18797, Omy#S15241012, Ssa#STIR25249, Ssa#STIR18751, Ssa#S30235658, Omy#S18532412, Ssa#TC79350, Ssa#STIR24110, Ssa#STIR06785, Ssa#STIR16537, Ssa#TC97370…	Ssa#S31983530, Ssa#STIR01426, Omy#BX074451, Ssa#STIR18295, Ssa#KSS3361, Omy#S15281854, Ssa#STIR12950, Ssa#STIR18252, Ssa#STIR06273, Ssa#S30294722, Ssa#STIR18232, Ssa#STIR18229, Ssa#STIR00051_4, Ssa#STIR00051_3, Ssa#STIR00051_2, Ssa#TC82725, Ssa#S35592328, Ssa#STIR05772, Ssa#STIR25346, Ssa#S48398767, Ssa#S30279916, Ssa#EG881932, Ssa#TC104294, Ssa#STIR13311, Ssa#STIR00046_4, Ssa#STIR00046_3, Ssa#S3…
GO:0019752	carboxylic acid metabolic process	P	1.24502e-05	187	480	Ssa#S35687969, Ssa#STIR25983, Ssa#STIR05729, Ssa#STIR22682, Ssa#STIR25949, Ssa#STIR06809, Ssa#S18859895, Ssa#S18876133, Ssa#STIR19287, Ssa#S18889845, Ssa#STIR13970, Omy#S15271077, Ssa#STIR12829, Ssa#S30296786, Ssa#STIR06184, Ssa#STIR07259, Ssa#STIR18797, Omy#S15241012, Ssa#STIR25249, Ssa#STIR18751, Ssa#S30235658, Omy#S18532412, Ssa#TC79350, Ssa#STIR24110, Ssa#STIR06785, Ssa#STIR16537, Ssa#TC97370…	Ssa#S31983530, Ssa#STIR01426, Omy#BX074451, Ssa#STIR18295, Ssa#KSS3361, Omy#S15281854, Ssa#STIR12950, Ssa#STIR18252, Ssa#STIR06273, Ssa#S30294722, Ssa#STIR18232, Ssa#STIR18229, Ssa#STIR00051_4, Ssa#STIR00051_3, Ssa#STIR00051_2, Ssa#TC82725, Ssa#S35592328, Ssa#STIR05772, Ssa#STIR25346, Ssa#S48398767, Ssa#S30279916, Ssa#EG881932, Ssa#TC104294, Ssa#STIR13311, Ssa#STIR00046_4, Ssa#STIR00046_3, Ssa#S3…
GO:0030001	metal ion transport	P	1.51403e-05	121	274	Ssa#DW575876, Ssa#STIR00157_4, Ssa#STIR04642, Ssa#STIR03543, Ssa#S30054796, Ssa#S35588034, Ssa#STIR25921, Ssa#STIR13970, Omy#S34309140, Ssa#STIR10652, Ssa#STIR12829, Omy#BX855662, Omy#S18154716, Ssa#STIR05073, Ssa#STIR23011, Omy#BX882961, Ssa#STIR04560, Ssa#STIR02388, Ssa#STIR08912, Ssa#STIR13227, Ssa#STIR05635, Ssa#STIR05634, Omy#CA380162, Ssa#STIR01239, Ssa#STIR01237, Ssa#DW541352, Ssa#STIR1382…	Ssa#STIR13419, Ssa#STIR21008, Ssa#S30294758, Ssa#TC109196, Ssa#S29048490, Ssa#STIR17796, Ssa#S35603410, Ssa#S30279941, Ssa#STIR05751, Omy#S23937765, Ssa#STIR05717, Ssa#STIR01324, Ssa#CA061717, Omy#CR372961, Omy#S34424057, Omy#CA381616, Ssa#STIR18122, Ssa#STIR06150, Omy#CR373383, Ssa#STIR05681, Omy#CT569545, Ssa#STIR25205, Ssa#CK892590, Ssa#DW578710, Ssa#STIR12740, Ssa#STIR18046, Ssa#AM402711, Ssa…
GO:0055080	cation homeostasis	P	1.56794e-05	44	61	Ssa#STIR10652, Ssa#STIR12829, Ssa#STIR05073, Ssa#STIR02388, Ssa#STIR24745, Ssa#DW541352, Ssa#STIR17568, Ssa#STIR07708, Ssa#STIR00094_4, Ssa#STIR00094_3, Ssa#STIR00094_2, Ssa#STIR11496, Ssa#STIR08094, Ssa#STIR02772, Ssa#STIR12518, Ssa#STIR21889, Ssa#STIR00093_4, Ssa#STIR00093_3, Ssa#STIR00093_2, Ssa#STIR20734, Ssa#STIR17362, Ssa#STIR10969, Ssa#STIR02087, Ssa#STIR07522, Ssa#STIR06431, Ssa#STIR15761…	Ssa#STIR12985, Ssa#S30294758, Ssa#S29048490, Ssa#STIR05775, Ssa#STIR05684, Ssa#STIR25205, Ssa#STIR12740, Ssa#STIR09814, Ssa#STIR01085, Ssa#S30244032, Ssa#STIR17324, Ssa#STIR00109_4, Ssa#STIR17269, Ssa#STIR05291, Ssa#STIR04769, Ssa#STIR12172, Ssa#STIR08774, Ssa#STIR11460, Ssa#STIR00103_4, Ssa#STIR00103_3, Ssa#STIR00103_2, Ssa#STIR08665, Ssa#STIR08641, Ssa#STIR03768, Ssa#STIR11306, Ssa#STIR08599, S…
GO:0033014	tetrapyrrole biosynthetic process	P	1.57282e-05	24	19	Ssa#STIR13916, Ssa#STIR12829, Ssa#S35693925, Ssa#S18886473, Ssa#STIR06045, Omy#CX720643, Ssa#STIR00094_4, Ssa#STIR00094_3, Ssa#STIR00094_2, Ssa#STIR01705, Ssa#STIR02772, Ssa#STIR00093_4, Ssa#STIR00093_3, Ssa#STIR00093_2, Ssa#STIR02087, Ssa#STIR07522, Ssa#STIR11325, Ssa#STIR06349, Ssa#STIR21077, Omy#S19709752, Ssa#STIR00109_3, Ssa#STIR00109_2, Ssa#STIR07313, Ssa#STIR22027	Ssa#STIR18178, Ssa#KSS3165, Ssa#TC111122, Ssa#STIR00109_4, Ssa#CL250Ctg1, Ssa#EG861558, Ssa#STIR23544, Ssa#S35595254, Ssa#CL491Ctg1, Ssa#CL241Ctg1, Ssa#STIR14786, Ssa#STIR19395, Ssa#CL420Ctg1, Ssa#EG890508, Ssa#STIR00012_4, Ssa#STIR00012_3, Ssa#STIR00012_2, Ssa#DW537190, Ssa#STIR21109
GO:0016712	oxidoreductase activity, acting on paired donors, with incorporation or reduction of molecular oxygen, reduced flavin or flavoprotein as one donor, and incorporation of one atom of oxygen	F	1.72426e-05	12	2	Ssa#S32000380, Ssa#S31972760, Ssa#S35596838, Ssa#S18834018, Ssa#S31996544, Ssa#S30239290, Omy#S18096129, Omy#S15290573, Omy#S15341005, Ssa#TC107862, Ssa#S35587718, Ssa#S35546153	Ssa#STIR39924, Omy#TC172178
GO:0006812	cation transport	P	2.12003e-05	159	395	Ssa#STIR02495, Ssa#DW575876, Ssa#S30241788, Ssa#STIR00157_4, Ssa#STIR04642, Ssa#STIR03543, Ssa#S30054796, Ssa#STIR21587, Ssa#S35588034, Ssa#STIR25921, Ssa#STIR25910, Ssa#STIR13970, Ssa#DW181724, Ssa#STIR19257, Omy#S34309140, Ssa#STIR11769, Ssa#STIR10652, Ssa#STIR12829, Omy#BX855662, Omy#S18154716, Ssa#STIR05073, Ssa#STIR19810, Ssa#STIR23011, Omy#BX882961, Ssa#STIR04560, Ssa#STIR02388, Ssa#STIR089…	Ssa#STIR13419, Ssa#STIR21008, Ssa#STIR01412, Ssa#S30294758, Ssa#STIR18255, Ssa#TC109196, Ssa#STIR06251, Ssa#S29048490, Ssa#TC111462, Ssa#STIR17796, Ssa#S35603410, Ssa#S30279941, Ssa#STIR05751, Omy#S23937765, Ssa#DY710726, Ssa#STIR05717, Ssa#STIR01358, Ssa#STIR01324, Ssa#CA061717, Omy#CR372961, Ssa#STIR12872, Omy#S34424057, Omy#CA381616, Ssa#STIR18122, Ssa#STIR06150, Ssa#S35660765, Omy#CR373383, S…
GO:0005739	mitochondrion	C	2.19587e-05	151	370	Ssa#STIR02495, Ssa#S35535837, Ssa#DY719826, Ssa#STIR04644, Ssa#STIR25949, Ssa#STIR03543, Ssa#STIR06809, Ssa#STIR05719, Ssa#STIR04623, Ssa#STIR25921, Ssa#STIR19287, Ssa#STIR12829, Ssa#STIR07259, Ssa#STIR05057, Ssa#STIR25249, Ssa#STIR19836, Ssa#STIR19810, Ssa#STIR17638, Ssa#STIR15453, Ssa#STIR06785, Ssa#STIR23011, Ssa#STIR05682, Ssa#STIR07821, Ssa#STIR06721, Ssa#STIR04547, Ssa#S35512225, Ssa#STIR11…	Ssa#STIR00123_4, Ssa#STIR00123_3, Ssa#STIR21005, Ssa#STIR01426, Ssa#STIR01412, Omy#S15267570, Ssa#STIR20540, Ssa#STIR00051_4, Ssa#STIR00051_3, Ssa#STIR00051_2, Ssa#STIR05789, Ssa#S31964302, Ssa#STIR05751, Ssa#STIR05717, Ssa#STIR01358, Ssa#STIR13311, Ssa#STIR24852, Ssa#STIR18178, Omy#BX311868, Ssa#STIR06150, Ssa#STIR00050_4, Ssa#STIR00050_3, Ssa#STIR05681, Ssa#STIR17621, Ssa#STIR17615, Ssa#EG64824…
GO:0043648	dicarboxylic acid metabolic process	P	2.38785e-05	23	18	Ssa#STIR19287, Ssa#S30296786, Omy#S18532412, Ssa#TC79350, Ssa#STIR11038, Ssa#STIR26248, Ssa#STIR19743, Ssa#STIR06005, Ssa#STIR07769, Ssa#STIR21378, Ssa#STIR14860, Ssa#S35688162, Ssa#STIR10353, Ssa#STIR01664, Ssa#STIR09137, Ssa#STIR20703, Ssa#STIR15144, Omy#S18165269, Ssa#STIR23269, Ssa#STIR23224, Ssa#STIR24308, Ssa#S35486251, Ssa#S30244452	Ssa#STIR09828, Ssa#AM402546, Ssa#STIR05121, Ssa#STIR08703, Ssa#CA045279, Ssa#STIR03450, Ssa#STIR26876, Ssa#S30284612, Ssa#STIR19448, Ssa#STIR21686, Omy#S34313123, Ssa#STIR18834, Ssa#STIR25814, Ssa#STIR06640, Ssa#STIR14147, Ssa#CB516780, Ssa#STIR14006, Ssa#STIR14001
GO:0044767	single-organism developmental process	P	2.4423e-05	188	490	Ssa#STIR00157_4, Ssa#STIR25967, Ssa#STIR22699, Ssa#STIR23762, Ssa#STIR25922, Ssa#STIR03516, Omy#S18534042, Ssa#STIR24803, Ssa#STIR19214, Ssa#STIR06184, Ssa#STIR05091, Ssa#S35500981, Ssa#STIR05068, Ssa#STIR10603, Ssa#STIR05053, Ssa#STIR01934, Omy#S15290136, Ssa#STIR18779, Ssa#KSS243, Ssa#STIR24164, Ssa#S35554246, Ssa#STIR15479, Ssa#DW182143, Ssa#STIR14373, Ssa#STIR06798, Ssa#STIR24110, Ssa#STIR110…	Ssa#STIR05809, Ssa#STIR13401, Ssa#STIR01435, Ssa#STIR24966, Ssa#STIR12998, Ssa#STIR20590, Ssa#STIR20571, Ssa#STIR24924, Ssa#STIR18238, Ssa#STIR06265, Ssa#STIR12921, Ssa#STIR06256, Ssa#STIR20516, Ssa#STIR25395, Ssa#STIR25389, Ssa#STIR17768, Ssa#CK873574, Ssa#STIR05710, Ssa#STIR01357, Ssa#STIR06180, Ssa#S31968698, Ssa#STIR12826, Ssa#STIR18110, Ssa#STIR06117, Ssa#STIR06114, Ssa#STIR17655, Ssa#STIR05…
GO:0006879	cellular iron ion homeostasis	P	2.61079e-05	24	20	Ssa#STIR12829, Ssa#STIR24745, Ssa#STIR00094_4, Ssa#STIR00094_3, Ssa#STIR00094_2, Ssa#STIR11496, Ssa#STIR02772, Ssa#STIR00093_4, Ssa#STIR00093_3, Ssa#STIR00093_2, Ssa#STIR02087, Ssa#STIR07522, Ssa#STIR16807, Ssa#STIR11325, Ssa#STIR06349, Ssa#STIR21077, Ssa#STIR02507, Ssa#STIR10704, Ssa#STIR00162_4, Ssa#STIR00162_3, Ssa#STIR00162_2, Ssa#STIR00109_3, Ssa#STIR00109_2, Ssa#STIR22027	Ssa#S30294758, Ssa#S29048490, Ssa#STIR25205, Ssa#STIR09814, Ssa#S30244032, Ssa#STIR00109_4, Ssa#STIR08774, Ssa#STIR11460, Ssa#STIR08599, Ssa#STIR11171, Ssa#S35663053, Ssa#STIR14672, Ssa#STIR02500, Ssa#STIR02482, Ssa#STIR10003, Ssa#STIR00012_4, Ssa#STIR00012_3, Ssa#STIR00012_2, Ssa#STIR21327, Ssa#STIR02111
GO:0055072	iron ion homeostasis	P	2.61079e-05	24	20	Ssa#STIR12829, Ssa#STIR24745, Ssa#STIR00094_4, Ssa#STIR00094_3, Ssa#STIR00094_2, Ssa#STIR11496, Ssa#STIR02772, Ssa#STIR00093_4, Ssa#STIR00093_3, Ssa#STIR00093_2, Ssa#STIR02087, Ssa#STIR07522, Ssa#STIR16807, Ssa#STIR11325, Ssa#STIR06349, Ssa#STIR21077, Ssa#STIR02507, Ssa#STIR10704, Ssa#STIR00162_4, Ssa#STIR00162_3, Ssa#STIR00162_2, Ssa#STIR00109_3, Ssa#STIR00109_2, Ssa#STIR22027	Ssa#S30294758, Ssa#S29048490, Ssa#STIR25205, Ssa#STIR09814, Ssa#S30244032, Ssa#STIR00109_4, Ssa#STIR08774, Ssa#STIR11460, Ssa#STIR08599, Ssa#STIR11171, Ssa#S35663053, Ssa#STIR14672, Ssa#STIR02500, Ssa#STIR02482, Ssa#STIR10003, Ssa#STIR00012_4, Ssa#STIR00012_3, Ssa#STIR00012_2, Ssa#STIR21327, Ssa#STIR02111
GO:1901566	organonitrogen compound biosynthetic process	P	2.86075e-05	97	207	Ssa#STIR02495, Ssa#S30241788, Ssa#S35522798, Ssa#STIR06809, Ssa#STIR25910, Ssa#STIR11769, Ssa#STIR07298, Ssa#STIR13916, Ssa#STIR12829, Ssa#STIR06184, Ssa#S35693925, Ssa#STIR07259, Omy#S15241012, Ssa#STIR24110, Ssa#TC97370, Omy#BX314283, Ssa#S35582672, Ssa#STIR02364, Ssa#S31991795, Ssa#S31967093, Ssa#S48403096, Ssa#S18886473, Omy#TC149797, Ssa#STIR07159, Ssa#STIR06045, Ssa#STIR08218, Ssa#STIR26248…	Ssa#STIR13407, Ssa#STIR12950, Ssa#STIR06273, Ssa#STIR06251, Ssa#STIR17767, Ssa#S30240065, Ssa#STIR18183, Ssa#STIR12872, Ssa#STIR18178, Ssa#STIR06174, Ssa#S35660765, Ssa#S30279884, Ssa#STIR05685, Ssa#STIR13266, Ssa#STIR13248, Ssa#S30279805, Ssa#TC108500, Ssa#KSS3165, Ssa#AM402735, Ssa#S18872237, Ssa#S32009082, Ssa#STIR06047, Ssa#STIR25189, Ssa#S35515132, Ssa#EG762540, Ssa#CL303Ctg1, Ssa#TC108460, …
GO:0048037	cofactor binding	F	3.19619e-05	93	196	Ssa#S30250448, Ssa#S35559150, Ssa#STIR24851, Ssa#S18859895, Ssa#S18876133, Ssa#S18871912, Ssa#STIR21564, Omy#S15321898, Ssa#S18889845, Ssa#TC88700, Omy#S15271077, Ssa#S31978689, Ssa#S48371631, Ssa#STIR17681, Omy#S18532412, Ssa#STIR42176, Omy#S32040305, Ssa#STIR11038, Ssa#STIR04547, Ssa#S35661017, Ssa#S30290701, Ssa#EG924967, Ssa#S35520433, Ssa#STIR21405, Ssa#S35601674, Ssa#STIR02900, Ssa#STIR2624…	Ssa#STIR13411, Ssa#DY693047, Omy#BX074451, Ssa#S37437675, Ssa#S32000036, Ssa#TC68476, Ssa#STIR00051_4, Ssa#STIR00051_3, Ssa#STIR00051_2, Ssa#STIR05772, Ssa#EG881932, Ssa#STIR24852, Ssa#STIR40066, Ssa#STIR18143, Ssa#S30270691, Ssa#STIR06174, Ssa#AM402810, Ssa#DW574403, Ssa#DV644302, Ssa#STIR17655, Omy#S34423523, Ssa#CB515950, Ssa#KSS3165, Ssa#STIR20377, Ssa#STIR12761, Ssa#CX355143, Ssa#DY738910, S…
GO:0006804	peroxidase reaction	P	3.21185e-05	15	6	Ssa#STIR04649, Ssa#STIR13917, Ssa#STIR12829, Ssa#STIR02221, Ssa#STIR12632, Ssa#STIR21263, Ssa#STIR18449, Ssa#STIR19531, Ssa#STIR02087, Ssa#STIR22293, Ssa#STIR06349, Ssa#STIR09593, Ssa#STIR00109_3, Ssa#STIR00109_2, Ssa#STIR22027	Ssa#STIR00109_4, Ssa#STIR11270, Ssa#STIR14920, Ssa#STIR00012_4, Ssa#STIR00012_3, Ssa#STIR00012_2
GO:0030018	Z disc	C	4.23559e-05	14	5	Ssa#STIR25922, Ssa#STIR12050, Ssa#STIR04360, Ssa#STIR12518, Ssa#STIR10905, Ssa#STIR11335, Ssa#STIR00115_4, Ssa#STIR00115_3, Ssa#STIR00115_2, Ssa#STIR24938, Ssa#STIR06283, Ssa#STIR12918, Ssa#STIR18895, Ssa#STIR04052	Ssa#STIR05572, Ssa#STIR08842, Ssa#STIR12051, Ssa#STIR03355, Ssa#STIR21386
GO:0006979	response to oxidative stress	P	4.86012e-05	35	44	Ssa#STIR04649, Ssa#STIR03516, Ssa#STIR10652, Ssa#STIR13917, Ssa#STIR05073, Ssa#STIR19836, Ssa#STIR05682, Ssa#STIR23001, Ssa#STIR02388, Ssa#S35708455, Ssa#STIR18627, Ssa#STIR07708, Ssa#STIR02221, Ssa#STIR13783, Ssa#STIR12632, Ssa#STIR00106_3, Ssa#STIR00106_2, Ssa#S35546405, Ssa#S35492512, Ssa#STIR21263, Ssa#STIR08094, Ssa#STIR03872, Ssa#STIR01648, Ssa#STIR18449, Ssa#STIR22293, Ssa#STIR10262, Ssa#S…	Ssa#STIR01435, Ssa#STIR20516, Ssa#STIR06114, Ssa#STIR17615, Ssa#AM083838, Ssa#STIR24758, Ssa#STIR18004, Ssa#S31982792, Omy#BX863193, Ssa#STIR25032, Ssa#S31987534, Ssa#STIR00597, Ssa#STIR05249, Ssa#STIR12210, Ssa#STIR00106_4, Ssa#S30273906, Ssa#S35564378, Omy#TC163994, Ssa#STIR10973, Ssa#CL175Ctg1, Ssa#STIR08599, Ssa#STIR23244, Ssa#STIR11270, Ssa#STIR11171, Ssa#STIR14920, Ssa#S22839336, Ssa#STIR00…
GO:0032502	developmental process	P	4.88587e-05	191	507	Ssa#STIR00157_4, Ssa#STIR25967, Ssa#STIR22699, Ssa#STIR23762, Ssa#STIR25922, Ssa#STIR03516, Omy#S18534042, Ssa#STIR24803, Ssa#STIR19214, Ssa#STIR06184, Ssa#STIR05091, Ssa#S35500981, Ssa#STIR05068, Ssa#STIR10603, Ssa#STIR05053, Ssa#STIR01934, Omy#S15290136, Ssa#STIR18779, Ssa#KSS243, Ssa#STIR24164, Ssa#S35554246, Ssa#STIR15479, Ssa#DW182143, Ssa#STIR14373, Ssa#STIR06798, Ssa#STIR24110, Ssa#STIR110…	Ssa#STIR05809, Ssa#STIR13401, Ssa#STIR01435, Ssa#STIR24966, Ssa#STIR12998, Ssa#STIR20590, Ssa#STIR20571, Ssa#STIR24924, Ssa#STIR18238, Ssa#STIR06265, Ssa#STIR12921, Ssa#STIR06256, Ssa#STIR20516, Ssa#STIR25395, Ssa#STIR25389, Ssa#STIR17768, Ssa#CK873574, Ssa#STIR25317, Ssa#STIR05710, Ssa#STIR01357, Ssa#STIR06180, Ssa#S31968698, Ssa#STIR12826, Ssa#STIR18110, Ssa#STIR06117, Ssa#STIR06114, Ssa#STIR17…
GO:0008236	serine-type peptidase activity	F	5.33471e-05	53	88	Ssa#DW550176, Ssa#S29912424, Ssa#S35688378, Omy#S18152507, Ssa#S31963336, Ssa#STIR04540, Ssa#STIR03409, Omy#TC169319, Ssa#TC103761, Ssa#S35025430, Ssa#TC112417, Ssa#S35688232, Ssa#S18845530, Ssa#S18835744, Ssa#TC66170, Ssa#S31981247, Ssa#S31963871, Omy#S15320564, Ssa#S31963814, Ssa#S18849877, Ssa#S32009331, Ssa#TC110751, Ssa#S18882566, Ssa#STIR14133, Ssa#S18874929, Ssa#STIR07601, Omy#S15262708, O…	Ssa#STIR20536, Ssa#S31964325, Ssa#S35514803, Ssa#S31969074, Ssa#S31971349, Ssa#STIR18094, Ssa#STIR20322, Ssa#S18888598, Ssa#STIR12642, Ssa#TC70453, Ssa#S30263209, Ssa#TC107897, Ssa#TC94349, Omy#S15274197, Ssa#S30278979, Ssa#DY741343, Ssa#S30262545, Ssa#TC102680, Ssa#S31979546, Ssa#S35518507, Ssa#S35551959, Ssa#TC103014, Ssa#TC106996, Ssa#STIR16443, Ssa#DW578033, Ssa#S31981622, Ssa#STIR23497, Ssa#…
GO:0017171	serine hydrolase activity	F	5.33471e-05	53	88	Ssa#DW550176, Ssa#S29912424, Ssa#S35688378, Omy#S18152507, Ssa#S31963336, Ssa#STIR04540, Ssa#STIR03409, Omy#TC169319, Ssa#TC103761, Ssa#S35025430, Ssa#TC112417, Ssa#S35688232, Ssa#S18845530, Ssa#S18835744, Ssa#TC66170, Ssa#S31981247, Ssa#S31963871, Omy#S15320564, Ssa#S31963814, Ssa#S18849877, Ssa#S32009331, Ssa#TC110751, Ssa#S18882566, Ssa#STIR14133, Ssa#S18874929, Ssa#STIR07601, Omy#S15262708, O…	Ssa#STIR20536, Ssa#S31964325, Ssa#S35514803, Ssa#S31969074, Ssa#S31971349, Ssa#STIR18094, Ssa#STIR20322, Ssa#S18888598, Ssa#STIR12642, Ssa#TC70453, Ssa#S30263209, Ssa#TC107897, Ssa#TC94349, Omy#S15274197, Ssa#S30278979, Ssa#DY741343, Ssa#S30262545, Ssa#TC102680, Ssa#S31979546, Ssa#S35518507, Ssa#S35551959, Ssa#TC103014, Ssa#TC106996, Ssa#STIR16443, Ssa#DW578033, Ssa#S31981622, Ssa#STIR23497, Ssa#…
GO:0007586	digestion	P	5.54019e-05	10	1	Ssa#STIR11114, Ssa#STIR08354, Ssa#STIR17528, Ssa#STIR15327, Ssa#STIR03847, Ssa#STIR13556, Ssa#STIR21042, Ssa#STIR22118, Ssa#STIR12319, Ssa#STIR09537	Ssa#STIR19601
GO:0005344	oxygen transporter activity	F	5.54019e-05	10	1	Ssa#STIR00119_2, Ssa#STIR04519, Ssa#STIR02772, Ssa#STIR00120_3, Ssa#STIR00120_2, Ssa#STIR14663, Ssa#STIR16145, Ssa#STIR03655, Ssa#STIR15531, Ssa#STIR04685	Ssa#STIR00119_3
GO:0006878	cellular copper ion homeostasis	P	6.31872e-05	11	2	Ssa#STIR10652, Ssa#STIR05073, Ssa#STIR02388, Ssa#STIR07708, Ssa#STIR08094, Ssa#STIR10969, Ssa#STIR06431, Ssa#STIR10262, Ssa#STIR19447, Ssa#STIR05204, Ssa#STIR05762	Ssa#S18889851, Omy#S15283055
GO:0006826	iron ion transport	P	6.87694e-05	24	22	Ssa#STIR12829, Ssa#STIR15365, Ssa#STIR00094_4, Ssa#STIR00094_3, Ssa#STIR00094_2, Ssa#STIR11496, Ssa#STIR02772, Ssa#STIR00093_4, Ssa#STIR00093_3, Ssa#STIR00093_2, Ssa#STIR02087, Ssa#STIR07522, Ssa#STIR16807, Ssa#STIR11325, Ssa#STIR06349, Ssa#STIR21077, Ssa#STIR02507, Ssa#STIR10704, Ssa#STIR00162_4, Ssa#STIR00162_3, Ssa#STIR00162_2, Ssa#STIR00109_3, Ssa#STIR00109_2, Ssa#STIR22027	Ssa#STIR13419, Ssa#S30294758, Ssa#S29048490, Ssa#STIR05717, Ssa#STIR25205, Ssa#STIR09814, Ssa#S30244032, Ssa#STIR00109_4, Ssa#STIR08774, Ssa#STIR11460, Ssa#STIR08599, Ssa#STIR11171, Ssa#S35663053, Ssa#STIR14672, Ssa#STIR02500, Ssa#STIR02482, Ssa#STIR10003, Ssa#STIR00012_4, Ssa#STIR00012_3, Ssa#STIR00012_2, Ssa#STIR21327, Ssa#STIR02111
GO:0006586	indolalkylamine metabolic process	P	9.23279e-05	21	17	Ssa#STIR12829, Ssa#STIR04547, Ssa#STIR02900, Ssa#STIR26248, Ssa#STIR09996, Ssa#S31987806, Ssa#STIR09285, Ssa#STIR09260, Ssa#STIR19007, Ssa#STIR13705, Ssa#STIR26138, Ssa#STIR14769, Ssa#STIR12538, Ssa#STIR09137, Ssa#STIR02087, Ssa#STIR13561, Ssa#STIR06349, Ssa#STIR18932, Ssa#S18835340, Ssa#STIR00109_3, Ssa#STIR00109_2	Ssa#STIR06273, Ssa#STIR25243, Ssa#STIR17531, Ssa#STIR09813, Ssa#STIR00109_4, Ssa#STIR12336, Ssa#STIR09288, Ssa#STIR08703, Ssa#STIR23196, Ssa#STIR11181, Ssa#STIR15459, Ssa#STIR08052, Ssa#STIR18834, Ssa#STIR25814, Ssa#STIR18659, Ssa#STIR01620, Ssa#STIR01536
GO:0006568	tryptophan metabolic process	P	9.23279e-05	21	17	Ssa#STIR12829, Ssa#STIR04547, Ssa#STIR02900, Ssa#STIR26248, Ssa#STIR09996, Ssa#S31987806, Ssa#STIR09285, Ssa#STIR09260, Ssa#STIR19007, Ssa#STIR13705, Ssa#STIR26138, Ssa#STIR14769, Ssa#STIR12538, Ssa#STIR09137, Ssa#STIR02087, Ssa#STIR13561, Ssa#STIR06349, Ssa#STIR18932, Ssa#S18835340, Ssa#STIR00109_3, Ssa#STIR00109_2	Ssa#STIR06273, Ssa#STIR25243, Ssa#STIR17531, Ssa#STIR09813, Ssa#STIR00109_4, Ssa#STIR12336, Ssa#STIR09288, Ssa#STIR08703, Ssa#STIR23196, Ssa#STIR11181, Ssa#STIR15459, Ssa#STIR08052, Ssa#STIR18834, Ssa#STIR25814, Ssa#STIR18659, Ssa#STIR01620, Ssa#STIR01536
GO:0022891	substrate-specific transmembrane transporter activity	F	9.63569e-05	173	455	Ssa#DY728515, Ssa#STIR02495, Ssa#DW575876, Ssa#S30241788, Ssa#STIR04642, Ssa#S30054796, Ssa#STIR21587, Ssa#S30261972, Ssa#S30288576, Ssa#STIR25910, Ssa#STIR13970, Ssa#DW181724, Ssa#STIR19257, Ssa#S48406427, Omy#S34309140, Ssa#STIR11769, Ssa#STIR09481, Ssa#S18886542, Ssa#STIR12809, Ssa#S47729029, Omy#BX855662, Omy#S18154716, Omy#S18534659, Ssa#DW549532, Ssa#STIR18779, Ssa#CB515804, Omy#CA356134, S…	Ssa#S31963973, Ssa#STIR21008, Ssa#STIR01412, Ssa#S32012039, Ssa#S18892082, Ssa#EG917532, Ssa#STIR18255, Ssa#TC109196, Ssa#S35660899, Ssa#STIR06251, Ssa#STIR17796, Ssa#S35603410, Ssa#S35697292, Ssa#S30295179, Ssa#S30279941, Ssa#STIR13343, Ssa#STIR05717, Ssa#STIR01358, Ssa#TC99504, Ssa#STIR01324, Ssa#CA061717, Omy#CR372961, Ssa#STIR12872, Omy#S34424057, Omy#CA381616, Omy#CA367311, Ssa#STIR18122, Ss…
GO:0005201	extracellular matrix structural constituent	F	0.000101191	18	12	Omy#TC160146, Ssa#STIR16478, Ssa#TC108554, Omy#S18095701, Ssa#CA039113, Ssa#TC101496, Ssa#STIR09261, Ssa#STIR11514, Ssa#S31987619, Ssa#STIR08629, Ssa#S35580189, Omy#CX251010, Ssa#TC76905, Ssa#STIR17204, Ssa#STIR18918, Omy#CA362300, Ssa#S35563089, Ssa#TC99686	Ssa#STIR09761, Omy#CA384780, Ssa#CA041117, Ssa#STIR09058, Ssa#STIR22517, Ssa#CK898848, Ssa#STIR14588, Ssa#S35527940, Ssa#S30269465, Ssa#STIR21452, Ssa#STIR25604, Ssa#CB511784
GO:0005507	copper ion binding	F	0.000110524	25	25	Ssa#STIR10652, Ssa#STIR05073, Omy#S18534659, Ssa#STIR02388, Ssa#S35545418, Ssa#STIR07708, Ssa#S35706124, Ssa#DN164597, Ssa#STIR26166, Ssa#STIR17451, Omy#TC161061, Ssa#STIR08094, Ssa#STIR40927, Ssa#S30263129, Ssa#STIR10262, Omy#S18163654, Ssa#STIR19447, Ssa#S30258746, Ssa#S35485860, Ssa#TC99140, Omy#TC159805, Ssa#STIR05204, Omy#S22923222, Ssa#DW588918, Ssa#STIR05762	Ssa#BM414422, Ssa#CK884777, Ssa#STIR05377, Ssa#STIR05249, Ssa#STIR24364, Ssa#DY719297, Ssa#TC102612, Ssa#S30278668, Ssa#S30281305, Ssa#STIR04267, Ssa#S35548812, Omy#S22916694, Omy#S15269666, Ssa#STIR19539, Ssa#S35485907, Ssa#S35531339, Ssa#S30290938, Ssa#S18889851, Omy#S34425184, Omy#S19710960, Ssa#STIR26222, Omy#S15283055, Ssa#S31995754, Omy#CX150319, Omy#CX255265
GO:0007275	multicellular organismal development	P	0.000131176	169	445	Ssa#STIR00157_4, Ssa#STIR25967, Ssa#STIR22699, Ssa#STIR23762, Ssa#STIR03516, Omy#S18534042, Ssa#STIR24803, Ssa#STIR19214, Ssa#STIR06184, Ssa#STIR05091, Ssa#S35500981, Ssa#STIR05068, Ssa#STIR10603, Ssa#STIR05053, Ssa#STIR01934, Omy#S15290136, Ssa#STIR18779, Ssa#KSS243, Ssa#STIR24164, Ssa#STIR15479, Ssa#DW182143, Ssa#STIR14373, Ssa#STIR06798, Ssa#STIR24110, Ssa#STIR11089, Ssa#STIR15432, Ssa#STIR258…	Ssa#STIR05809, Ssa#STIR13401, Ssa#STIR01435, Ssa#STIR24966, Ssa#STIR12998, Ssa#STIR20590, Ssa#STIR20571, Ssa#STIR18238, Ssa#STIR06265, Ssa#STIR12921, Ssa#STIR06256, Ssa#STIR20516, Ssa#STIR25395, Ssa#STIR25389, Ssa#STIR17768, Ssa#CK873574, Ssa#STIR05710, Ssa#STIR01357, Ssa#STIR06180, Ssa#S31968698, Ssa#STIR12826, Ssa#STIR18110, Ssa#STIR06117, Ssa#STIR06114, Ssa#STIR17655, Ssa#STIR05683, Ssa#STIR24…
GO:0003008	system process	P	0.000136879	60	111	Ssa#STIR04642, Ssa#STIR22680, Ssa#STIR07298, Ssa#STIR29682, Ssa#STIR14373, Ssa#STIR24110, Ssa#STIR24754, Ssa#STIR01239, Ssa#S35575483, Ssa#STIR17568, Ssa#TC107495, Ssa#STIR17528, Ssa#STIR15327, Ssa#STIR08830, Ssa#STIR25780, Ssa#S19088309, Ssa#STIR08802, Ssa#STIR03341, Ssa#STIR26190, Ssa#STIR20854, Ssa#STIR19643, Ssa#STIR08785, Ssa#STIR25648, Ssa#STIR12518, Ssa#STIR02757, Ssa#STIR01651, Ssa#STIR26…	Ssa#S48412664, Ssa#STIR17768, Ssa#STIR24808, Ssa#STIR25214, Ssa#STIR06047, Ssa#STIR00116_4, Ssa#STIR00116_3, Ssa#STIR00116_2, Ssa#STIR13105, Ssa#STIR12651, Ssa#STIR17445, Ssa#STIR09813, Ssa#STIR13051, Ssa#STIR00163_2, Ssa#STIR24572, Ssa#STIR24552, Ssa#STIR20197, Ssa#STIR12563, Ssa#STIR17324, Ssa#STIR05305, Ssa#STIR16882, Ssa#STIR20069, Ssa#STIR24416, Ssa#STIR17294, Ssa#STIR17203, Ssa#STIR24343, S…
GO:0016459	myosin complex	C	0.000136879	34	45	Ssa#S35541236, Ssa#STIR22680, Ssa#S35581616, Ssa#STIR24177, Ssa#STIR05635, Ssa#STIR01239, Ssa#S30239333, Ssa#BM413736, Ssa#STIR20923, Ssa#STIR08802, Ssa#DW180424, Ssa#CA037592, Ssa#STIR20854, Ssa#STIR19643, Ssa#TC105178, Omy#S18148484, Ssa#STIR01671, Ssa#S35581960, Ssa#STIR02757, Ssa#STIR01665, Ssa#STIR21135, Ssa#S35488552, Ssa#STIR23932, Ssa#STIR21736, Ssa#STIR20649, Ssa#STIR19431, Ssa#STIR11900…	Omy#CA370119, Ssa#STIR24891, Ssa#STIR01324, Ssa#TC108440, Ssa#KSS3042, Ssa#S35584469, Ssa#STIR00163_2, Ssa#STIR05314, Ssa#STIR11979, Ssa#STIR12387, Ssa#STIR05159, Ssa#STIR05149, Ssa#S19112200, Ssa#STIR08894, Ssa#STIR28424, Ssa#STIR08837, Ssa#DW577398, Ssa#DY718441, Ssa#S30242405, Ssa#STIR10688, Ssa#STIR22624, Ssa#S48402723, Omy#S18531630, Ssa#STIR07725, Omy#CX251731, Ssa#S31973415, Ssa#S35481705,…
GO:0032767	copper-dependent protein binding	F	0.000141377	8	0	Ssa#STIR10652, Ssa#STIR05073, Ssa#STIR02388, Ssa#STIR07708, Ssa#STIR08094, Ssa#STIR10262, Ssa#STIR05204, Ssa#STIR05762
GO:0006520	cellular amino acid metabolic process	P	0.000143647	121	292	Ssa#S35687969, Ssa#STIR25983, Ssa#STIR05729, Ssa#STIR22682, Ssa#STIR06809, Ssa#STIR19287, Ssa#S18889845, Omy#S15271077, Ssa#STIR12829, Ssa#S30296786, Ssa#STIR06184, Ssa#STIR07259, Ssa#STIR18797, Omy#S15241012, Ssa#S30235658, Ssa#TC79350, Ssa#STIR24110, Ssa#STIR06785, Ssa#TC97370, Omy#BX314283, Ssa#S35582672, Ssa#STIR14304, Ssa#STIR13219, Ssa#STIR11038, Ssa#STIR04547, Ssa#S31991795, Ssa#S18846027,…	Ssa#S31983530, Omy#BX074451, Ssa#STIR18295, Ssa#KSS3361, Ssa#STIR12950, Ssa#STIR18252, Ssa#STIR06273, Ssa#STIR18232, Ssa#STIR18229, Ssa#S35592328, Ssa#STIR25346, Ssa#S48398767, Ssa#EG881932, Ssa#TC104294, Ssa#S31983409, Ssa#STIR24852, Ssa#STIR18183, Omy#S15300413, Ssa#STIR18135, Ssa#STIR06160, Ssa#STIR06117, Ssa#DW579292, Ssa#S30279884, Ssa#STIR17655, Ssa#STIR25243, Ssa#CB515950, Ssa#STIR17622, S…
GO:0048856	anatomical structure development	P	0.000145323	148	378	Ssa#STIR00157_4, Ssa#STIR25967, Ssa#STIR22699, Ssa#STIR23762, Ssa#STIR25922, Ssa#STIR03516, Ssa#STIR24803, Ssa#STIR19214, Ssa#STIR06184, Ssa#STIR05068, Ssa#STIR10603, Ssa#STIR05053, Ssa#STIR01934, Ssa#STIR18779, Ssa#KSS243, Ssa#STIR15479, Ssa#STIR14373, Ssa#STIR06798, Ssa#STIR24110, Ssa#STIR11089, Ssa#STIR15432, Ssa#STIR25887, Ssa#STIR13219, Ssa#STIR03443, Ssa#STIR24745, Ssa#STIR01239, Ssa#STIR23…	Ssa#STIR05809, Ssa#STIR01435, Ssa#STIR24966, Ssa#STIR20590, Ssa#STIR20571, Ssa#STIR24924, Ssa#STIR18238, Ssa#STIR06265, Ssa#STIR12921, Ssa#STIR20516, Ssa#STIR25395, Ssa#STIR25389, Ssa#STIR17768, Ssa#STIR05710, Ssa#STIR01357, Ssa#STIR06180, Ssa#STIR12826, Ssa#STIR18110, Ssa#STIR06114, Ssa#STIR17655, Ssa#STIR05683, Ssa#STIR25205, Ssa#STIR24777, Ssa#STIR24733, Ssa#STIR18064, Ssa#STIR24718, Ssa#STIR2…
[truncated: 234 more rows]
