# Supplementary material for: Gene expression comparison of resistant and susceptible Atlantic salmon fry challenged with Infectious Pancreatic Necrosis virus reveals a marked contrast in immune response
Source: BMC Genomics. 2016 Apr 11;17:279. doi: 10.1186/s12864-016-2600-y (PMC4827185; doi:10.1186/s12864-016-2600-y)
Supplement: Additional file 3: — Enriched KEGG pathways in all comparisons. List of enriched Kyoto Encyclopedia of Genes and Genomes (KEGG) pathways in all comparisons. KEGG pathway description, KEGG pathway ID, number of differentially expressed genes assigned to the corresponding KEGG pathway and their microarray IDs, number of genes assigned to the corresponding KEGG pathway in the whole microarray, false discovery rate corrected p-value and hyperlink to a visual representation of the KEGG pathway with the differentially expressed genes outlined are shown. (XLSX 92 kb) [file 12864_2016_2600_MOESM3_ESM.xlsx]

## Sheet: Resistant 1dpi
Down-regulated
#Term	ID	Input number	Background number	Corrected P-Value	Input	Hyperlink
MAPK signaling pathway	ko04010	15	392	0.0371142	Omy#CA386889|Ssa#S31979710|Ssa#CL122Ctg1|Ssa#CL88Contig1|Ssa#S35510648|Ssa#TC104940|Ssa#BM414041|Ssa#STIR36858|Omy#TC169489|Omy#S18158012|Ssa#DW582692|Ssa#S30241901|Ssa#S31985678|Ssa#STIR19565|Ssa#DY719738	http://www.genome.jp/kegg-bin/show_pathway?ko04010/K04352%09red/K13376%09red/K04420%09red/K04461%09red/K04519%09red/K04402%09red/K04387%09red/K04455%09red/K04858%09red/K04449%09red/K04448%09red/K04374%09red/K02308%09red/K03283%09red
Cocaine addiction	ko05030	6	67	0.0371142	Ssa#S30246274|Ssa#CL88Contig1|Ssa#STIR28623|Omy#S15340863|Ssa#S30241901|Ssa#STIR19565	http://www.genome.jp/kegg-bin/show_pathway?ko05030/K04448%09red/K04145%09red/K04374%09red/K02090%09red/K09049%09red

## Sheet: Resistant 7dpi
Up-regulated
#Term	ID	Input number	Background number	Corrected P-Value	Input	Hyperlink
Hepatitis B	ko05161	21	297	0.0073128	Ssa#S48420713|Ssa#S30243934|Ssa#STIR13219|Ssa#STIR21828|Ssa#S39723763_S|Ssa#S35559043_S|Ssa#S31979737|Ssa#STIR24368|Ssa#STIR12203|Ssa#STIR00059_4|Ssa#S35534453|Ssa#CL148Ctg1_S|Ssa#STIR06397|Omy#S34313679|Ssa#DY714827|Ssa#S30289618|Ssa#S39723763|Omy#S15321112|Ssa#CL148Ctg1|Ssa#BG935801|Ssa#DY730388	http://www.genome.jp/kegg-bin/show_pathway?ko05161/K01403%09red/K01110%09red/K09447%09red/K11224%09red/K00922%09red/K11220%09red/K06627%09red/K07827%09red/K12646%09red/K12647%09red/K05411%09red/K04451%09red
Cytosolic DNA-sensing pathway	ko04623	11	104	0.00886963	Ssa#S48420713|Ssa#S31979737|Ssa#STIR24368|Ssa#STIR15748|Ssa#S20293825|Ssa#TC76988|Ssa#DY714827|Ssa#STIR11858|Omy#S15321112|Ssa#STIR00059_4|Ssa#STIR11858_S	http://www.genome.jp/kegg-bin/show_pathway?ko04623/K04519%09red/K01370%09red/K09447%09red/K03021%09red/K17834%09red/K12646%09red/K05411%09red
Prolactin signaling pathway	ko04917	13	148	0.00886963	Ssa#S30243934|Ssa#STIR21828|Ssa#S39723763_S|Ssa#STIR19979|Ssa#STIR12203|Ssa#STIR19243|Ssa#CL148Ctg1_S|Ssa#STIR06397|Ssa#S35474570|Ssa#S39723763|Ssa#DW548236|Ssa#CL148Ctg1|Ssa#DY730388	http://www.genome.jp/kegg-bin/show_pathway?ko04917/K03099%09red/K05147%09red/K04699%09red/K11224%09red/K00922%09red/K11220%09red/K07827%09red/K08522%09red
Measles	ko05162	19	285	0.00886963	Ssa#S48420713|Ssa#S30243934|Ssa#S31979737|Ssa#STIR21828|Ssa#STIR24368|Ssa#S39723763_S|Ssa#S35559043_S|Ssa#S20293825|Ssa#S35574286|Ssa#STIR12203|Ssa#STIR00059_4|Ssa#S35534453|Ssa#CL148Ctg1_S|Ssa#STIR06397|Omy#S15321112|Ssa#DY714827|Ssa#S39723763|Ssa#STIR00067_2|Ssa#CL148Ctg1	http://www.genome.jp/kegg-bin/show_pathway?ko05162/K04519%09red/K09447%09red/K11224%09red/K00922%09red/K04451%09red/K11220%09red/K12646%09red/K12647%09red/K14754%09red/K05411%09red
Hepatitis C	ko05160	17	278	0.0371911	Ssa#S48420713|Ssa#S31979737|Ssa#STIR21828|Ssa#S39723763_S|Ssa#S35559043_S|Ssa#STIR24368|Ssa#STIR12203|Ssa#STIR00059_4|Ssa#CL148Ctg1_S|Ssa#STIR06397|Omy#S15321112|Ssa#DY714827|Ssa#S30293222|Ssa#S39723763|Ssa#DW548236|Ssa#CL148Ctg1|Ssa#DY730388	http://www.genome.jp/kegg-bin/show_pathway?ko05160/K03099%09red/K04354%09red/K09447%09red/K00922%09red/K11220%09red/K07827%09red/K12646%09red/K05411%09red/K04451%09red
Toll-like receptor signaling pathway	ko04620	13	183	0.0371911	Ssa#S48420713|Ssa#S31979737|Ssa#STIR21828|Ssa#S39723763_S|Ssa#S20293825|Ssa#STIR12203|Ssa#STIR00059_4|Ssa#CL148Ctg1_S|Ssa#STIR06397|Omy#S15321112|Ssa#S30296092|Ssa#S39723763|Ssa#CL148Ctg1	http://www.genome.jp/kegg-bin/show_pathway?ko04620/K04415%09red/K04519%09red/K09447%09red/K00922%09red/K11220%09red/K05411%09red
Influenza A	ko05164	20	370	0.0428812	Ssa#S48420713|Ssa#S31979737|Ssa#STIR09119|Ssa#STIR21828|Ssa#STIR24368|Ssa#S39723763_S|Ssa#S20293825|Ssa#S35574286|Ssa#STIR06397|Ssa#STIR00059_4|Ssa#STIR12203|Ssa#S35534453|Ssa#CL148Ctg1_S|Ssa#STIR11858|Omy#S15321112|Ssa#DY714827|Ssa#S39723763|Ssa#STIR11858_S|Ssa#STIR00067_2|Ssa#CL148Ctg1	http://www.genome.jp/kegg-bin/show_pathway?ko05164/K14624%09red/K04519%09red/K01370%09red/K09447%09red/K00922%09red/K11220%09red/K12646%09red/K12647%09red/K14754%09red/K05411%09red
Down-regulated
#Term	ID	Input number	Background number	Corrected P-Value	Input	Hyperlink
Terpenoid backbone biosynthesis	ko00900	9	42	0.00938045	Omy#CX251971|Ssa#STIR00098_2|Ssa#S30295579|Ssa#S36152667|Ssa#STIR00096_3|Ssa#STIR00098|Omy#TC133681|Ssa#S31979800|Omy#CX251889	http://www.genome.jp/kegg-bin/show_pathway?ko00900/K01823%09red/K05955%09red/K00869%09red/K01597%09red/K01641%09red/K00626%09red
Steroid biosynthesis	ko00100	8	38	0.0142433	Ssa#STIR00031_3|Ssa#STIR16974|Omy#CA376630|Ssa#DY694469|Ssa#STIR00031_2|Ssa#S31977705|Ssa#STIR00031_4|Ssa#STIR00102_4	http://www.genome.jp/kegg-bin/show_pathway?ko00100/K00511%09red/K00213%09red/K00801%09red/K00222%09red
Porphyrin and chlorophyll metabolism	ko00860	10	75	0.038958	Ssa#STIR23544|Ssa#STIR01705|Omy#S18154323|Ssa#S35595254|Ssa#TC111122|Ssa#S35518135|Ssa#DY709680|Ssa#DN164597|Ssa#STIR13916|Ssa#STIR07313	http://www.genome.jp/kegg-bin/show_pathway?ko00860/K01698%09red/K01749%09red/K00643%09red/K00214%09red/K00699%09red/K13624%09red/K01599%09red

## Sheet: Resistant 20dpi
Up-regulated
#Term	ID	Input number	Background number	Corrected P-Value	Input	Hyperlink
Measles	ko05162	41	285	3.05181e-08	Ssa#TC106540|Ssa#STIR00154_2|Ssa#STIR00154_3|Ssa#S30239956|Ssa#STIR22693|Ssa#STIR00154_4|Omy#NP565012|Con_CANDS_07|Ssa#STIR00062_3|Ssa#CL382Ctg1|Ssa#STIR00010_4|Ssa#STIR00010_3|Ssa#STIR21272|Ssa#CL148Ctg1|Ssa#CB513054|Omy#NP565597|Ssa#STIR23464|Ssa#STIR24368|Ssa#S35574286|Ssa#DY714827|Ssa#S35534453|Ssa#S18892315|Ssa#S18892316|Ssa#S18892317|Ssa#S35678943|Ssa#S39723763|Ssa#STIR00067_3|Ssa#STIR00067…	http://www.genome.jp/kegg-bin/show_pathway?ko05162/K10785%09red/K04519%09red/K04733%09red/K12647%09red/K04734%09red/K09447%09red/K00922%09red/K11220%09red/K11217%09red/K06624%09red/K05132%09red/K12646%09red/K03097%09red/K14754%09red/K03175%09red
Influenza A	ko05164	44	370	6.91861e-07	Ssa#KSSb2757|Ssa#STIR00154_2|Ssa#STIR00154_3|Ssa#S30239956|Ssa#STIR22693|Ssa#STIR00154_4|Ssa#CL382Ctg1|Ssa#S35497442|Con_CANDS_07|Ssa#STIR00062_3|Omy#S15274584|Ssa#STIR00010_4|Ssa#STIR00010_3|Ssa#EG826548|Ssa#S30242337|Ssa#STIR21272|Ssa#CL148Ctg1|Ssa#CB513054|Ssa#STIR36372|Ssa#STIR23464|Ssa#STIR04098|Ssa#S35574286|Ssa#DY714827|Ssa#S35534453|Ssa#S18892315|Ssa#S18892316|Ssa#S18892317|Ssa#S35678943|…	http://www.genome.jp/kegg-bin/show_pathway?ko05164/K12671%09red/K04399%09red/K04430%09red/K04733%09red/K04441%09red/K04519%09red/K04734%09red/K09447%09red/K01349%09red/K10652%09red/K00922%09red/K04369%09red/K11220%09red/K11217%09red/K05132%09red/K12646%09red/K12647%09red/K14754%09red/K12812%09red
Toll-like receptor signaling pathway	ko04620	26	183	2.99749e-05	Ssa#KSSb2757|Ssa#TC106540|Ssa#S35678943|Ssa#STIR22693|Omy#S23945796|Ssa#STIR00062_3|Ssa#CL382Ctg1|Ssa#STIR15354|Ssa#STIR00010_4|Ssa#STIR00010_3|Ssa#EG826548|Ssa#S30242337|Ssa#CL148Ctg1|Ssa#STIR00064_3|Ssa#STIR36372|Ssa#STIR23464|Ssa#STIR04098|Ssa#S30258568|Ssa#S39723763|Ssa#CX354206|Ssa#TC69065|Ssa#CB513054|Ssa#S30239956|Ssa#CL148Ctg1_S|Ssa#DY735106|Ssa#S39723763_S	http://www.genome.jp/kegg-bin/show_pathway?ko04620/K12671%09red/K04415%09red/K04430%09red/K04733%09red/K04441%09red/K04519%09red/K04734%09red/K09447%09red/K04379%09red/K00922%09red/K04369%09red/K11220%09red/K03175%09red/K04398%09red
Leishmaniasis	ko05140	22	149	9.9346e-05	Ssa#STIR15043|Ssa#TC106540|Ssa#S35678943|Ssa#S30239956|Ssa#CL382Ctg1|Ssa#STIR00010_4|Ssa#STIR00010_3|Ssa#EG826548|Ssa#CL148Ctg1|Ssa#CB513054|Ssa#STIR23464|Ssa#S30258568|Ssa#S39723763|Ssa#STIR08015|Ssa#CX354206|Ssa#S35563017|Ssa#TC69065|Ssa#KSS450|Ssa#STIR00064_3|Ssa#CL148Ctg1_S|Ssa#S39723763_S|Ssa#DW006200	http://www.genome.jp/kegg-bin/show_pathway?ko05140/K06498%09red/K06464%09red/K04733%09red/K04519%09red/K04734%09red/K04379%09red/K04441%09red/K11220%09red/K11217%09red/K05132%09red/K03175%09red
Toxoplasmosis	ko05145	33	307	0.000162568	Ssa#CL148Ctg1|Ssa#S30296428_S|Ssa#TC106540|Ssa#STIR00087_2|Ssa#STIR13743|Ssa#S35552677|Ssa#STIR22693|Ssa#S35576226|Omy#S23945796|Ssa#S35497442|Ssa#CL382Ctg1|Ssa#EG826548|Ssa#STIR00087_4|Ssa#STIR00087_3|Ssa#STIR00064_3|Ssa#STIR23464|Ssa#S30280943|Ssa#S30258568|Ssa#S35678943|Ssa#S39723763|Ssa#S30296428|Ssa#STIR18005|Ssa#S35563017|Ssa#TC69065|Ssa#CB513054|Ssa#KSS450|Ssa#S35585428|Ssa#S30239956|Ssa#S…	http://www.genome.jp/kegg-bin/show_pathway?ko05145/K16060%09red/K06245%09red/K04733%09red/K04534%09red/K04734%09red/K00922%09red/K03175%09red/K11220%09red/K11217%09red/K04441%09red/K05132%09red/K04398%09red/K05134%09red/K05135%09red/K04399%09red/K06240%09red
Inflammatory bowel disease (IBD)	ko05321	17	99	0.00017006	Omy#NP565597|Ssa#STIR23464|Ssa#S35589692|Ssa#S35563017|Omy#NP565024|Ssa#TC69065|Ssa#S39723763_S|Ssa#KSS450|Ssa#STIR00064_3|Ssa#CL148Ctg1_S|Ssa#STIR00010_4|Ssa#STIR00010_3|Ssa#S39723763|Ssa#S35678943|Ssa#CL148Ctg1|Ssa#CB513054|Omy#NP565012	http://www.genome.jp/kegg-bin/show_pathway?ko05321/K10785%09red/K05132%09red/K04519%09red/K10165%09red/K11220%09red
Glycosphingolipid biosynthesis - globo series	ko00603	9	30	0.000699641	Ssa#S35552438|Ssa#TC103375|Ssa#STIR19161|Ssa#TC92838|Ssa#S35596021|Omy#S34424325|Ssa#S35583145_S|Ssa#STIR09216|Ssa#STIR16426	http://www.genome.jp/kegg-bin/show_pathway?ko00603/K00780%09red/K03663%09red/K03368%09red/K00722%09red
Tuberculosis	ko05152	35	378	0.00099007	Ssa#S35589692|Ssa#STIR15043|Ssa#TC106540|Ssa#STIR00087_2|Ssa#STIR13743|Omy#S23945796|Ssa#S35497442|Ssa#STIR24387|Omy#TC149507|Ssa#STIR00010_4|Ssa#STIR00010_3|Ssa#EG826548|Ssa#STIR00087_4|Ssa#STIR00087_3|Ssa#STIR00064_3|Ssa#STIR23464|Ssa#CL344Ctg1|Ssa#S30258568|Ssa#CL285Ctg1|Ssa#S35678943|Ssa#S39723763|Ssa#STIR07904|Ssa#STIR08015|Ssa#STIR18005|Ssa#S35563017|Ssa#TC69065|Ssa#CL148Ctg1|Ssa#KSS450|Ssa…	http://www.genome.jp/kegg-bin/show_pathway?ko05152/K02183%09red/K05134%09red/K06498%09red/K06464%09red/K08065%09red/K04733%09red/K04519%09red/K04441%09red/K10048%09red/K11220%09red/K11217%09red/K05132%09red/K03175%09red/K10165%09red/K05135%09red/K04399%09red/K04398%09red
Osteoclast differentiation	ko04380	27	266	0.00166082	Ssa#TC66552|Ssa#TC106540|Ssa#S30239956|Ssa#STIR22693|Ssa#CL382Ctg1|Ssa#STIR00010_4|Ssa#STIR00010_3|Ssa#EG826548|Ssa#S35559072|Ssa#CL148Ctg1|Ssa#STIR00064_3|Ssa#STIR23464|Ssa#STIR10180|Ssa#S35507058|Ssa#EG831936|Ssa#S35678943|Ssa#S39723763|Ssa#STIR08015|Ssa#CX354206|Ssa#S35563017|Ssa#TC69065|Ssa#KSS450|Ssa#CB513054|Ssa#CL148Ctg1_S|Ssa#S31986130|Ssa#S39723763_S|Ssa#DW006200	http://www.genome.jp/kegg-bin/show_pathway?ko04380/K06498%09red/K08601%09red/K05090%09red/K04519%09red/K04734%09red/K04379%09red/K00922%09red/K11220%09red/K09028%09red/K11217%09red/K04441%09red/K04449%09red/K05132%09red/K03175%09red
Jak-STAT signaling pathway	ko04630	22	194	0.00166082	Ssa#STIR00087_2|Ssa#STIR13743|Ssa#STIR22693|Ssa#STIR00087_4|Ssa#STIR00087_3|Ssa#STIR00064_3|Ssa#STIR23464|Ssa#STIR33321|Ssa#EG807345|Ssa#S35678943|Ssa#S39723763|Ssa#STIR18005|Ssa#S35563017|Ssa#TC69065|Ssa#CL148Ctg1|Ssa#KSS450|Ssa#S35585428|Ssa#CB513054|Ssa#STIR03892|Ssa#CL148Ctg1_S|Ssa#S39723763_S|Ssa#DW006200	http://www.genome.jp/kegg-bin/show_pathway?ko04630/K05074%09red/K05076%09red/K00922%09red/K11220%09red/K11217%09red/K05132%09red/K05134%09red/K05135%09red
TNF signaling pathway	ko04668	23	214	0.00218754	Ssa#S35589692|Ssa#S35552088|Ssa#TC66552|Ssa#CL285Ctg1|Ssa#STIR22693|Omy#S23945796|Ssa#CL382Ctg1|Ssa#STIR15354|Ssa#STIR00010_4|Ssa#STIR00010_3|Ssa#EG826548|Ssa#S30242337|Ssa#STIR36372|Ssa#STIR15818|Ssa#S30280943|Ssa#CL344Ctg1|Ssa#STIR04098|Ssa#S35507058|Ssa#STIR07904|Ssa#CX354206|Ssa#S30239956|Ssa#DY735106|Ssa#STIR06366	http://www.genome.jp/kegg-bin/show_pathway?ko04668/K12671%09red/K04426%09red/K04430%09red/K16060%09red/K04415%09red/K04441%09red/K04519%09red/K08849%09red/K04734%09red/K04379%09red/K10048%09red/K09028%09red/K00922%09red/K10165%09red/K04398%09red
Cytokine-cytokine receptor interaction	ko04060	25	249	0.00273875	Ssa#STIR11306|Ssa#STIR13743|Ssa#STIR16770|Ssa#STIR20907|Ssa#STIR00010_4|Ssa#STIR00086_2|Ssa#STIR18230|Ssa#STIR00010_3|Ssa#STIR00087_4|Ssa#STIR00087_3|Ssa#STIR00087_2|Ssa#STIR33321|Omy#S34421603|Ssa#STIR04098|Ssa#STIR11315|Ssa#EG807345|Ssa#S35554278|Ssa#S35700291|Ssa#STIR18005|Ssa#S35563017|Ssa#CL65Contig1|Ssa#KSS450|Ssa#S35585428|Ssa#STIR03892|Ssa#S31986130	http://www.genome.jp/kegg-bin/show_pathway?ko04060/K13072%09red/K05074%09red/K12671%09red/K05076%09red/K05134%09red/K05090%09red/K04519%09red/K04184%09red/K04387%09red/K04189%09red/K04179%09red/K04675%09red/K05132%09red/K10033%09red/K05135%09red
Hepatitis B	ko05161	26	297	0.0129572	Ssa#DW177530|Ssa#KSSb2757|Ssa#S35678943|Ssa#STIR22693|Omy#S23945796|Ssa#S35497442|Ssa#STIR00062_3|Ssa#CL382Ctg1|Ssa#S30242337|Ssa#CL148Ctg1|Ssa#STIR00064_3|Ssa#STIR36372|Ssa#STIR23464|Ssa#STIR24368|Ssa#DY714827|Ssa#S35534453|Ssa#S39723763|Ssa#CX354206|Ssa#TC69065|Ssa#CB513054|Ssa#S30239956|Ssa#CL148Ctg1_S|Ssa#DY735106|Ssa#S35580081|Ssa#S39723763_S|Ssa#DW006200	http://www.genome.jp/kegg-bin/show_pathway?ko05161/K16197%09red/K04430%09red/K04734%09red/K09447%09red/K04379%09red/K00922%09red/K04369%09red/K11220%09red/K11217%09red/K06624%09red/K12646%09red/K12647%09red/K04399%09red/K04398%09red
Staphylococcus aureus infection	ko05150	14	115	0.0129572	Omy#S15340816|Ssa#S35697234|Ssa#S18849877_S|Omy#NP565012|Omy#NP565024|Omy#NP565597|Ssa#STIR18616|Ssa#S18849877|Ssa#STIR15043|Ssa#S18849636|Ssa#S18834051|Ssa#STIR16825|Ssa#S18849636_S|Ssa#STIR08015	http://www.genome.jp/kegg-bin/show_pathway?ko05150/K10785%09red/K06498%09red/K03989%09red/K06464%09red/K06496%09red/K01335%09red
RIG-I-like receptor signaling pathway	ko04622	14	120	0.0176211	Ssa#CA054932|Omy#S23945796|Ssa#EG831936|Ssa#STIR04098|Ssa#DY714827|Ssa#STIR00062_3|Ssa#S35534453|Ssa#TC106540|Ssa#CL382Ctg1|Ssa#EG826548|Ssa#DY735106|Ssa#S30239956|Ssa#STIR24368|Omy#S34312335	http://www.genome.jp/kegg-bin/show_pathway?ko04622/K12671%09red/K08601%09red/K04734%09red/K09447%09red/K10652%09red/K04441%09red/K03175%09red/K12652%09red/K12646%09red/K12647%09red/K04398%09red
Hepatitis C	ko05160	24	278	0.0192295	Ssa#TC106540|Ssa#S35678943|Ssa#STIR22693|Ssa#STIR00062_3|Ssa#CL382Ctg1|Ssa#EG893818|Ssa#EG826548|Ssa#STIR02855|Ssa#CL148Ctg1|Ssa#STIR00064_3|Ssa#STIR23464|Ssa#S19102533|Ssa#STIR24368|Ssa#DY714827|Ssa#S39723763|Ssa#S35559366|Ssa#TC69065|Ssa#CB513054|Ssa#S30239956|Ssa#STIR04584|Ssa#STIR02339|Ssa#CL148Ctg1_S|Ssa#S39723763_S|Ssa#DW006200	http://www.genome.jp/kegg-bin/show_pathway?ko05160/K04441%09red/K04734%09red/K09447%09red/K00922%09red/K11220%09red/K11217%09red/K12646%09red/K06087%09red/K03175%09red
Drug metabolism - cytochrome P450	ko00982	11	82	0.0192295	Ssa#STIR04711|Ssa#STIR02064|Ssa#STIR10020|Ssa#S35532797|Ssa#STIR04585|Ssa#STIR02575|Ssa#S31964265_S|Ssa#STIR06376|Ssa#S31964265|Omy#S19717435|Ssa#STIR05388	http://www.genome.jp/kegg-bin/show_pathway?ko00982/K00129%09red/K00799%09red
Chagas disease (American trypanosomiasis)	ko05142	21	233	0.0216421	Omy#NP565597|Ssa#S35563017|Omy#NP565012|Omy#NP565024|Ssa#TC106540|Omy#S23945796|Ssa#KSS450|Ssa#S30239956|Ssa#CL382Ctg1|Ssa#S30258568|Ssa#S30296428_S|Ssa#STIR00010_4|Ssa#STIR00010_3|Ssa#S35571140|Ssa#EG826548|Ssa#S30242337|Ssa#DY735106|Ssa#S30296428|Ssa#STIR22693|Ssa#STIR36372|Ssa#CX354206	http://www.genome.jp/kegg-bin/show_pathway?ko05142/K10785%09red/K04430%09red/K04733%09red/K04534%09red/K04519%09red/K04734%09red/K04379%09red/K00922%09red/K04441%09red/K05132%09red/K03175%09red/K04634%09red/K04398%09red
Fc gamma R-mediated phagocytosis	ko04666	21	236	0.0236828	Ssa#KSS3741|Ssa#STIR04567|Ssa#STIR07983|Ssa#S30292886|Ssa#S30292886_S|Ssa#S35687573|Ssa#S35559546|Ssa#EG818596|Ssa#S35606399|Ssa#S18892433|Ssa#STIR22693|Ssa#STIR24924|Ssa#S35559546_S|Ssa#STIR07686|Ssa#STIR04593|Omy#S18094843|Ssa#STIR15504|Ssa#CL97Contig1|Ssa#STIR08015|Ssa#S30243802|Ssa#S35695388	http://www.genome.jp/kegg-bin/show_pathway?ko04666/K08893%09red/K06498%09red/K07860%09red/K00922%09red/K05748%09red/K06274%09red/K05744%09red/K12488%09red/K05768%09red/K05765%09red/K05757%09red/K05754%09red/K06068%09red
NOD-like receptor signaling pathway	ko04621	13	114	0.0237424	Ssa#S30268702|Ssa#S35589692|Ssa#S30280943|Ssa#TC106540|Omy#S23945796|Ssa#STIR02472|Ssa#S30239956|Ssa#CL382Ctg1|Ssa#STIR00010_4|Ssa#STIR00010_3|Ssa#EG826548|Ssa#DY735106|Ssa#STIR04701	http://www.genome.jp/kegg-bin/show_pathway?ko04621/K16060%09red/K12801%09red/K04519%09red/K04734%09red/K04441%09red/K04079%09red/K03175%09red/K10165%09red/K04398%09red
Metabolism of xenobiotics by cytochrome P450	ko00980	11	88	0.0259113	Ssa#STIR04711|Ssa#STIR02064|Ssa#STIR10020|Ssa#S35532797|Ssa#STIR04585|Ssa#STIR02575|Ssa#S31964265_S|Ssa#STIR06376|Ssa#S31964265|Omy#S19717435|Ssa#STIR05388	http://www.genome.jp/kegg-bin/show_pathway?ko00980/K00129%09red/K00799%09red
Chemokine signaling pathway	ko04062	26	334	0.0359098	Ssa#TC66708|Ssa#S35687573|Ssa#STIR11306|Omy#S18094843|Ssa#S35678943|Ssa#STIR22693|Ssa#STIR16770|Ssa#STIR20907|Ssa#S30239956|Ssa#S18892433|Ssa#CL382Ctg1|Ssa#STIR18230|Ssa#CL148Ctg1|Ssa#STIR00064_3|Ssa#STIR23464|Ssa#STIR04098|Ssa#STIR11315|Ssa#S39723763|Ssa#S35554278|Ssa#S35700291|Ssa#TC69065|Ssa#CL65Contig1|Ssa#S30266199|Ssa#CB513054|Ssa#CL148Ctg1_S|Ssa#S39723763_S	http://www.genome.jp/kegg-bin/show_pathway?ko04062/K13072%09red/K12671%09red/K08893%09red/K04539%09red/K07860%09red/K12361%09red/K04734%09red/K04184%09red/K00922%09red/K04189%09red/K04179%09red/K10033%09red/K11220%09red
Down-regulated
#Term	ID	Input number	Background number	Corrected P-Value	Input	Hyperlink
Protein digestion and absorption	ko04974	38	182	2.43146e-09	Ssa#CA043920|Ssa#DW549838|Omy#CA362300|Ssa#S32003232|Omy#CX251010|Ssa#S18862844|Ssa#STIR08629|Ssa#S30235026|Ssa#S30244568|Ssa#S30291855|Ssa#S30239073|Ssa#S18865852|Ssa#STIR33482|Omy#S24636648|Ssa#S31978705|Ssa#S32010077|Ssa#S35660573|Omy#S18164642|Ssa#DY723537|Omy#S23930476|Omy#TC170055|Ssa#STIR37273|Ssa#S30278631|Omy#S15284390|Omy#S18095701|Ssa#TC110556|Ssa#STIR34087|Ssa#S31989386|Ssa#S31963596|…	http://www.genome.jp/kegg-bin/show_pathway?ko04974/K08779%09red/K05334%09red/K01540%09red/K13868%09red/K09632%09red/K01346%09red/K14206%09red/K08132%09red/K06823%09red/K01298%09red/K06238%09red/K06002%09red/K08131%09red/K14210%09red/K08135%09red/K06236%09red/K06237%09red/K01312%09red/K09708%09red
ECM-receptor interaction	ko04512	30	162	2.02229e-06	Omy#CA362300|Omy#CX251010|Omy#CA380143|Ssa#STIR08629|Ssa#TC92612|Omy#CA363897|Ssa#STIR20734|Ssa#S31998683|Ssa#STIR33482|Ssa#CB511693|Ssa#DY723537|Omy#S23930476|Omy#TC170055|Omy#BX912760|Ssa#DW469291|Ssa#S30278631|Ssa#STIR25130|Ssa#CA048716_S|Omy#S18095701|Ssa#TC110556|Omy#S15284390|Ssa#S32005871|Ssa#EG904601|Omy#CX138110|Ssa#CA043489|Omy#S23930249|Ssa#TC67265|Ssa#CA039113|Ssa#STIR20074|Ssa#DY7309…	http://www.genome.jp/kegg-bin/show_pathway?ko04512/K05719%09red/K04659%09red/K05637%09red/K06252%09red/K05636%09red/K06238%09red/K06258%09red/K06236%09red/K06237%09red/K06240%09red
Aminoacyl-tRNA biosynthesis	ko00970	23	115	1.90187e-05	Ssa#S30284956|Omy#TC156630|Ssa#DY738105|Omy#TC171395|Ssa#DW540384|Ssa#TC81452|Ssa#S35532548|Ssa#CL219Ctg1|Ssa#TC94402|Ssa#TC99926|Ssa#S30246283|Ssa#S48398767|Omy#BX913016|Ssa#S30276546|Ssa#S30241204|Omy#S19710729|Omy#TC165913|Ssa#STIR19743|Ssa#KSS2039|Ssa#S35552699|Ssa#STIR18659|Ssa#S31975116|Ssa#DW579292	http://www.genome.jp/kegg-bin/show_pathway?ko00970/K01883%09red/K02433%09red/K01880%09red/K01870%09red/K01873%09red/K01872%09red/K01875%09red/K01874%09red/K01867%09red/K01876%09red/K01866%09red/K01868%09red/K01889%09red/K01893%09red/K01892%09red/K01887%09red
Focal adhesion	ko04510	49	437	8.30604e-05	Omy#CA362300|Ssa#DY693804|Omy#CX251010|Omy#CA380143|Ssa#STIR08629|Ssa#CL389Ctg1|Ssa#TC92612|Ssa#CX357388|Omy#CA363897|Ssa#S31988999|Ssa#DW469291|Ssa#S35500319|Omy#BX875508|Omy#CX034077|Omy#CA385328|Ssa#STIR33482|Ssa#CB511693|Ssa#S31997238|Ssa#EG787440|Omy#S23930476|Ssa#S35536685_S|Ssa#STIR12518|Omy#BX912760|Ssa#S18888472|Ssa#DY723537|Omy#S22923543|Ssa#STIR25130|Ssa#CA048716_S|Omy#S18095701|Ssa#TC…	http://www.genome.jp/kegg-bin/show_pathway?ko04510/K05699%09red/K06238%09red/K05719%09red/K12959%09red/K05636%09red/K04437%09red/K04659%09red/K05637%09red/K06275%09red/K05760%09red/K06252%09red/K04440%09red/K04393%09red/K06278%09red/K04371%09red/K04448%09red/K06236%09red/K06237%09red/K02649%09red/K06240%09red
PI3K-Akt signaling pathway	ko04151	57	572	0.000272946	Omy#CA362300|Ssa#CA039113|Omy#CX251010|Omy#CA380143|Omy#DV198552|Ssa#STIR09381|Ssa#STIR08629|Ssa#BM414052|Ssa#CL40Contig2|Ssa#TC101601|Omy#BX912760|Ssa#TC92612|Ssa#STIR38183|Omy#CA363897|Ssa#S31988999|Ssa#TC109733|Ssa#S18889316|Omy#S15289030|Ssa#STIR20734|Ssa#CK899887|Ssa#S31998683|Omy#CX153727|Ssa#S31987608|Ssa#STIR33482|Omy#S34424435|Ssa#CB511693|Ssa#S30240962|Ssa#TC105697|Ssa#DY700330|Ssa#DY72…	http://www.genome.jp/kegg-bin/show_pathway?ko04151/K16198%09red/K05636%09red/K07198%09red/K05719%09red/K04358%09red/K05637%09red/K06252%09red/K04371%09red/K04374%09red/K02649%09red/K06240%09red/K09048%09red/K04542%09red/K05079%09red/K04688%09red/K01596%09red/K03258%09red/K03914%09red/K04659%09red/K07204%09red/K06238%09red/K04451%09red/K04079%09red/K00693%09red/K06236%09red/K06237%09red
Amoebiasis	ko05146	26	216	0.00523569	Omy#CA362300|Ssa#STIR00018_4|Ssa#STIR38053|Omy#CX251010|Ssa#STIR08629|Ssa#TC109733|Ssa#S31998683|Ssa#STIR33482|Ssa#STIR00018_3|Ssa#EG787440|Omy#S23930476|Omy#TC170055|Ssa#DW469291|Ssa#STIR15309|Omy#S22923543|Ssa#STIR25130|Omy#S18095701|Ssa#CA039113|Omy#S15284390|Ssa#S32005871|Omy#CX138110|Ssa#STIR39117|Ssa#STIR00018|Omy#TC169489|Ssa#DY730902|Ssa#S18879860	http://www.genome.jp/kegg-bin/show_pathway?ko05146/K05699%09red/K13963%09red/K04000%09red/K05637%09red/K05636%09red/K04455%09red/K13376%09red/K06236%09red/K06237%09red/K02649%09red/K06240%09red
One carbon pool by folate	ko00670	9	33	0.00523569	Ssa#S30288614|Ssa#S32001659|Omy#S15301311|Omy#S34423313|Ssa#EG890732|Ssa#S31991795|Omy#BX081218|Ssa#S30240983|Ssa#STIR32259	http://www.genome.jp/kegg-bin/show_pathway?ko00670/K00289%09red/K00288%09red/K13990%09red/K00600%09red/K00602%09red/K00605%09red
PPAR signaling pathway	ko03320	22	169	0.00523569	Ssa#AM402694|Ssa#STIR00050_2|Ssa#S31987608|Ssa#DW470002|Ssa#S30280356|Ssa#S35604579|Omy#CA355923|Ssa#S31963508|Ssa#S31963464|Ssa#S30289312|Ssa#STIR00093_3|Omy#BX296591|Ssa#CA042205|Ssa#STIR00040_4|Ssa#DW534057|Ssa#S35507350|Ssa#KSS4634|Omy#BX868515|Ssa#S19101804|Con_CANDS_08|Ssa#S31964282|Ssa#S30247062	http://www.genome.jp/kegg-bin/show_pathway?ko03320/K08751%09red/K08536%09red/K08766%09red/K00489%09red/K08765%09red/K01596%09red/K00232%09red/K08750%09red/K08757%09red/K08525%09red/K01897%09red/K08746%09red/K10226%09red/K00507%09red
Protein processing in endoplasmic reticulum	ko04141	43	467	0.0100413	Ssa#KSS5173|Ssa#EG856480|Ssa#S30293874|Ssa#STIR00129_4|Omy#BX910495|Ssa#STIR17101|Ssa#TC67470_S|Ssa#STIR10588|Ssa#STIR13115|Omy#S34311665|Ssa#CA044316|Ssa#S30294691|Ssa#CL40Contig2|Ssa#S31997832|Ssa#S35515445|Ssa#STIR23855|Omy#BX875508|Omy#CX034077|Ssa#S30264595|Ssa#KSSb2376|Ssa#CX353654|Ssa#S30240962|Ssa#TC91457|Ssa#TC87014|Ssa#S30239903|Omy#S15289030|Ssa#S30270441|Ssa#STIR07235|Ssa#S18888472|Ss…	http://www.genome.jp/kegg-bin/show_pathway?ko04141/K06689%09red/K10661%09red/K14026%09red/K05638%09red/K11519%09red/K07151%09red/K04440%09red/K14006%09red/K04374%09red/K12666%09red/K10088%09red/K09486%09red/K10080%09red/K14027%09red/K09584%09red/K08056%09red/K09490%09red/K09540%09red/K09521%09red/K13249%09red/K14018%09red/K01228%09red/K04079%09red/K14012%09red/K14015%09red/K03283%09red
Primary bile acid biosynthesis	ko00120	7	27	0.0285193	Ssa#DW541579|Ssa#S31963644|Omy#BX868515|Ssa#TC90286|Ssa#S31963147|Ssa#CA042205|Ssa#S31963464	http://www.genome.jp/kegg-bin/show_pathway?ko00120/K12405%09red/K07440%09red/K00489%09red/K01796%09red

## Sheet: Susceptible 7dpi
Up-regulated
#Term	ID	Input number	Background number	Corrected P-Value	Input	Hyperlink
Cytokine-cytokine receptor interaction	ko04060	79	249	9.36802e-19	Ssa#STIR04443|Ssa#STIR11284|Ssa#CL122Ctg1|Ssa#S35506545|Ssa#STIR17269|Ssa#STIR06406|Ssa#STIR04367|Ssa#S20293825|Ssa#S35536987|Ssa#S41489473|Ssa#STIR03690|Ssa#STIR05684|Ssa#STIR10673|Ssa#STIR00083_2|Ssa#S35529741|Ssa#KSS2124|Ssa#STIR10659|Ssa#STIR13743|Ssa#STIR05291|Ssa#S31975856|Ssa#STIR02663|Ssa#STIR21382|Ssa#STIR05999|Ssa#CL327Ctg1|Ssa#CL366Ctg1|Ssa#S35538084|Ssa#TC102866|Ssa#S35595553_S|Ssa#ST…	http://www.genome.jp/kegg-bin/show_pathway?ko04060/K12672%09red/K12671%09red/K04519%09red/K04687%09red/K12964%09red/K16595%09red/K03160%09red/K10030%09red/K05449%09red/K05425%09red/K05134%09red/K05135%09red/K05074%09red/K03156%09red/K05076%09red/K16062%09red/K03158%09red/K03159%09red/K05050%09red/K05512%09red/K05142%09red/K04188%09red/K05416%09red/K13072%09red/K05143%09red/K05511%09red/K14625%09r…
Measles	ko05162	83	285	4.08585e-18	Ssa#DY728848|Ssa#STIR10428|Ssa#S37438814|Ssa#CL122Ctg1|Ssa#S37438813|Ssa#S31997342|Ssa#S48420713|Ssa#STIR00084_3|Ssa#STIR00056_3|Ssa#DW537370|Ssa#S35506608|Ssa#S48413574|Ssa#S18892255|Ssa#CL106Ctg1|Ssa#S38478140|Omy#S15321112|Ssa#STIR00009_4|Ssa#STIR00154_2|Ssa#STIR00154_3|Ssa#S34818514|Ssa#S35678943|Ssa#DW566454|Ssa#STIR00154_4|Ssa#STIR13675|Ssa#TC69065|Ssa#S31979737|Ssa#S18892256|Ssa#S35488335|…	http://www.genome.jp/kegg-bin/show_pathway?ko05162/K16196%09red/K16195%09red/K04692%09red/K10151%09red/K04519%09red/K04734%09red/K11220%09red/K04693%09red/K09447%09red/K05425%09red/K04447%09red/K04687%09red/K04729%09red/K03097%09red/K11217%09red/K12646%09red/K12647%09red/K10785%09red/K14754%09red/K06450%09red/K05414%09red/K06563%09red/K05411%09red/K03283%09red
Jak-STAT signaling pathway	ko04630	65	194	1.00575e-16	Ssa#DY728848|Ssa#STIR10428|Ssa#STIR11423|Ssa#S48403909|Ssa#STIR00087_2|Ssa#TC82506|Ssa#STIR00056_3|Ssa#DW537370|Ssa#KSS1842|Ssa#S18892255|Ssa#S30276405|Ssa#KSS232|Ssa#KSS2124|Ssa#STIR10659|Ssa#STIR13743|Ssa#DW566454|Ssa#S35506545|Ssa#S35581836|Ssa#TC102866|Ssa#STIR07786|Ssa#STIR00063_4|Ssa#STIR06397|Ssa#STIR13832|Ssa#STIR00063_3|Ssa#STIR00063_2|Ssa#S35585428|Ssa#STIR00064_4|Ssa#STIR18005|Ssa#CL14…	http://www.genome.jp/kegg-bin/show_pathway?ko04630/K05074%09red/K04687%09red/K05076%09red/K04692%09red/K10151%09red/K04702%09red/K04701%09red/K11222%09red/K04694%09red/K05425%09red/K04447%09red/K11220%09red/K05433%09red/K11217%09red/K05417%09red/K05414%09red/K05134%09red/K05135%09red/K04377%09red/K04693%09red
Herpes simplex infection	ko05168	95	411	2.14028e-15	Ssa#KSS4787|Ssa#S20293825|Ssa#TC107281|Ssa#S18836665|Ssa#STIR10659|Ssa#S31979737|Ssa#STIR00063_4|Ssa#STIR00062_4|Ssa#STIR00062_2|Ssa#STIR00062_3|Ssa#KSS4495|Ssa#S48432259|Ssa#STIR00064_4|Ssa#STIR00064_2|Ssa#STIR00064_3|Ssa#STIR00056_3|Ssa#S35547567|Ssa#STIR12203|Ssa#S43839106|Ssa#STIR10003|Ssa#S18892255|Ssa#STIR25810|Ssa#S18892256|Ssa#CL106Ctg1|Ssa#TC107831|Ssa#S35506596|Ssa#KSS232|Ssa#S35659438|…	http://www.genome.jp/kegg-bin/show_pathway?ko05168/K02373%09red/K16196%09red/K16195%09red/K04693%09red/K04519%09red/K04734%09red/K11220%09red/K04398%09red/K06751%09red/K06752%09red/K09849%09red/K09447%09red/K05425%09red/K04447%09red/K15410%09red/K05654%09red/K02187%09red/K06269%09red/K05653%09red/K03156%09red/K04729%09red/K03094%09red/K03097%09red/K03158%09red/K11217%09red/K12646%09red/K12647%09r…
Influenza A	ko05164	87	370	1.5297e-14	Ssa#S20293825|Ssa#S35506608|Ssa#TC107281|Ssa#S31979737|Ssa#STIR00067_2|Ssa#S35675802|Ssa#STIR04406|Ssa#STIR00062_4|Ssa#STIR00062_2|Ssa#STIR00062_3|Ssa#KSS4495|Ssa#S48432259|Ssa#STIR00064_4|Ssa#STIR00064_2|Ssa#STIR00064_3|Ssa#STIR00056_3|Ssa#STIR00056_4|Ssa#STIR12203|Ssa#S18892315|Ssa#S18892316|Ssa#S18892317|Ssa#S18892255|Ssa#STIR00067_3|Ssa#S18892256|Ssa#STIR00067_4|Ssa#CL106Ctg1|Ssa#TC107831|Ssa…	http://www.genome.jp/kegg-bin/show_pathway?ko05164/K16196%09red/K12799%09red/K12671%09red/K16195%09red/K04693%09red/K04519%09red/K04734%09red/K04687%09red/K11220%09red/K10030%09red/K06752%09red/K09447%09red/K10652%09red/K05425%09red/K04447%09red/K03156%09red/K04729%09red/K03158%09red/K01370%09red/K11217%09red/K12646%09red/K12647%09red/K15045%09red/K14754%09red/K14298%09red/K05414%09red/K05411%09r…
Toll-like receptor signaling pathway	ko04620	58	183	2.75689e-14	Ssa#STIR10428|Ssa#S35606766|Ssa#KSS4787|Ssa#S31997342|Ssa#STIR18384|Ssa#STIR00084_3|Ssa#S18885910|Ssa#TC70262|Ssa#S35536987|Ssa#S18892255|Ssa#CL106Ctg1|Ssa#STIR00013_3|Omy#S15321112|Ssa#STIR00083_2|Ssa#S35529741|Ssa#CL122Ctg1|Ssa#S35678943|Ssa#STIR02663|Ssa#S31979737|Ssa#S41489473|Ssa#STIR04406|Ssa#STIR00062_4|Ssa#CX355009|Ssa#STIR00062_2|Ssa#STIR00062_3|Ssa#STIR15354|Ssa#STIR06397|Ssa#STIR00009_…	http://www.genome.jp/kegg-bin/show_pathway?ko04620/K02373%09red/K12672%09red/K03156%09red/K05414%09red/K04729%09red/K04415%09red/K04392%09red/K12671%09red/K04519%09red/K04734%09red/K09447%09red/K05425%09red/K11220%09red/K01371%09red/K03160%09red/K12964%09red/K05416%09red/K04398%09red/K05411%09red/K10030%09red
Chemokine signaling pathway	ko04062	77	334	1.31814e-12	Ssa#DY728848|Ssa#STIR04443|Ssa#STIR11284|Ssa#STIR17269|Ssa#S35687573|Ssa#STIR04367|Ssa#STIR00084_3|Ssa#STIR03107|Ssa#STIR22621|Ssa#S35536987|Ssa#S41489473|Ssa#S30295362|Ssa#STIR03690|Ssa#S35679739|Ssa#STIR10673|Omy#S18094843|Ssa#S35529741|Ssa#CL213Ctg1|Ssa#STIR05291|Ssa#DW566454|Ssa#STIR02663|Ssa#STIR21382|Ssa#STIR05999|Ssa#STIR06499|Ssa#S35561779|Ssa#TC89818|Ssa#TC65653|Ssa#STIR13587|Ssa#S355642…	http://www.genome.jp/kegg-bin/show_pathway?ko04062/K12672%09red/K12671%09red/K04692%09red/K04513%09red/K04538%09red/K07860%09red/K04734%09red/K12964%09red/K04393%09red/K11220%09red/K16595%09red/K10030%09red/K04353%09red/K05730%09red/K08893%09red/K04447%09red/K07836%09red/K04188%09red/K16062%09red/K04542%09red/K12367%09red/K05050%09red/K05854%09red/K05416%09red/K13072%09red/K14625%09red/K08011%09r…
Tuberculosis	ko05152	82	378	2.96733e-12	Ssa#DY728848|Ssa#STIR10428|Ssa#S35589692|Ssa#KSS4787|Ssa#STIR24788|Ssa#STIR05473|Ssa#STIR06406|Ssa#S35471279|Ssa#S35679411|Ssa#KSS816|Ssa#S20293825|Ssa#STIR10635|Ssa#STIR00056_3|Ssa#CL285Ctg1|Ssa#S35703038|Ssa#S18892255|Ssa#S35589252|Ssa#S18892497|Ssa#S35585428|Ssa#STIR13669|Ssa#STIR00083_2|Ssa#KSS2124|Ssa#STIR03800|Ssa#STIR13743|Ssa#S35552650|Ssa#S18836665|Ssa#KSS687|Ssa#STIR07904|Ssa#S35547573|…	http://www.genome.jp/kegg-bin/show_pathway?ko05152/K07983%09red/K02373%09red/K04513%09red/K04519%09red/K04687%09red/K07889%09red/K11220%09red/K02159%09red/K02154%09red/K04398%09red/K06752%09red/K06464%09red/K05425%09red/K04447%09red/K02187%09red/K05134%09red/K05135%09red/K02183%09red/K03156%09red/K04729%09red/K12794%09red/K03158%09red/K05855%09red/K02146%09red/K11217%09red/K10165%09red/K07369%09r…
Antigen processing and presentation	ko04612	54	197	2.40453e-11	Ssa#S31976776|Ssa#STIR05606|Ssa#KSS621|Ssa#KSS816|Ssa#STIR23707|Ssa#S35506608|Ssa#STIR09719|Ssa#S18836665|Ssa#S18892497|Ssa#S35490841|Ssa#STIR00083_2|Ssa#S35702523|Ssa#STIR08918|Ssa#S30268702|Ssa#KSS2869|Ssa#S35676867|Ssa#S35488335|Omy#S15340650|Ssa#S32371366|Ssa#S35544202|Ssa#S32002333|Ssa#S43839059|Ssa#S35702489|Ssa#CL57Contig1|Ssa#S35547567|Ssa#STIR04691|Ssa#STIR02778|Ssa#S35685939|Omy#NP56559…	http://www.genome.jp/kegg-bin/show_pathway?ko04612/K06751%09red/K08055%09red/K03156%09red/K06752%09red/K10785%09red/K06696%09red/K06697%09red/K04687%09red/K06505%09red/K08058%09red/K08059%09red/K09489%09red/K01365%09red/K06458%09red/K08057%09red/K04079%09red/K05654%09red/K08062%09red/K05653%09red/K03283%09red
Proteasome	ko03050	51	183	5.47793e-11	Ssa#STIR16072|Ssa#STIR09223|Ssa#TC73498|Ssa#STIR05302|Ssa#S30295323|Ssa#STIR19595|Ssa#STIR10755|Ssa#CL300Ctg1|Ssa#KSSb2776|Ssa#S35664176|Ssa#STIR08918|Ssa#KSS2869|Ssa#STIR04015|Ssa#STIR04291|Ssa#S32005571|Ssa#S35702523|Ssa#STIR04422|Omy#TC136131|Ssa#S35492356|Ssa#KSS3776|Ssa#CO472119|Ssa#EG875566|Ssa#S35685939|Ssa#STIR00056_3|Ssa#STIR39880_S|Ssa#STIR24052|Ssa#STIR00056_4|Ssa#STIR03017|Ssa#STIR023…	http://www.genome.jp/kegg-bin/show_pathway?ko03050/K02725%09red/K04687%09red/K02736%09red/K02730%09red/K06696%09red/K06697%09red/K02740%09red/K02741%09red/K02739%09red/K02738%09red/K03035%09red/K03038%09red/K03037%09red/K02732%09red/K02726%09red/K02727%09red/K02731%09red/K06700%09red
Inflammatory bowel disease (IBD)	ko05321	36	99	1.88278e-10	Ssa#STIR10428|Ssa#S35589692|Ssa#CL122Ctg1|Ssa#S20293825|Ssa#STIR00056_3|Omy#NP565601|Ssa#S18892497|Ssa#STIR00083_2|Ssa#S35678943|Ssa#DW566454|Ssa#S35488335|Omy#S15340650|Ssa#STIR06397|Ssa#STIR00064_4|Ssa#CL148Ctg1|Ssa#CB513054|Omy#NP565597|Ssa#STIR23464|Ssa#STIR00013_3|Ssa#STIR00056_4|Ssa#STIR12203|Ssa#CL60Contig3|Ssa#S22497299|Ssa#S39723763|Ssa#KSS1842|Ssa#S35543300|Ssa#TC69065|Omy#NP565024|Omy#…	http://www.genome.jp/kegg-bin/show_pathway?ko05321/K03156%09red/K06752%09red/K10785%09red/K04519%09red/K04687%09red/K05425%09red/K11220%09red/K11222%09red/K04692%09red/K10165%09red
Intestinal immune network for IgA production	ko04672	30	74	1.10069e-09	Ssa#STIR03690|Ssa#S35506545|Ssa#STIR17269|Omy#NP565601|Ssa#S18892497|Ssa#STIR10659|Ssa#STIR05291|Ssa#CL366Ctg1|Ssa#S35488335|Omy#S15340650|Ssa#STIR05775|Ssa#STIR03463|Ssa#STIR08822|Ssa#STIR02261|Omy#NP565597|Ssa#STIR25265|Ssa#STIR01965|Ssa#STIR03768|Ssa#STIR22785|Ssa#CL60Contig3|Ssa#EG807345|Omy#NP565024|Omy#NP565025|Ssa#STIR00078_4|Ssa#S35679411|Ssa#STIR00078_3|Ssa#STIR00078_2|Ssa#S35606766|Ssa#…	http://www.genome.jp/kegg-bin/show_pathway?ko04672/K13072%09red/K05074%09red/K06752%09red/K10785%09red/K03159%09red/K05433%09red/K03160%09red/K05513%09red
Hepatitis C	ko05160	61	278	1.64435e-09	Ssa#STIR10428|Ssa#S31997342|Ssa#STIR06406|Ssa#STIR00084_3|Ssa#DW537370|Ssa#STIR00013_3|Ssa#TC107281|Ssa#S39723763|Ssa#CL106Ctg1|Ssa#STIR00064_4|Omy#S15321112|Ssa#S41489472|Ssa#S35529741|Ssa#STIR00083_2|Ssa#S34818514|Ssa#S35678943|Ssa#DW566454|Ssa#S31979737|Ssa#STIR00062_4|Ssa#CX355009|Ssa#STIR00062_2|Ssa#STIR00062_3|Ssa#STIR00063_4|Ssa#STIR06397|Ssa#S35570981|Ssa#STIR00009_3|Ssa#STIR00063_3|Ssa#S…	http://www.genome.jp/kegg-bin/show_pathway?ko05160/K16196%09red/K03156%09red/K06087%09red/K04692%09red/K04693%09red/K03158%09red/K09444%09red/K04734%09red/K09447%09red/K06088%09red/K16195%09red/K11220%09red/K11217%09red/K05414%09red/K12646%09red/K05411%09red/K10030%09red
Cytosolic DNA-sensing pathway	ko04623	35	104	1.64435e-09	Ssa#CL122Ctg1|Ssa#S31997342|Ssa#STIR15748|Ssa#STIR00084_3|Ssa#S30262860|Omy#S15321112|Ssa#S41489473|Ssa#STIR02663|Ssa#S31979737|Ssa#S35675802|Ssa#STIR00062_4|Ssa#CX355009|Ssa#STIR00062_2|Ssa#STIR00062_3|Ssa#STIR04406|Ssa#STIR00009_3|Ssa#S48432259|Ssa#CL106Ctg1|Ssa#S48420713|Ssa#S20293825|Ssa#STIR24368|Ssa#S18890048|Ssa#DY714827|Ssa#S18892255|Ssa#STIR00009_4|Ssa#S18892256|Ssa#KSS4495|Ssa#STIR00009…	http://www.genome.jp/kegg-bin/show_pathway?ko04623/K12799%09red/K12671%09red/K08847%09red/K04519%09red/K04734%09red/K17834%09red/K09447%09red/K12964%09red/K01370%09red/K05414%09red/K12646%09red/K05411%09red
RIG-I-like receptor signaling pathway	ko04622	37	120	3.53344e-09	Ssa#KSS4787|Ssa#S31997342|Ssa#S30280974|Ssa#STIR00084_3|Ssa#S48413574|Omy#S15321112|Ssa#S35529741|Ssa#STIR00083_2|Ssa#STIR02663|Ssa#S31979737|Ssa#STIR00062_4|Ssa#CX355009|Ssa#STIR00062_2|Ssa#STIR00062_3|Ssa#STIR04406|Ssa#STIR00009_3|Ssa#S48432259|Ssa#CL106Ctg1|Omy#S34312335|Ssa#S48420713|Ssa#STIR00013_3|Ssa#STIR24368|Ssa#S30295519|Ssa#S18890048|Ssa#S35534453|Ssa#DY714827|Ssa#S18892255|Ssa#STIR000…	http://www.genome.jp/kegg-bin/show_pathway?ko04622/K02373%09red/K03156%09red/K05414%09red/K12671%09red/K04734%09red/K09447%09red/K10652%09red/K12649%09red/K05425%09red/K04398%09red/K12646%09red/K12647%09red/K05411%09red/K10030%09red
Leishmaniasis	ko05140	41	149	6.52408e-09	Ssa#DY728848|Ssa#STIR10428|Ssa#CL122Ctg1|Ssa#S20293825|Ssa#STIR00056_3|Ssa#STIR15043|Ssa#STIR00013_3|Ssa#S18892497|Ssa#STIR24788|Ssa#STIR00083_2|Ssa#S35678943|Ssa#S35552650|Ssa#TC91713|Ssa#STIR06397|Ssa#CL510Ctg1|Ssa#STIR00064_4|Ssa#CL148Ctg1|Ssa#CB513054|Ssa#STIR23464|Ssa#STIR00084_3|Ssa#S18885910|Ssa#STIR00056_4|Ssa#STIR12203|Ssa#CL60Contig3|Ssa#S22497299|Ssa#S39723763|Ssa#STIR08015|Ssa#CL106Ct…	http://www.genome.jp/kegg-bin/show_pathway?ko05140/K03156%09red/K06752%09red/K04729%09red/K06498%09red/K06464%09red/K04687%09red/K04519%09red/K04734%09red/K08011%09red/K08012%09red/K05425%09red/K04447%09red/K11220%09red/K08009%09red/K11217%09red/K13241%09red
Allograft rejection	ko05330	27	71	2.05694e-08	Ssa#S35606766|Omy#NP565601|Ssa#S18892497|Ssa#S35490841|Ssa#STIR00083_2|Ssa#S35488335|Omy#S15340650|Ssa#TC108524|Omy#NP565597|Ssa#STIR00056_3|Ssa#STIR00013_3|Ssa#S29966062|Ssa#STIR00056_4|Ssa#CL366Ctg1|Ssa#S29966061|Ssa#CL60Contig3|Ssa#S22497299|Ssa#S31984657|Ssa#S32011244|Ssa#S35543300|Omy#NP565024|Ssa#KSS1962|Omy#NP565025|Ssa#S35679411|Ssa#STIR26257|Ssa#S30240009|Omy#CA362430	http://www.genome.jp/kegg-bin/show_pathway?ko05330/K06751%09red/K03156%09red/K06752%09red/K10785%09red/K04687%09red/K05425%09red/K03160%09red/K07818%09red
Autoimmune thyroid disease	ko05320	27	71	2.05694e-08	Ssa#S35606766|Omy#NP565601|Ssa#S18892497|Ssa#S35490841|Ssa#S35488335|Omy#S15340650|Ssa#TC108524|Ssa#S32011244|Omy#NP565597|Ssa#S29966062|Ssa#CL366Ctg1|Ssa#S29966061|Ssa#S35474570|Ssa#S31984657|Ssa#S18892255|Ssa#STIR00009_4|Ssa#S18892256|Ssa#STIR00009_3|Ssa#STIR00009_2|Omy#NP565024|Ssa#KSS1962|Omy#NP565025|Ssa#S35679411|Ssa#STIR26257|Ssa#S30240009|Ssa#CL60Contig3|Omy#CA362430	http://www.genome.jp/kegg-bin/show_pathway?ko05320/K06751%09red/K06752%09red/K10785%09red/K03160%09red/K07818%09red/K05414%09red/K08522%09red
Osteoclast differentiation	ko04380	55	266	5.88113e-08	Ssa#STIR10428|Ssa#CL122Ctg1|Ssa#STIR24788|Ssa#STIR06406|Ssa#STIR18384|Ssa#STIR00084_3|Ssa#TC66552|Ssa#STIR00056_3|Ssa#DW537370|Ssa#STIR00013_3|Ssa#STIR13669|Ssa#STIR00083_2|Ssa#S35678943|Ssa#S35685278|Ssa#STIR12203|Ssa#S30281943|Ssa#TC91713|Ssa#STIR00063_4|Ssa#STIR06397|Ssa#STIR00063_3|Ssa#STIR00063_2|Ssa#S35660755|Ssa#STIR00064_4|Ssa#CL148Ctg1|Ssa#CB513054|Ssa#STIR25114|Ssa#STIR12117|Ssa#STIR234…	http://www.genome.jp/kegg-bin/show_pathway?ko04380/K09028%09red/K04469%09red/K03156%09red/K07992%09red/K04693%09red/K06498%09red/K04694%09red/K04687%09red/K03158%09red/K04519%09red/K04734%09red/K01371%09red/K08012%09red/K05856%09red/K05855%09red/K08011%09red/K11220%09red/K07361%09red/K11217%09red/K08009%09red/K04392%09red
TNF signaling pathway	ko04668	48	214	5.88113e-08	Ssa#S35589692|Ssa#KSS4787|Ssa#S35506545|Ssa#STIR06406|Ssa#S30289618|Ssa#STIR00084_3|Ssa#TC66552|Ssa#CL285Ctg1|Ssa#S35589252|Ssa#STIR11284|Ssa#STIR00083_2|Ssa#CL122Ctg1|Ssa#STIR10659|Ssa#STIR12498|Ssa#STIR02663|Ssa#STIR16001|Ssa#STIR04406|Ssa#S35552088|Ssa#STIR15354|Ssa#S30281943|Ssa#STIR08822|Ssa#STIR12117|Ssa#S30246274|Ssa#S20293825|Ssa#STIR23541|Ssa#S35564215|Ssa#CL344Ctg1|Ssa#STIR21746|Ssa#S35…	http://www.genome.jp/kegg-bin/show_pathway?ko04668/K02373%09red/K12671%09red/K04415%09red/K01403%09red/K12793%09red/K04519%09red/K04734%09red/K08849%09red/K04398%09red/K09849%09red/K02187%09red/K03156%09red/K09049%09red/K03158%09red/K08847%09red/K04724%09red/K10048%09red/K09028%09red/K10165%09red/K14625%09red/K05433%09red/K15637%09red
Graft-versus-host disease	ko05332	25	65	5.88113e-08	Ssa#CL122Ctg1|Ssa#S20293825|Omy#NP565601|Ssa#S18892497|Ssa#S35490841|Ssa#STIR00083_2|Ssa#S35488335|Omy#S15340650|Ssa#TC108524|Omy#NP565597|Ssa#STIR00056_3|Ssa#STIR00013_3|Ssa#S29966062|Ssa#STIR00056_4|Ssa#S29966061|Ssa#CL60Contig3|Ssa#S22497299|Ssa#S32011244|Omy#NP565024|Ssa#KSS1962|Omy#NP565025|Ssa#S35679411|Ssa#STIR26257|Ssa#S30240009|Omy#CA362430	http://www.genome.jp/kegg-bin/show_pathway?ko05332/K06751%09red/K03156%09red/K06752%09red/K10785%09red/K04519%09red/K04687%09red/K07818%09red
Natural killer cell mediated cytotoxicity	ko04650	42	177	1.22185e-07	Ssa#S37438816|Ssa#S35589252|Ssa#S30270592_S|Ssa#STIR05473|Ssa#S35687573|Ssa#STIR18384|Ssa#STIR15043|Ssa#S30295362|Omy#CA362430|Ssa#STIR13669|Ssa#S35490841|Ssa#STIR00083_2|Ssa#STIR03800|Ssa#S35685278|Ssa#TC108524|Ssa#STIR04848|Ssa#S35564989|Ssa#STIR21505|Ssa#STIR24857|Ssa#S32011244|Ssa#STIR00056_3|Ssa#STIR00013_3|Ssa#S29966062|Ssa#STIR00056_4|Ssa#S29966061|Ssa#STIR15648|Ssa#CL489Ctg1_S|Ssa#S224972…	http://www.genome.jp/kegg-bin/show_pathway?ko04650/K07983%09red/K06751%09red/K03156%09red/K02187%09red/K07992%09red/K05856%09red/K04687%09red/K07988%09red/K05730%09red/K07860%09red/K05855%09red/K04392%09red/K07361%09red/K06453%09red/K07984%09red/K07818%09red/K05414%09red/K06464%09red
NF-kappa B signaling pathway	ko04064	46	207	1.36482e-07	Ssa#S35606766|Ssa#CL122Ctg1|Ssa#STIR06406|Ssa#STIR04367|Ssa#STIR00084_3|Ssa#STIR10635|Ssa#S41489473|Omy#NP565601|Ssa#S48432259|Ssa#STIR13669|Ssa#S35529741|Ssa#STIR00083_2|Ssa#S31975856|Ssa#STIR21382|Ssa#KSS687|Ssa#S35488335|Omy#S15340650|Ssa#S35471279|Ssa#STIR16001|Omy#S34312335|Ssa#S35660755|Ssa#STIR04443|Omy#NP565597|Ssa#S18885910|Ssa#STIR25265|Ssa#CL366Ctg1|Ssa#STIR21746|Ssa#STIR24368|Ssa#DY71…	http://www.genome.jp/kegg-bin/show_pathway?ko04064/K12793%09red/K04519%09red/K04734%09red/K12964%09red/K16595%09red/K03160%09red/K10030%09red/K09849%09red/K10652%09red/K04469%09red/K03156%09red/K04729%09red/K16062%09red/K03097%09red/K03158%09red/K03159%09red/K04724%09red/K05856%09red/K05855%09red/K05854%09red/K12646%09red/K07369%09red/K07368%09red/K10785%09red/K05512%09red/K05477%09red
Hepatitis B	ko05161	56	297	5.56675e-07	Ssa#STIR10428|Ssa#S35589252|Ssa#KSS4787|Ssa#S31997342|Ssa#TC82506|Ssa#STIR00084_3|Ssa#STIR23464|Ssa#S48413574|Ssa#S18892255|Ssa#CL106Ctg1|Omy#S15321112|Ssa#S35529741|Ssa#STIR00083_2|Ssa#S35678943|Ssa#DW566454|Ssa#S31979737|Ssa#STIR00062_4|Ssa#CX355009|Ssa#STIR00062_2|Ssa#STIR00062_3|Ssa#STIR06397|Ssa#STIR13832|Ssa#STIR00009_3|Ssa#S30289618|Ssa#S48432259|Ssa#STIR00064_4|Ssa#CL148Ctg1|Ssa#CB513054|…	http://www.genome.jp/kegg-bin/show_pathway?ko05161/K02373%09red/K03156%09red/K05414%09red/K04692%09red/K09049%09red/K01403%09red/K02187%09red/K11222%09red/K04734%09red/K09447%09red/K04729%09red/K11220%09red/K02159%09red/K11217%09red/K05411%09red/K04398%09red/K12646%09red/K12647%09red/K04377%09red/K10030%09red
Type I diabetes mellitus	ko04940	27	89	7.429e-07	Ssa#CL122Ctg1|Ssa#S20293825|Omy#NP565601|Ssa#S18892497|Ssa#S35490841|Ssa#STIR00083_2|Ssa#S35488335|Omy#S15340650|Ssa#TC108524|Omy#NP565597|Ssa#STIR00056_3|Ssa#STIR00013_3|Ssa#S29966062|Ssa#STIR00056_4|Ssa#S29966061|Ssa#CL60Contig3|Ssa#S22497299|Ssa#S18886129|Ssa#S32011244|Ssa#S35543300|Omy#NP565024|Ssa#KSS1962|Omy#NP565025|Ssa#S35679411|Ssa#STIR26257|Ssa#S30240009|Omy#CA362430	http://www.genome.jp/kegg-bin/show_pathway?ko04940/K06751%09red/K03156%09red/K06752%09red/K10785%09red/K04519%09red/K04687%09red/K05425%09red/K07818%09red/K04077%09red
Viral myocarditis	ko05416	37	177	1.10523e-05	Ssa#S35589252|Ssa#KSS4787|Ssa#S35687573|Ssa#STIR18384|Ssa#STIR15043|Ssa#S35537267|Omy#NP565601|Omy#CA362430|Ssa#STIR26176|Ssa#S35490841|Ssa#S35488335|Omy#S15340650|Ssa#TC108524|Ssa#S35564989|Ssa#STIR21505|Ssa#S18892497|Omy#NP565597|Ssa#S29966062|Ssa#CL366Ctg1|Ssa#S29966061|Ssa#S35469734|Ssa#CL489Ctg1_S|Ssa#CL60Contig3|Omy#S15328698|Ssa#S35469734_S|Ssa#S32011244|Ssa#STIR22382|Omy#NP565024|Ssa#KSS1…	http://www.genome.jp/kegg-bin/show_pathway?ko05416/K06751%09red/K06752%09red/K10785%09red/K06464%09red/K07860%09red/K04392%09red/K03260%09red/K03160%09red/K07818%09red/K02187%09red/K04398%09red
Toxoplasmosis	ko05145	53	307	1.20501e-05	Ssa#DY728848|Ssa#STIR10428|Ssa#S35589252|Ssa#KSS4787|Ssa#STIR00087_2|Ssa#STIR06406|Ssa#STIR00084_3|Ssa#STIR00056_3|Ssa#S35506608|Ssa#S32006853|Ssa#S35606766|Ssa#S18892497|Ssa#S35585428|Ssa#STIR00083_2|Ssa#KSS2124|Ssa#STIR13743|Ssa#DW566454|Ssa#TC102866|Ssa#S35552650|Ssa#STIR06397|Ssa#STIR00064_4|Ssa#STIR00087_4|Ssa#CL148Ctg1|Ssa#CB513054|Ssa#STIR25114|Ssa#STIR23464|Ssa#STIR00013_3|Ssa#S18885910|S…	http://www.genome.jp/kegg-bin/show_pathway?ko05145/K04687%09red/K06752%09red/K04692%09red/K04729%09red/K03283%09red/K03158%09red/K03156%09red/K04734%09red/K06485%09red/K05425%09red/K04447%09red/K11220%09red/K04694%09red/K11217%09red/K13241%09red/K03160%09red/K02187%09red/K05134%09red/K05135%09red/K04398%09red
Rheumatoid arthritis	ko05323	35	172	3.3255e-05	Ssa#STIR11284|Ssa#CL122Ctg1|Ssa#S35506545|Omy#NP565597|Ssa#S20293825|Ssa#STIR15043|Omy#NP565601|Ssa#S18892497|Ssa#S35529741|Ssa#STIR00083_2|Ssa#STIR10659|Ssa#S35488335|Omy#S15340650|Ssa#STIR08822|Ssa#CB515804|Ssa#S31994025|Ssa#STIR00056_3|Ssa#STIR00013_3|Ssa#STIR23541|Ssa#STIR00056_4|Ssa#STIR02155|Omy#S22610346|Ssa#S35564215|Ssa#STIR22785|Ssa#CL60Contig3|Ssa#S22497299|Ssa#KSS2032|Omy#NP565024|Omy…	http://www.genome.jp/kegg-bin/show_pathway?ko05323/K02154%09red/K03156%09red/K06752%09red/K10785%09red/K02146%09red/K14625%09red/K01365%09red/K06464%09red/K04519%09red/K04687%09red/K01371%09red/K05433%09red/K05417%09red/K02150%09red/K10030%09red
Asthma	ko05310	17	51	5.84237e-05	Omy#NP565597|Omy#NP565601|Ssa#STIR05473|Omy#NP565024|Omy#NP565025|Omy#S15340650|Ssa#S35488335|Ssa#S35679411|Ssa#S35606766|Ssa#STIR04848|Ssa#CL60Contig3|Ssa#S18892497|Ssa#S31984657|Ssa#CL366Ctg1|Ssa#STIR00083_2|Ssa#STIR03800|Ssa#STIR00013_3	http://www.genome.jp/kegg-bin/show_pathway?ko05310/K07983%09red/K03160%09red/K03156%09red/K06752%09red/K10785%09red
Primary immunodeficiency	ko05340	19	65	8.03298e-05	Ssa#S43839106|Ssa#S37438814|Ssa#S38478139|Ssa#S30270592_S|Ssa#S37438813|Ssa#CL366Ctg1|Ssa#S32002333|Ssa#S18892485|Ssa#S35544202|Ssa#S35606766|Ssa#S43839059|Ssa#S18892483|Ssa#STIR14055|Ssa#S38478140|Ssa#S48410371_S|Ssa#S31984657|Ssa#STIR08542|Ssa#STIR15652|Ssa#S35547567	http://www.genome.jp/kegg-bin/show_pathway?ko05340/K06478%09red/K05856%09red/K06458%09red/K01488%09red/K05654%09red/K03160%09red/K06450%09red/K08062%09red/K05653%09red
Prolactin signaling pathway	ko04917	30	148	0.000153533	Ssa#DY728848|Ssa#STIR10428|Ssa#CL148Ctg1|Ssa#STIR00064_4|Ssa#S41489472|Ssa#S35678943|Ssa#DW566454|Omy#S34308993|Ssa#STIR06397|Ssa#STIR00057_2|Ssa#STIR00057_3|Ssa#STIR00064_2|Ssa#STIR00064_3|Ssa#STIR25114|Ssa#STIR23464|Ssa#TC67505|Ssa#S30276405|Ssa#STIR12203|Ssa#S35474570|Ssa#S39723763|Ssa#S30239635|Ssa#STIR05961|Ssa#TC69065|Ssa#STIR00057_4|Ssa#CB513054|Ssa#S31987320|Ssa#CL148Ctg1_S|Ssa#S32012561|…	http://www.genome.jp/kegg-bin/show_pathway?ko04917/K04694%09red/K04692%09red/K10151%09red/K09444%09red/K10322%09red/K04447%09red/K11220%09red/K08522%09red/K04701%09red
Malaria	ko05144	20	89	0.00105299	Ssa#S35697234|Ssa#STIR00056_3|Ssa#S20293825|Ssa#CL122Ctg1|Ssa#STIR00056_4|Omy#NP565024|Omy#NP565025|Omy#S15340650|Ssa#S35488335|Ssa#S18885910|Omy#NP565597|Ssa#S35606766|Omy#NP565601|Ssa#S22497299|Ssa#STIR15043|Ssa#S31984657|Ssa#S35529741|Ssa#STIR00083_2|Ssa#CL366Ctg1|Ssa#STIR00013_3	http://www.genome.jp/kegg-bin/show_pathway?ko05144/K03156%09red/K04729%09red/K10785%09red/K06464%09red/K06496%09red/K04519%09red/K04687%09red/K03160%09red/K10030%09red
Hematopoietic cell lineage	ko04640	22	104	0.00105299	Ssa#S37438814|Ssa#CL122Ctg1|Ssa#S37438813|Ssa#S20293825|Ssa#KSS3461|Ssa#S18891382|Ssa#S32006853|Ssa#STIR00013_3|Ssa#STIR24788|Ssa#STIR00083_2|Ssa#S43839059|Ssa#STIR00086_3|Ssa#S18892291|Ssa#S38478139|Ssa#STIR05183|Omy#S22610346|Ssa#STIR05584|Ssa#STIR08015|Ssa#CL419Ctg1|Ssa#S38478140|Ssa#STIR05250|Ssa#STIR15652	http://www.genome.jp/kegg-bin/show_pathway?ko04640/K03156%09red/K06460%09red/K06498%09red/K06485%09red/K04519%09red/K04387%09red/K06449%09red/K06458%09red/K04008%09red/K05417%09red/K06450%09red
Pancreatic cancer	ko05212	28	165	0.00348318	Ssa#STIR10428|Ssa#S35687573|Ssa#STIR18384|Ssa#STIR03107|Ssa#S35678943|Ssa#DW566454|Ssa#S35564989|Ssa#STIR06397|Ssa#STIR21505|Ssa#STIR00064_4|Ssa#STIR00064_2|Ssa#CB513054|Ssa#DY725252|Ssa#STIR23464|Ssa#STIR12203|Ssa#STIR08615|Ssa#CL489Ctg1_S|Ssa#S39723763|Ssa#STIR22382|Ssa#TC69065|Ssa#CL148Ctg1|Ssa#KSS232|Ssa#STIR00064_3|Ssa#CL148Ctg1_S|Ssa#S32012561|Ssa#S39723763_S|Ssa#DW006200|Ssa#STIR22633	http://www.genome.jp/kegg-bin/show_pathway?ko05212/K04692%09red/K07860%09red/K08775%09red/K04393%09red/K11220%09red/K11217%09red/K04392%09red
Viral carcinogenesis	ko05203	57	433	0.00348318	Ssa#STIR05603|Ssa#S35589252|Ssa#KSS4787|Ssa#S31997342|Ssa#STIR18384|Ssa#STIR00084_3|Ssa#STIR03107|Ssa#DW537370|Ssa#CB499577|Ssa#S35582651|Ssa#STIR03531|Omy#S15321112|Ssa#S30240009|Ssa#STIR13669|Ssa#S35490841|Ssa#S35692787|Ssa#S34818514|Ssa#DW566454|Ssa#S31979737|Ssa#STIR06499|Ssa#TC65653|Ssa#STIR00062_4|Ssa#CX355009|Ssa#STIR00062_2|Ssa#STIR00062_3|Ssa#STIR16001|Ssa#CL106Ctg1|Ssa#STIR00063_3|Ssa#S…	http://www.genome.jp/kegg-bin/show_pathway?ko05203/K04469%09red/K16195%09red/K04692%09red/K10151%09red/K04513%09red/K04734%09red/K03124%09red/K04393%09red/K04392%09red/K02159%09red/K04693%09red/K06751%09red/K10691%09red/K09849%09red/K09447%09red/K02187%09red/K04685%09red/K10587%09red/K09049%09red/K03159%09red/K05855%09red/K05854%09red/K02146%09red/K11217%09red/K04398%09red/K08053%09red/K05411%09r…
Systemic lupus erythematosus	ko05322	27	162	0.00538584	Ssa#S35606766|Ssa#S18888463|Omy#NP565601|Ssa#S18892497|Ssa#STIR24788|Ssa#STIR00083_2|Ssa#S18849636_S|Ssa#TC74128|Ssa#S35488335|Omy#S15340650|Omy#NP565597|Ssa#STIR00056_3|Ssa#STIR00013_3|Ssa#STIR00056_4|Ssa#CL366Ctg1|Ssa#CL60Contig3|Ssa#S22497299|Ssa#S18849636|Ssa#STIR08015|Omy#NP565024|Omy#NP565025|Ssa#CL419Ctg1|Ssa#S35679411|Ssa#S35552234_S|Ssa#KSS4832|Ssa#S31984657|Ssa#S30295291_S	http://www.genome.jp/kegg-bin/show_pathway?ko05322/K03156%09red/K06752%09red/K10785%09red/K03989%09red/K06498%09red/K11253%09red/K04687%09red/K10651%09red/K01331%09red/K03160%09red
T cell receptor signaling pathway	ko04660	35	235	0.00601385	Ssa#S37438816|Ssa#S37438814|Ssa#S30270592_S|Ssa#S37438813|Ssa#STIR00084_3|Ssa#STIR03107|Ssa#STIR00013_3|Ssa#S30295362|Ssa#S38478140|Ssa#STIR00083_2|Ssa#KSS687|Ssa#STIR06499|Ssa#S35488335|Omy#S15340650|Ssa#S43839059|Ssa#S35471279|Ssa#STIR15354|Omy#NP565597|Ssa#STIR00056_3|Ssa#S38478139|Ssa#STIR00056_4|Ssa#STIR10635|Ssa#S35685278|Ssa#STIR08615|Ssa#S22497299|Ssa#STIR08542|Ssa#CL106Ctg1|Ssa#TC88585|O…	http://www.genome.jp/kegg-bin/show_pathway?ko04660/K04687%09red/K10785%09red/K04415%09red/K04513%09red/K06478%09red/K03156%09red/K04734%09red/K05856%09red/K06458%09red/K04393%09red/K07361%09red/K06453%09red/K06450%09red/K05730%09red/K07369%09red/K07368%09red
Chagas disease (American trypanosomiasis)	ko05142	34	233	0.00935422	Ssa#S37438816|Ssa#S37438814|Ssa#KSS4787|Ssa#S37438813|Ssa#S38478139|Ssa#STIR06406|Ssa#S20293825|Ssa#S18885910|Ssa#S38478140|Ssa#STIR00083_2|Ssa#S35529741|Ssa#CL122Ctg1|Ssa#S35552650|Ssa#DW564107|Ssa#S35590181|Ssa#S35488335|Omy#S15340650|Ssa#CL106Ctg1|Ssa#S35571140|Omy#NP565597|Ssa#STIR00056_3|Ssa#STIR00084_3|Ssa#STIR00056_4|Ssa#STIR21746|Ssa#S22497299|Ssa#STIR17210|Ssa#S35543300|Omy#NP565024|Omy#…	http://www.genome.jp/kegg-bin/show_pathway?ko05142/K02373%09red/K03156%09red/K08057%09red/K10785%09red/K04729%09red/K03158%09red/K04519%09red/K04687%09red/K04724%09red/K04734%09red/K03982%09red/K05425%09red/K13241%09red/K06453%09red/K06450%09red/K10030%09red/K04634%09red/K04398%09red
Cell adhesion molecules (CAMs)	ko04514	32	218	0.0113834	Ssa#S35606766|Omy#NP565597|Ssa#STIR15043|Ssa#S32006853|Omy#NP565601|Ssa#S18892497|Ssa#S30240009|Ssa#S35490841|Ssa#CL366Ctg1|Ssa#S35488335|Omy#S15340650|Ssa#TC108524|Ssa#S43839059|Ssa#S35570981|Ssa#S35697234|Ssa#S29966062|Ssa#STIR05183|Ssa#S29966061|Ssa#CL60Contig3|Ssa#STIR08542|Omy#NP565024|Ssa#KSS1962|Omy#NP565025|Ssa#S35679411|Ssa#STIR26257|Ssa#S31979355|Omy#CX143590|Ssa#S35585583|Ssa#S35518184…	http://www.genome.jp/kegg-bin/show_pathway?ko04514/K06751%09red/K06752%09red/K10785%09red/K06745%09red/K06496%09red/K06464%09red/K06478%09red/K06449%09red/K06088%09red/K06458%09red/K03160%09red/K06087%09red/K06485%09red
NOD-like receptor signaling pathway	ko04621	20	114	0.013108	Ssa#S30268702|Ssa#DN047407|Ssa#S35589692|Ssa#S35675802|Ssa#STIR00084_3|Ssa#BG934500|Ssa#KSS4787|Ssa#S35703038|Ssa#S20293825|Ssa#STIR11858|Ssa#STIR00013_3|Ssa#CL106Ctg1|Ssa#KSS4639|Ssa#S35675928|Ssa#S35529741|Ssa#STIR00083_2|Ssa#STIR11858_S|Ssa#S35562259|Ssa#CL122Ctg1|Ssa#S35582811	http://www.genome.jp/kegg-bin/show_pathway?ko04621/K12799%09red/K03156%09red/K12801%09red/K12793%09red/K04519%09red/K04734%09red/K01370%09red/K12795%09red/K12804%09red/K04079%09red/K12794%09red/K10030%09red/K10165%09red/K04398%09red
Staphylococcus aureus infection	ko05150	20	115	0.0139917	Ssa#S35697234|Ssa#STIR15043|Ssa#CL419Ctg1|Omy#CA346414|Ssa#S18888463|Omy#NP565024|Ssa#S35488335|Omy#S15340650|Omy#NP565025|Ssa#S35679411|Omy#NP565597|Ssa#S30281512|Ssa#STIR12354|Ssa#CL60Contig3|Ssa#S18892497|Ssa#S18849636|Ssa#STIR24788|Omy#NP565601|Ssa#S18849636_S|Ssa#STIR08015	http://www.genome.jp/kegg-bin/show_pathway?ko05150/K03991%09red/K06752%09red/K10785%09red/K06498%09red/K03989%09red/K06464%09red/K06496%09red/K01331%09red/K01334%09red
Ubiquitin mediated proteolysis	ko04120	40	302	0.0169357	Ssa#S35672064|Ssa#STIR06344|Ssa#S31967195|Ssa#S30243765|Ssa#TC101576|Ssa#TC102663|Ssa#STIR16193|Ssa#S35509197|Ssa#STIR25672|Ssa#CL311Ctg1|Ssa#S30237090|Ssa#S35557934|Ssa#S35692787|Omy#S15334710|Ssa#S35695313_S|Ssa#STIR05275|Ssa#STIR02117|Ssa#STIR02872|Omy#S15241230|Ssa#S30289627|Ssa#STIR25114|Ssa#S30241686|Ssa#S30276405|Ssa#S30296175|Ssa#KSS1548|Ssa#STIR17601|Ssa#EG891806|Ssa#STIR04787|Ssa#S35533…	http://www.genome.jp/kegg-bin/show_pathway?ko04120/K10582%09red/K04694%09red/K05630%09red/K10587%09red/K10592%09red/K06689%09red/K03094%09red/K10574%09red/K10614%09red/K10573%09red/K03178%09red/K03354%09red/K03362%09red/K04552%09red/K10615%09red
Epstein-Barr virus infection	ko05169	54	452	0.0258774	Ssa#S31981335|Ssa#S35606766|Ssa#TC82506|Ssa#STIR00084_3|Ssa#TC73498|Ssa#S35506608|Ssa#S30240009|Ssa#S48432259|Ssa#STIR13669|Ssa#S35490841|Ssa#KSS2124|Ssa#S34818514|Ssa#STIR13743|Ssa#DW566454|Ssa#TC65653|Ssa#TC102866|Ssa#TC108524|Ssa#STIR16001|Ssa#TC87433|Ssa#STIR13832|Ssa#KSS3776|Ssa#STIR18005|Ssa#STIR00087_3|Ssa#STIR00087_2|Ssa#S48420713|Ssa#STIR00056_3|Ssa#S29966062|Ssa#STIR00056_4|Ssa#CL366Ctg…	http://www.genome.jp/kegg-bin/show_pathway?ko05169/K16196%09red/K16195%09red/K04692%09red/K03038%09red/K04734%09red/K03124%09red/K03160%09red/K06751%09red/K09849%09red/K05134%09red/K05135%09red/K04377%09red/K04469%09red/K04687%09red/K03097%09red/K05855%09red/K05854%09red/K11217%09red/K03037%09red/K03035%09red/K12646%09red/K05411%09red/K03283%09red
Pertussis	ko05133	28	196	0.0263471	Ssa#S35589252|Ssa#CL122Ctg1|Ssa#S18888463|Ssa#S20293825|Ssa#STIR15043|Ssa#TC92577|Ssa#STIR00013_3|Ssa#S18849636_S|Ssa#S35529741|Ssa#S41489472|Ssa#S35552650|Ssa#STIR06499|Ssa#S35675802|Ssa#STIR00057_2|Ssa#STIR00057_3|Ssa#STIR00057_4|Ssa#S48420713|Ssa#S18885910|Ssa#TC67505|Ssa#S18890048|Ssa#S18849636|Ssa#S30239635|Ssa#STIR00083_2|Ssa#S35543300|Ssa#S35547573|Ssa#STIR11858|Ssa#STIR11858_S|Ssa#S355622…	http://www.genome.jp/kegg-bin/show_pathway?ko05133/K12799%09red/K03156%09red/K04729%09red/K04513%09red/K03989%09red/K06464%09red/K09444%09red/K02183%09red/K04519%09red/K01370%09red/K10155%09red/K05425%09red/K13241%09red/K01331%09red/K02187%09red/K05411%09red/K10030%09red
Regulation of autophagy	ko04140	11	55	0.049964	Ssa#STIR00056_3|Ssa#STIR00056_4|Ssa#CK886745|Ssa#S35563717|Ssa#S22497299|Ssa#S35544759|Ssa#S18892255|Ssa#STIR00009_4|Ssa#S18892256|Ssa#STIR00009_3|Ssa#STIR00009_2	http://www.genome.jp/kegg-bin/show_pathway?ko04140/K08341%09red/K04687%09red/K05414%09red
Down-regulated
#Term	ID	Input number	Background number	Corrected P-Value	Input	Hyperlink
Steroid biosynthesis	ko00100	28	38	6.22207e-11	Ssa#S31963099_S|Ssa#DY731118_S|Ssa#STIR42702|Ssa#STIR44252|Ssa#CA043478|Ssa#STIR24420|Ssa#DY731118|Ssa#STIR15231|Ssa#STIR00031_2|Ssa#S31977705|Ssa#STIR00031_4|Ssa#DY741343|Omy#S15276959|Ssa#DY715679|Ssa#DY694469|Ssa#EG755357|Ssa#STIR00102_3|Ssa#STIR00102_2|Ssa#S30286041|Omy#S18152717|Ssa#STIR00102_4|Ssa#STIR00031_3|Ssa#DY709690|Ssa#STIR16974|Ssa#S18867829|Ssa#STIR00099_4|Ssa#STIR00099_2|Ssa#STIR0…	http://www.genome.jp/kegg-bin/show_pathway?ko00100/K05917%09red/K01052%09red/K00227%09red/K07748%09red/K00213%09red/K00511%09red/K01852%09red/K07750%09red/K00222%09red/K09828%09red
Fatty acid metabolism	ko01212	48	152	9.36923e-09	Ssa#DW551395|Ssa#KSS3216|Ssa#S18859895|Ssa#STIR00050_3|Ssa#S30292033|Ssa#STIR00048_3|Ssa#STIR00050_4|Ssa#DW539176|Ssa#STIR00049_2|Ssa#TC68476|Ssa#STIR00046_2|Ssa#S35581979|Ssa#S18892244|Ssa#S35552995|Ssa#STIR00047_3|Ssa#STIR00047_2|Ssa#STIR29564|Ssa#S35604579|Ssa#S31963070|Ssa#STIR40430|Omy#CA355923|Ssa#S35696168|Ssa#S35688234|Ssa#S35700072_S|Ssa#S35667809|Ssa#DW534057|Ssa#DW567199|Ssa#DW340036|S…	http://www.genome.jp/kegg-bin/show_pathway?ko01212/K00248%09red/K10205%09red/K10203%09red/K07514%09red/K10703%09red/K08766%09red/K00665%09red/K07508%09red/K15013%09red/K00232%09red/K00626%09red/K01897%09red/K10244%09red/K07512%09red/K11262%09red/K10226%09red/K07515%09red/K10251%09red/K00022%09red
Protein digestion and absorption	ko04974	52	182	2.10446e-08	Ssa#CA043920|Ssa#DW549838|Omy#CA362300|Ssa#TC73051|Ssa#S32011572|Omy#CX032631|Ssa#S18888864|Ssa#S31963932|Ssa#TC101496|Ssa#S30235026|Ssa#CA042234|Ssa#S30239073|Ssa#S19102963|Ssa#S18865852|Ssa#STIR33482|Ssa#S31992735|Ssa#S31964010|Omy#S18164642|Ssa#DY723537|Ssa#CB503299|Omy#S23930476|Ssa#DW006383|Ssa#CK884807|Ssa#STIR21042|Ssa#S30264215|Ssa#STIR30554|Ssa#STIR17908|Ssa#S35700046|Omy#CX717775|Ssa#DN…	http://www.genome.jp/kegg-bin/show_pathway?ko04974/K01395%09red/K05334%09red/K01540%09red/K01298%09red/K01539%09red/K04916%09red/K06519%09red/K14206%09red/K06237%09red/K13781%09red/K06238%09red/K06002%09red/K08131%09red/K14210%09red/K01285%09red/K08606%09red/K01278%09red/K06236%09red/K08132%09red/K13867%09red/K09708%09red
PPAR signaling pathway	ko03320	47	169	2.34768e-07	Ssa#KSS3216|Ssa#S18859895|Ssa#STIR00050_3|Ssa#STIR00048_2|Ssa#STIR00048_3|Ssa#STIR00050_4|Ssa#DW539176|Ssa#AM402694|Ssa#DN550545|Ssa#DW534057|Ssa#S35581979|Ssa#S18892244|Ssa#S35552995|Ssa#S35532713|Ssa#S35604579|Omy#CA361471|Omy#CA355923|Ssa#DW542862|Ssa#S35688234|Ssa#S18868279|Ssa#S31963464|Ssa#DW340036|Ssa#STIR00093_2|Ssa#S35559076|Ssa#STIR00043_4|Ssa#S30289312|Ssa#CK885457|Ssa#STIR00093_4|Ssa#…	http://www.genome.jp/kegg-bin/show_pathway?ko03320/K01596%09red/K08745%09red/K07514%09red/K08766%09red/K00232%09red/K08767%09red/K06276%09red/K15013%09red/K08746%09red/K06272%09red/K08525%09red/K01897%09red/K06259%09red/K08530%09red/K10226%09red/K00864%09red/K00489%09red
Renin-angiotensin system	ko04614	21	40	1.11713e-06	Ssa#TC109637|Ssa#S30291544|Ssa#STIR09402|Ssa#TC112226|Ssa#TC109151|Omy#S34425616|Ssa#S35688232|Ssa#S19097709|Ssa#S30240280|Ssa#STIR22265|Ssa#DW578507|Ssa#TC100396|Ssa#S18866337|Omy#CA380549|Ssa#S31963932|Ssa#STIR15222|Ssa#S48412047|Ssa#S30261615|Ssa#S30235026|Ssa#S18860758|Ssa#STIR36237	http://www.genome.jp/kegg-bin/show_pathway?ko04614/K13289%09red/K01392%09red/K01257%09red/K11140%09red/K11141%09red/K01283%09red/K09708%09red
Biosynthesis of unsaturated fatty acids	ko01040	26	66	2.12321e-06	Ssa#STIR00048_2|Ssa#STIR00048_3|Ssa#STIR00046_2|Ssa#S18892244|Ssa#S18887340|Ssa#STIR00047_3|Ssa#STIR00047_2|Ssa#STIR29564|Ssa#S35604579|Ssa#S31963070|Ssa#STIR40430|Omy#CA355923|Ssa#S35667809|Ssa#DW567199|Ssa#TC104497|Ssa#DW531881|Ssa#STIR00093_2|Ssa#STIR00093_3|Ssa#STIR00093_4|Ssa#STIR00094_3|Ssa#STIR00094_2|Ssa#S18892253|Ssa#STIR00094_4|Ssa#STIR00047_4|Ssa#S30247062|Ssa#STIR17531	http://www.genome.jp/kegg-bin/show_pathway?ko01040/K10205%09red/K01068%09red/K10203%09red/K10703%09red/K00232%09red/K10244%09red/K10226%09red/K07515%09red/K10251%09red
Fatty acid degradation	ko00071	38	134	2.71141e-06	Ssa#KSS3216|Ssa#S18859895|Ssa#S31963894|Ssa#STIR00050_3|Ssa#S30292033|Ssa#STIR00048_3|Ssa#STIR00050_4|Ssa#DW539176|Ssa#S30282925|Ssa#DW534057|Ssa#S35581979|Ssa#S35552995|Omy#TC140059|Ssa#S35668497|Ssa#TC111650|Ssa#S35604579|Omy#CA355923|Ssa#STIR19007|Ssa#S35688234|Ssa#S35700072_S|Ssa#CB504204|Ssa#S35667809|Ssa#S30275777|Ssa#DW340036|Ssa#STIR00048_2|Ssa#S18876133|Omy#BX296591|Omy#S15301264|Ssa#S31…	http://www.genome.jp/kegg-bin/show_pathway?ko00071/K00248%09red/K00149%09red/K08766%09red/K07508%09red/K00128%09red/K15013%09red/K00232%09red/K00626%09red/K14085%09red/K01897%09red/K13239%09red/K07514%09red/K07515%09red/K00022%09red
Terpenoid backbone biosynthesis	ko00900	19	42	1.97601e-05	Ssa#STIR00098|Ssa#S35514245_S|Ssa#STIR00098_4|Ssa#STIR00033_2|Ssa#STIR00098_2|Ssa#S35553677|Ssa#S30244374|Ssa#S30292033|Ssa#S36152667|Ssa#S35514245|Ssa#STIR00096_3|Ssa#STIR00096_2|Omy#CX251971|Ssa#S30295579|Omy#TC133681|Ssa#STIR00098_3|Ssa#S31979800|Omy#CX251889|Ssa#S35541399	http://www.genome.jp/kegg-bin/show_pathway?ko00900/K05906%09red/K01823%09red/K05955%09red/K00869%09red/K01597%09red/K00787%09red/K01641%09red/K00626%09red
Carbon metabolism	ko01200	69	382	9.03017e-05	Ssa#CL373Ctg1|Ssa#S35661948|Ssa#S18859895|Ssa#CA045279|Ssa#KSS5208|Ssa#STIR18834|Ssa#S31997244|Ssa#S30282906|Ssa#KSS1556|Ssa#STIR11181|Ssa#S30266712|Ssa#S30293645|Ssa#TC101884|Ssa#DY693960|Ssa#TC68476|Ssa#STIR00111_2|Omy#S18165269|Ssa#KSS3827|Ssa#S30264410|Ssa#TC109738|Ssa#CL372Ctg1|Omy#S15265928|Ssa#S18868171_S|Ssa#S35602677|Ssa#CL515Ctg1|Ssa#STIR18863|Ssa#S35667809|Ssa#TC82725|Omy#BX856798|Omy#…	http://www.genome.jp/kegg-bin/show_pathway?ko01200/K00850%09red/K01689%09red/K01070%09red/K01681%09red/K00600%09red/K01623%09red/K00814%09red/K01810%09red/K00626%09red/K03841%09red/K14455%09red/K01834%09red/K00281%09red/K00248%09red/K00036%09red/K00234%09red/K01895%09red/K00031%09red/K00844%09red/K01900%09red/K00615%09red/K00863%09red/K00140%09red/K00658%09red/K00161%09red/K00162%09red/K00029%09r…
ECM-receptor interaction	ko04512	37	162	0.000227163	Omy#CA362300|Ssa#S32011572|Ssa#TC108554|Omy#CA380143|Omy#CA355360|Ssa#TC92612|Omy#CA363897|Ssa#TC101496|Omy#TC147436|Omy#BX874193|Ssa#STIR33482|Omy#CT572361|Ssa#CB511693|Ssa#DY705410|Ssa#S18868279|Omy#S23930476|Omy#CA347552|Ssa#DY696025|Ssa#DW469291|Ssa#DY723537|Ssa#TC106980|Ssa#CK885457|Omy#TC170679|Omy#S15284390|Ssa#S31964089|Omy#S18095701|Ssa#CA039113|Ssa#S48408296|Omy#CA347870|Omy#CA369473|Ss…	http://www.genome.jp/kegg-bin/show_pathway?ko04512/K04659%09red/K03900%09red/K06485%09red/K05717%09red/K06252%09red/K05636%09red/K06238%09red/K06259%09red/K06236%09red/K06237%09red/K06241%09red/K06240%09red
Valine, leucine and isoleucine degradation	ko00280	31	130	0.000498011	Ssa#S18859895|Ssa#S31963894|Ssa#S30292033|Omy#CX251971|Omy#S15244790|Omy#TC140059|Ssa#S35668497|Ssa#TC111650|Ssa#S35500513|Ssa#STIR19007|Ssa#S35700072_S|Ssa#CB504204|Ssa#TC71046|Ssa#S35667809|Ssa#DW567199|Ssa#STIR06044|Ssa#S18876133|Omy#S15301264|Ssa#KSS3455_S|Ssa#TC68476|Ssa#S35551446|Ssa#S30275777|Ssa#STIR17984|Omy#CA348899|Ssa#TC72386|Ssa#S30280966|Ssa#STIR17531|Ssa#STIR26585|Omy#TC133681|Omy#…	http://www.genome.jp/kegg-bin/show_pathway?ko00280/K00140%09red/K00022%09red/K00248%09red/K07508%09red/K00149%09red/K00020%09red/K00128%09red/K01966%09red/K01965%09red/K00826%09red/K00626%09red/K14085%09red/K01640%09red/K01641%09red/K07514%09red/K07515%09red/K01969%09red/K01968%09red
AMPK signaling pathway	ko04152	51	271	0.000498011	Ssa#CL373Ctg1|Ssa#DW551395|Ssa#DW569608|Ssa#AM412039|Ssa#S31983179|Ssa#S30278794|Ssa#STIR00043_4|Ssa#S35601989|Ssa#DN550545|Ssa#STIR38183|Ssa#STIR14180|Omy#S15265928|Ssa#CK885457|Ssa#S30240273|Ssa#CK899887|Omy#TC169500|Ssa#S31974343|Ssa#S48394520|Omy#S18158991|Omy#CA355733|Ssa#S35659383|Ssa#S18868279|Ssa#DW182233|Omy#CA362566|Ssa#S31974193|Ssa#DY721141|Ssa#CB513116|Ssa#KSS3503|Ssa#TC105439|Ssa#S1…	http://www.genome.jp/kegg-bin/show_pathway?ko04152/K00850%09red/K00665%09red/K07199%09red/K11262%09red/K07191%09red/K03841%09red/K04354%09red/K03234%09red/K01084%09red/K09048%09red/K01103%09red/K03456%09red/K04688%09red/K01596%09red/K00693%09red/K08530%09red/K08271%09red/K04382%09red/K06276%09red/K08292%09red/K06259%09red/K06627%09red
Retinol metabolism	ko00830	24	87	0.000539383	Ssa#S32005845|Ssa#STIR00161_4|Ssa#STIR00161_2|Ssa#STIR00161_3|Ssa#DW531504|Omy#S15320291|Ssa#S35684862_S|Ssa#S32011733|Omy#CA359966|Ssa#STIR08826|Ssa#STIR09108|Ssa#S30235886|Ssa#S18892279|Ssa#S18892278|Ssa#S32012583|Ssa#S35708310|Ssa#CX354464|Omy#S15312750|Ssa#NP12953959|Ssa#S32000658|Ssa#S30277391|Ssa#EG924967_S|Ssa#DW569237|Con_CANDS_13	http://www.genome.jp/kegg-bin/show_pathway?ko00830/K09516%09red/K07424%09red/K00699%09red/K07408%09red/K11155%09red/K11153%09red/K11151%09red/K11150%09red
Steroid hormone biosynthesis	ko00140	19	61	0.000854977	Omy#S15312750|Omy#BX868515|Ssa#STIR00161_2|Ssa#STIR29564|Ssa#STIR00161_3|Ssa#STIR00161_4|Ssa#DW531504|Ssa#S30235886|Ssa#S18892279|Ssa#S18892278|Ssa#S32005845|Ssa#S35657224|Ssa#CX357223|Ssa#S31963464|Omy#CA359966|Ssa#S32011733|Ssa#S35708310|Ssa#CA042205|Con_CANDS_13	http://www.genome.jp/kegg-bin/show_pathway?ko00140/K00699%09red/K07430%09red/K00489%09red/K00545%09red/K07408%09red/K07424%09red/K10251%09red
beta-Alanine metabolism	ko00410	22	79	0.000854977	Ssa#S18859895|Ssa#S31963894|Ssa#S32009254|Ssa#STIR14925|Omy#TC140059|Ssa#S35668497|Ssa#TC111650|Ssa#CK884742|Ssa#STIR19007|Ssa#CB504204|Ssa#EG868838|Ssa#S30275777|Ssa#TC102612|Ssa#S18876133|Ssa#CL486Ctg1|Ssa#DW567199|Ssa#DW562274|Ssa#S30289790|Ssa#STIR17531|Ssa#TC72386|Ssa#S30280939|Ssa#S35667809	http://www.genome.jp/kegg-bin/show_pathway?ko00410/K00276%09red/K12259%09red/K00149%09red/K00140%09red/K18966%09red/K00128%09red/K01580%09red/K14085%09red/K08660%09red/K07514%09red/K07515%09red
Glycolysis / Gluconeogenesis	ko00010	44	229	0.000854977	Ssa#CL373Ctg1|Ssa#S35661948|Ssa#KSS5208|Ssa#S31963894|Ssa#S31997244|Ssa#STIR11181|Ssa#S18868171_S|Ssa#S30293645|Ssa#TC101884|Ssa#STIR15252|Omy#S15265928|Ssa#CL372Ctg1|Omy#TC140059|Ssa#S35668497|Ssa#TC111650|Omy#CX025735|Ssa#STIR19007|Ssa#STIR18863|Ssa#CB504204|Omy#S18536227|Ssa#S30275777|Ssa#DW182233|Omy#CA362566|Ssa#S32009630|Omy#TC155527|Ssa#S30240011|Ssa#STIR07747|Ssa#S31979772_S|Ssa#TC105439|…	http://www.genome.jp/kegg-bin/show_pathway?ko00010/K01596%09red/K03841%09red/K00850%09red/K00844%09red/K03103%09red/K00149%09red/K00161%09red/K00162%09red/K00128%09red/K01623%09red/K01810%09red/K01689%09red/K01834%09red/K01895%09red/K14085%09red/K01084%09red/K08074%09red
alpha-Linolenic acid metabolism	ko00592	14	35	0.000854977	Ssa#STIR00093_3|Omy#CA355923|Ssa#S35604579|Ssa#S30247062|Ssa#STIR00093_2|Ssa#STIR00048_3|Ssa#STIR00093_4|Ssa#S18866325|Ssa#STIR00094_3|Ssa#STIR00094_2|Ssa#S18892244|Ssa#STIR00048_2|Ssa#S18892253|Ssa#STIR00094_4	http://www.genome.jp/kegg-bin/show_pathway?ko00592/K00232%09red/K14621%09red/K10226%09red
Peroxisome	ko04146	38	189	0.00108935	Ssa#KSS3216|Ssa#AM402694|Ssa#S35700145|Ssa#S30282906|Ssa#STIR00048_3|Ssa#S31976875|Ssa#DW539176|Ssa#S18859895|Ssa#DW534057|Ssa#DW564434|Ssa#STIR00109_3|Ssa#DW541579|Ssa#DY738896|Ssa#S35604579|Ssa#S35679953|Ssa#STIR06044|Omy#CA355923|Ssa#STIR00049_2|Omy#S15338889|Ssa#STIR00048_2|Ssa#STIR21134|Ssa#S30289312|Ssa#S18876133|Ssa#S32011630|Omy#BX296591|Ssa#S31987551|Ssa#STIR00033_2|Ssa#S35551446|Ssa#S48…	http://www.genome.jp/kegg-bin/show_pathway?ko04146/K03781%09red/K12405%09red/K00106%09red/K13335%09red/K13350%09red/K05940%09red/K13344%09red/K00232%09red/K00869%09red/K04565%09red/K08746%09red/K05677%09red/K01897%09red/K13239%09red/K01640%09red/K00031%09red/K07514%09red/K00624%09red
Tryptophan metabolism	ko00380	25	101	0.00114572	Ssa#S18859895|Ssa#S31963894|Ssa#S30292033|Ssa#S30294017|Ssa#STIR00161_2|Ssa#TC111650|Ssa#STIR19007|Ssa#S35700072_S|Ssa#CB504204|Ssa#S35667809|Ssa#S30275777|Ssa#S18876133|Con_CANDS_13|Omy#TC140059|Ssa#STIR00161_4|Ssa#S18892279|Ssa#S18892278|Ssa#S35668497|Ssa#DW567199|Ssa#STIR00161_3|Ssa#S31979332|Ssa#STIR00109_3|Ssa#STIR17531|Omy#TC133681|Ssa#S30280939	http://www.genome.jp/kegg-bin/show_pathway?ko00380/K03781%09red/K00825%09red/K00149%09red/K00626%09red/K00128%09red/K07408%09red/K14085%09red/K07514%09red/K07515%09red/K00022%09red
Starch and sucrose metabolism	ko00500	24	102	0.00290565	Ssa#S35661948|Ssa#KSS5208|Ssa#CX352923|Ssa#TC109819_S|Ssa#TC102745|Ssa#S30274362|Ssa#CK899887|Ssa#TC111099|Ssa#STIR13626|Ssa#DW531504|Ssa#DY722999|Ssa#S31963685|Ssa#S32011733|Omy#CA359966|Ssa#S32009630|Ssa#S30235886|Ssa#S18889316|Ssa#S18840479|Omy#S34422056|Omy#S15312750|Ssa#S32008992|Omy#CA378852|Ssa#S32006796|Ssa#S31973829	http://www.genome.jp/kegg-bin/show_pathway?ko00500/K00699%09red/K01196%09red/K00844%09red/K01195%09red/K00688%09red/K12047%09red/K01810%09red/K00693%09red/K00012%09red/K01084%09red
Ascorbate and aldarate metabolism	ko00053	14	46	0.00719216	Omy#S15312750|Ssa#S35668497|Ssa#TC111650|Ssa#S31963894|Omy#TC140059|Ssa#DW531504|Ssa#S30235886|Ssa#STIR19007|Ssa#CB504204|Omy#CA359966|Ssa#S30275777|Ssa#S32011733|Ssa#S31973829|Ssa#S30280939	http://www.genome.jp/kegg-bin/show_pathway?ko00053/K00128%09red/K00699%09red/K00012%09red/K00149%09red/K14085%09red
Carbon fixation pathways in prokaryotes	ko00720	13	41	0.00784155	Ssa#S31997616|Ssa#S31976899|Ssa#KSS1780|Omy#TC155527|Ssa#S30282906|Ssa#DW578285|Omy#S18534184|Ssa#TC82725|Omy#TC133681|Omy#CA349411|Ssa#S30292033|Ssa#S30264410|Ssa#TC109738	http://www.genome.jp/kegg-bin/show_pathway?ko00720/K01895%09red/K00031%09red/K00626%09red/K01648%09red/K01681%09red
Butanoate metabolism	ko00650	16	59	0.00785884	Ssa#S18859895|Ssa#S31973384_S|Ssa#DW562274|Ssa#S30292033|Ssa#S18876133|Ssa#STIR06044|Omy#CX251971|Ssa#S35700072_S|Ssa#S35667809|Ssa#TC68476|Omy#TC133681|Ssa#DW567199|Ssa#S35551446|Omy#CX251889|Ssa#EG868838|Ssa#STIR17531	http://www.genome.jp/kegg-bin/show_pathway?ko00650/K00626%09red/K00248%09red/K01580%09red/K01896%09red/K01640%09red/K01641%09red/K07514%09red/K07515%09red/K00022%09red
Pyruvate metabolism	ko00620	24	113	0.00872181	Ssa#S31963894|Ssa#S31997244|Ssa#S30292033|Ssa#KSS1556|Omy#S18534184|Omy#S18165269|Omy#TC140059|Ssa#S35668497|Omy#TC155527|Ssa#STIR19007|Ssa#CB504204|Ssa#TC111650|Ssa#S30275777|Ssa#CA045279|Ssa#CB513116|Ssa#S31979772_S|Ssa#S18881002|Ssa#S31987730|Omy#S18532412|Ssa#KSS4717|Ssa#EG850378_S|Ssa#S26643987|Omy#TC133681|Ssa#S30280939	http://www.genome.jp/kegg-bin/show_pathway?ko00620/K01596%09red/K00149%09red/K00161%09red/K00162%09red/K00128%09red/K00029%09red/K14085%09red/K01895%09red/K11262%09red/K00626%09red
Aminoacyl-tRNA biosynthesis	ko00970	24	115	0.0103535	Omy#TC156630|Ssa#DY738105|Ssa#KSS3781|Ssa#TC81452|Ssa#TC104294|Omy#S34311073|Ssa#CX358286|Ssa#CL219Ctg1|Ssa#CB505262_S|Ssa#STIR14006|Ssa#DW550903|Ssa#KSS5020|Ssa#S30240648|Ssa#TC94402|Ssa#TC105842|Ssa#S48398767|Ssa#DW579292|Ssa#S35545357|Ssa#S30241204|Ssa#EG846759|Ssa#STIR26704|Ssa#KSS2039|Omy#CA367793|Ssa#S35695745	http://www.genome.jp/kegg-bin/show_pathway?ko00970/K01875%09red/K01870%09red/K01872%09red/K01866%09red/K01874%09red/K01886%09red/K01876%09red/K01889%09red/K01868%09red/K01869%09red/K01893%09red/K01892%09red/K01890%09red
Mineral absorption	ko04978	21	98	0.015333	Ssa#STIR30554|Ssa#S19102963|Ssa#TC73051|Ssa#STIR00103_4|Ssa#EG934101|Ssa#EG934100|Ssa#S48400400|Ssa#DW533581|Ssa#S35700046|Ssa#S35662316|Ssa#STIR00162_3|Ssa#DW550917|Ssa#S31992735|Ssa#STIR00103_3|Ssa#S48406427|Ssa#STIR17908|Ssa#EG922023|Ssa#S30274251|Ssa#STIR40075|Ssa#S30283900|Ssa#DW006383	http://www.genome.jp/kegg-bin/show_pathway?ko04978/K01539%09red/K05334%09red/K14704%09red/K01540%09red/K14706%09red/K08370%09red/K14736%09red/K14078%09red/K14158%09red/K00510%09red
Lysine degradation	ko00310	23	113	0.0161928	Ssa#S35530517|Ssa#S18859895|Ssa#S31963894|Ssa#S30292033|Ssa#S18848562|Ssa#S30294017|Ssa#S35668497|Ssa#TC111650|Ssa#CL515Ctg1|Ssa#STIR19007|Ssa#S35700072_S|Ssa#CB504204|Ssa#S30259115|Ssa#S35667809|Ssa#S30275777|Ssa#STIR23507|Ssa#S18876133|Omy#TC140059|Ssa#DW567199|Ssa#S35472370|Ssa#STIR17531|Omy#TC133681|Ssa#S30280939	http://www.genome.jp/kegg-bin/show_pathway?ko00310/K00825%09red/K00149%09red/K14085%09red/K00658%09red/K13646%09red/K00626%09red/K00128%09red/K11421%09red/K11419%09red/K11424%09red/K11428%09red/K07514%09red/K07515%09red/K00022%09red
Fatty acid elongation	ko00062	17	73	0.0183873	Ssa#STIR00047_3|Ssa#STIR00047_2|Ssa#TC104497|Ssa#STIR29564|Ssa#STIR00047_4|Ssa#S31963070|Ssa#STIR40430|Ssa#DW531881|Ssa#S35696168|Omy#S15301264|Ssa#S35667809|Ssa#S35532923|Ssa#STIR00046_2|Ssa#DW567199|Ssa#S35700072_S|Ssa#S18887340|Ssa#STIR17531	http://www.genome.jp/kegg-bin/show_pathway?ko00062/K10205%09red/K01068%09red/K10203%09red/K10703%09red/K07508%09red/K10244%09red/K10249%09red/K07512%09red/K07515%09red/K10251%09red/K00022%09red
Glycerolipid metabolism	ko00561	23	115	0.0183873	Ssa#KSS1531|Ssa#S31963894|Omy#TC140059|Ssa#S35668497|Ssa#TC111650|Omy#CA361471|Ssa#STIR19007|Ssa#S35685356|Ssa#CB504204|Ssa#TC103424|Ssa#S35684862_S|Ssa#S30275777|Ssa#S30241188|Omy#BX085589|Ssa#STIR21468|Ssa#DY699935|Ssa#S30269834|Ssa#S32006049|Ssa#NP12953959|Ssa#S30277391|Omy#S15320291|Omy#BG360545|Ssa#S30280939	http://www.genome.jp/kegg-bin/show_pathway?ko00561/K14457%09red/K13523%09red/K00149%09red/K00128%09red/K01046%09red/K00863%09red/K14085%09red/K01080%09red/K11155%09red/K13506%09red/K00864%09red/K13517%09red/K13513%09red
Propanoate metabolism	ko00640	16	69	0.0243319	Ssa#S18859895|Omy#TC155527|Ssa#CB513116|Ssa#S30269483|Ssa#S30292033|Ssa#S18876133|Omy#TC158974|Omy#S18534184|Omy#TC171968|Ssa#S35667809|Ssa#STIR26585|Omy#TC133681|Ssa#S30280966|Ssa#TC72386|Ssa#DW567199|Ssa#STIR17531	http://www.genome.jp/kegg-bin/show_pathway?ko00640/K00140%09red/K01900%09red/K00626%09red/K01966%09red/K01965%09red/K01908%09red/K01895%09red/K11262%09red/K07514%09red/K07515%09red
Carbohydrate digestion and absorption	ko04973	17	78	0.0303373	Ssa#STIR30554|Ssa#S32009630|Ssa#STIR00103_4|Ssa#S32008992|Ssa#S48400400|Ssa#S35700046|Ssa#DW550917|Ssa#STIR00103_3|Ssa#S19102963|Ssa#STIR17908|Ssa#S31963685|Omy#S34422056|Ssa#STIR40075|Ssa#S32006796|Ssa#S35687931|Omy#CA378852|Ssa#DW006383	http://www.genome.jp/kegg-bin/show_pathway?ko04973/K01539%09red/K08171%09red/K00844%09red/K01540%09red/K12047%09red/K14158%09red/K01084%09red
Fatty acid biosynthesis	ko00061	11	39	0.0303373	Ssa#DW551395|Ssa#KSS3216|Omy#BX296591|Ssa#CB513116|Ssa#S35532713|Ssa#DW539176|Ssa#S35688234|Ssa#STIR00049_2|Ssa#S31987551|Ssa#DW534057|Ssa#S35552995	http://www.genome.jp/kegg-bin/show_pathway?ko00061/K01897%09red/K15013%09red/K00665%09red/K11262%09red
Benzoate degradation	ko00362	8	23	0.037559	Ssa#S18859895|Ssa#S30292033|Ssa#S18876133|Omy#S15301264|Ssa#S35667809|Omy#TC133681|Ssa#DW567199|Ssa#STIR17531	http://www.genome.jp/kegg-bin/show_pathway?ko00362/K07514%09red/K00626%09red/K07515%09red/K07508%09red
Selenocompound metabolism	ko00450	9	29	0.0394294	Ssa#S30281294|Ssa#KSS1643|Ssa#CX355143|Ssa#S30240237|Ssa#STIR24117|Ssa#S48398767|Omy#S15239605|Omy#S15334770|Ssa#S30276700	http://www.genome.jp/kegg-bin/show_pathway?ko00450/K00384%09red/K01008%09red/K01874%09red/K13811%09red
Arrhythmogenic right ventricular cardiomyopathy (ARVC)	ko05412	22	118	0.0396841	Ssa#S30290643|Omy#CT572361|Ssa#S48375377_S|Ssa#TC81167|Omy#S15299394|Ssa#S48402843|Omy#TC160167|Ssa#S48416769|Omy#BX874193|Ssa#S30277916|Omy#CA381421|Ssa#CB509302|Ssa#BM413927|Ssa#S31981316|Ssa#S32012481|Ssa#S30276745|Ssa#DW470017|Omy#TC147436|Omy#CA380092|Ssa#DV106489|Ssa#S19097763|Omy#BX299135	http://www.genome.jp/kegg-bin/show_pathway?ko05412/K05699%09red/K02105%09red/K06736%09red/K06485%09red/K07372%09red/K07610%09red/K07601%09red/K10381%09red/K04857%09red/K12642%09red/K12641%09red/K10056%09red
Bile secretion	ko04976	22	119	0.0412811	Ssa#DY741152|Ssa#STIR21992|Ssa#TC112022|Ssa#S48400400|Ssa#DW006383|Ssa#S30270953|Omy#S23058754|Ssa#S31963464|Ssa#S19102963|Ssa#STIR30554|Ssa#S35700046|Ssa#STIR00103_3|Ssa#CA042205|Ssa#STIR00103_4|Ssa#STIR40075|Omy#BX868515|Ssa#STIR09315|Ssa#S31990975|Ssa#DW550917|Ssa#STIR17908|Ssa#TC109196|Ssa#STIR35117	http://www.genome.jp/kegg-bin/show_pathway?ko04976/K01539%09red/K13855%09red/K05681%09red/K14342%09red/K01540%09red/K00489%09red/K05658%09red/K14158%09red/K05664%09red/K05666%09red
Sesquiterpenoid and triterpenoid biosynthesis	ko00909	4	5	0.0412811	Ssa#STIR00102_3|Ssa#STIR00102_2|Ssa#S31977705|Ssa#STIR00102_4	http://www.genome.jp/kegg-bin/show_pathway?ko00909/K00511%09red

## Sheet: Susceptible 20dpi
Up-regulated
#Term	ID	Input number	Background number	Corrected P-Value	Input	Hyperlink
Proteasome	ko03050	132	183	2.3169e-18	Ssa#TC100755|Ssa#STIR08389|Ssa#STIR04933|Ssa#S35671296|Ssa#TC105580|Ssa#KSS4965|Ssa#STIR03710|Omy#CA347906|Ssa#S32005571|Omy#TC136131|Ssa#CO472119|Ssa#STIR04422|Ssa#S35685939|Ssa#S30257510|Ssa#STIR00056_3|Ssa#STIR00056_4|Ssa#STIR08448|Ssa#KSS1467|Ssa#STIR05302|Omy#S34309069|Ssa#S30258689|Ssa#STIR39880|Ssa#TC77494|Ssa#S18886845|Ssa#S35591031|Ssa#TC97820|Ssa#S35685325|Ssa#S18892429|Ssa#S48393761|Ss…	http://www.genome.jp/kegg-bin/show_pathway?ko03050/K03064%09red/K03065%09red/K03066%09red/K03061%09red/K03062%09red/K03063%09red/K03028%09red/K03029%09red/K02728%09red/K02729%09red/K02725%09red/K02726%09red/K02727%09red/K04687%09red/K06696%09red/K06697%09red/K06698%09red/K02740%09red/K02741%09red/K03039%09red/K03038%09red/K03037%09red/K03036%09red/K03035%09red/K03033%09red/K03032%09red/K03031%09r…
Influenza A	ko05164	176	370	1.39673e-11	Ssa#EG841715|Ssa#S20293825|Ssa#S35506608|Ssa#DN140250|Con_INThigh_08|Ssa#STIR22693|Ssa#S31979737|Ssa#STIR00067_2|Ssa#S35564673|Ssa#STIR00063_4|Ssa#STIR00062_4|Ssa#S18887692|Ssa#STIR00011_2|Ssa#STIR00011_3|Ssa#STIR00062_2|Ssa#STIR00062_3|Ssa#STIR10499|Ssa#CL106Ctg1|Ssa#EG826548|Ssa#S30242337|Ssa#KSS1033|Ssa#STIR00064_4|Ssa#STIR00064_2|Ssa#STIR00064_3|Ssa#KSS3324|Ssa#STIR00056_3|Ssa#STIR00056_4|Ssa…	http://www.genome.jp/kegg-bin/show_pathway?ko05164/K04696%09red/K12799%09red/K12671%09red/K16195%09red/K04693%09red/K04430%09red/K04733%09red/K04519%09red/K04734%09red/K11220%09red/K04399%09red/K10030%09red/K06752%09red/K09447%09red/K10652%09red/K04441%09red/K04440%09red/K14284%09red/K00787%09red/K04447%09red/K05132%09red/K12968%09red/K02649%09red/K04687%09red/K04729%09red/K07209%09red/K05692%09r…
Osteoclast differentiation	ko04380	140	266	1.39673e-11	Ssa#EG841715|Ssa#S20293825|Ssa#S30239684|Ssa#TC79926|Ssa#S35501248|Ssa#TC104293|Ssa#STIR22693|Ssa#S35564673|Ssa#STIR26173|Ssa#TC91713|Ssa#CL382Ctg1|Ssa#KSS2921|Ssa#S31993491|Ssa#EG826548|Ssa#STIR00010_3|Ssa#STIR15506|Ssa#DW578491|Ssa#STIR00064_2|Ssa#STIR00064_3|Ssa#S31987479|Ssa#STIR12117|Ssa#STIR00056_3|Ssa#STIR00056_4|Ssa#S35670966|Ssa#CL177Ctg1|Ssa#STIR12203|Ssa#S30285037|Ssa#DW581017|Ssa#CL10…	http://www.genome.jp/kegg-bin/show_pathway?ko04380/K04696%09red/K04694%09red/K04693%09red/K04519%09red/K04734%09red/K11220%09red/K09438%09red/K09030%09red/K08010%09red/K00922%09red/K07370%09red/K07371%09red/K05090%09red/K04456%09red/K04379%09red/K04441%09red/K04440%09red/K08009%09red/K08008%09red/K14381%09red/K05132%09red/K02649%09red/K04469%09red/K04687%09red/K07992%09red/K07209%09red/K04404%09r…
Epstein-Barr virus infection	ko05169	199	452	7.34962e-11	Ssa#DW177530|Ssa#TC100755|Ssa#EG841715|Ssa#S35506608|Ssa#STIR25408|Ssa#S35606766|Ssa#STIR25675|Ssa#STIR25810|Ssa#KSS2124|Con_INThigh_08|Ssa#TC105580|Ssa#STIR22693|Ssa#S35564673|Ssa#CL170Ctg1|Ssa#CL382Ctg1|Ssa#KSS2921|Ssa#S31993491|Ssa#S35571067|Ssa#EG826548|Ssa#S30242337|Ssa#S48432259|Ssa#S31987479|Omy#CX255862|Ssa#S30257510|Ssa#STIR00056_3|Ssa#STIR00065_4|Ssa#STIR00065_3|Ssa#STIR00065_2|Ssa#S356…	http://www.genome.jp/kegg-bin/show_pathway?ko05169/K03064%09red/K16197%09red/K03066%09red/K16195%09red/K04692%09red/K03061%09red/K04430%09red/K03065%09red/K11217%09red/K04734%09red/K03021%09red/K03024%09red/K03120%09red/K03026%09red/K11219%09red/K03028%09red/K03160%09red/K06751%09red/K03029%09red/K03062%09red/K12646%09red/K03063%09red/K09849%09red/K04441%09red/K04440%09red/K07936%09red/K05859%09r…
Tuberculosis	ko05152	174	378	8.97556e-11	Con_INTlow_19|Ssa#S35553178|Ssa#S18836665|Ssa#STIR23865|Ssa#KSS2124|Omy#S18096676|Ssa#KSS687|Ssa#STIR07904|Ssa#STIR05473|Ssa#STIR00011_2|Ssa#STIR00011_3|Ssa#S35668599|Ssa#EG826548|Ssa#KSS3759|Ssa#KSS1033|Ssa#STIR00064_4|Ssa#STIR00064_2|Ssa#STIR00064_3|Ssa#EG796711|Ssa#STIR00056_3|Ssa#S20293825|Ssa#STIR00056_4|Ssa#STIR12685|Ssa#CL344Ctg1|Ssa#STIR12203|Ssa#S30258568|Ssa#S30281024|Ssa#CN181309|Ssa#C…	http://www.genome.jp/kegg-bin/show_pathway?ko05152/K07983%09red/K02183%09red/K01368%09red/K04513%09red/K04733%09red/K04519%09red/K03156%09red/K14957%09red/K10048%09red/K00914%09red/K04729%09red/K06856%09red/K11220%09red/K02159%09red/K02155%09red/K04515%09red/K07887%09red/K04399%09red/K04398%09red/K06752%09red/K04043%09red/K06464%09red/K08064%09red/K04441%09red/K04440%09red/K04447%09red/K07897%09r…
Hepatitis C	ko05160	137	278	4.67412e-10	Ssa#EG841715|Omy#S15299205|Ssa#S35550275|Omy#CA367429|Ssa#S41489472|Ssa#STIR22693|Ssa#S31979737|Ssa#S35564673|Ssa#STIR00062_4|Ssa#S18887692|Ssa#STIR00062_2|Ssa#STIR00062_3|Ssa#CL382Ctg1|Ssa#S31993491|Ssa#EG826548|Ssa#S48432259|Ssa#STIR00057_2|Ssa#STIR00057_3|Ssa#STIR00057_4|Ssa#STIR00064_3|Ssa#STIR00065_4|Ssa#STIR00065_3|Ssa#STIR00065_2|Ssa#S35670966|Ssa#STIR12203|Ssa#S18892255|Ssa#S18892256|Ssa#…	http://www.genome.jp/kegg-bin/show_pathway?ko05160/K04696%09red/K16195%09red/K04692%09red/K04693%09red/K04734%09red/K11220%09red/K10030%09red/K04354%09red/K09444%09red/K09447%09red/K06088%09red/K04441%09red/K04440%09red/K05411%09red/K02649%09red/K03156%09red/K06087%09red/K06698%09red/K03456%09red/K03158%09red/K04467%09red/K00922%09red/K11217%09red/K11219%09red/K03171%09red/K12646%09red/K08536%09r…
Jak-STAT signaling pathway	ko04630	107	194	5.19721e-10	Ssa#STIR11423|Ssa#EG841715|Ssa#KSS2124|Ssa#STIR10659|Ssa#DW566454|Ssa#STIR26173|Omy#S34421780|Ssa#STIR00064_4|Ssa#STIR00064_2|Ssa#STIR00064_3|Ssa#STIR00056_3|Ssa#STIR00065_4|Ssa#STIR00065_3|Ssa#STIR00056_4|Ssa#S31996996|Ssa#STIR12203|Ssa#S35506742|Ssa#S18892255|Ssa#STIR11602|Ssa#S18892256|Ssa#DW578491|Ssa#S30241684|Ssa#CN181309|Ssa#CL148Ctg1|Ssa#S35585428|Ssa#STIR00087_2|Ssa#KSS3744|Ssa#S31963124…	http://www.genome.jp/kegg-bin/show_pathway?ko04630/K04696%09red/K04694%09red/K04692%09red/K04693%09red/K05060%09red/K05061%09red/K05077%09red/K04698%09red/K11220%09red/K11222%09red/K10151%09red/K17383%09red/K05139%09red/K04447%09red/K04701%09red/K04702%09red/K05132%09red/K05134%09red/K05135%09red/K04377%09red/K05074%09red/K04687%09red/K05076%09red/K05070%09red/K05072%09red/K05055%09red/K05697%09r…
Toll-like receptor signaling pathway	ko04620	100	183	3.08266e-09	Ssa#S35606766|Ssa#S20293825|Ssa#CL106Ctg1|Ssa#STIR22693|Ssa#S31979737|Ssa#S35564673|Ssa#STIR00062_4|Ssa#STIR00062_2|Ssa#STIR00062_3|Ssa#CL382Ctg1|Ssa#S31993491|Ssa#EG826548|Ssa#S30242337|Ssa#KSS1033|Ssa#STIR00064_4|Ssa#STIR00064_2|Ssa#STIR00064_3|Ssa#S18885910|Ssa#S35670966|Ssa#STIR04098|Ssa#STIR12203|Ssa#S30258568|Ssa#S18892255|Ssa#S18892256|Ssa#KSS4495|Ssa#CX354206|Ssa#TC107831|Ssa#TC110578|Ssa…	http://www.genome.jp/kegg-bin/show_pathway?ko04620/K02373%09red/K12672%09red/K12671%09red/K04415%09red/K04430%09red/K04733%09red/K04519%09red/K04734%09red/K11220%09red/K03160%09red/K10030%09red/K05402%09red/K09446%09red/K09447%09red/K04379%09red/K04441%09red/K04440%09red/K04398%09red/K02649%09red/K03156%09red/K04729%09red/K04404%09red/K04467%09red/K01371%09red/K10168%09red/K00922%09red/K07209%09r…
Measles	ko05162	134	285	5.91075e-09	Ssa#EG841715|Ssa#S20293825|Ssa#S35506608|Con_INThigh_08|Ssa#STIR22693|Ssa#S31979737|Ssa#S18892256|Ssa#S35564673|Ssa#STIR00062_4|Ssa#S18887692|Ssa#STIR26173|Ssa#STIR00062_2|Ssa#STIR00062_3|Ssa#CL382Ctg1|Ssa#S31993491|Ssa#KSS1033|Ssa#STIR00064_4|Ssa#STIR00064_2|Ssa#STIR00064_3|Ssa#STIR00056_3|Ssa#STIR00065_4|Ssa#STIR00065_3|Ssa#STIR00065_2|Ssa#S35670966|Ssa#STIR12203|Ssa#S30258568|Ssa#S18892316|Ssa…	http://www.genome.jp/kegg-bin/show_pathway?ko05162/K16195%09red/K04692%09red/K04693%09red/K04733%09red/K04519%09red/K04734%09red/K11220%09red/K10151%09red/K04404%09red/K09447%09red/K04447%09red/K05132%09red/K12968%09red/K02649%09red/K05411%09red/K06856%09red/K04687%09red/K04729%09red/K05070%09red/K03097%09red/K04721%09red/K04467%09red/K14752%09red/K00922%09red/K11217%09red/K11219%09red/K12646%09r…
Herpes simplex infection	ko05168	172	411	2.05146e-08	Ssa#EG841715|Ssa#S20293825|Ssa#STIR00063_3|Ssa#S18836665|Ssa#STIR10659|Ssa#TC108949|Ssa#S30293680|Ssa#S31979737|Ssa#S35564673|Ssa#STIR16001|Ssa#STIR00062_4|Ssa#S18887692|Ssa#STIR21401|Ssa#STIR26173|Ssa#STIR00062_2|Ssa#STIR00062_3|Ssa#CL382Ctg1|Ssa#S32007775|Ssa#S31993491|Omy#S34425007|Ssa#STIR00064_4|Ssa#STIR13259|Ssa#STIR00064_2|Ssa#STIR00064_3|Ssa#STIR00056_3|Ssa#STIR00056_4|Ssa#S35670966|Ssa#S…	http://www.genome.jp/kegg-bin/show_pathway?ko05168/K02373%09red/K04696%09red/K16195%09red/K04693%09red/K04519%09red/K04734%09red/K03121%09red/K11220%09red/K05477%09red/K03129%09red/K12891%09red/K04398%09red/K06751%09red/K06752%09red/K09849%09red/K09447%09red/K04379%09red/K12881%09red/K04440%09red/K14284%09red/K03237%09red/K12886%09red/K05654%09red/K05132%09red/K02187%09red/K05653%09red/K04687%09r…
Leishmaniasis	ko05140	84	149	2.28387e-08	Ssa#STIR10428|Ssa#DY728848|Ssa#CL122Ctg1|Ssa#STIR24788|Ssa#KSS3953_S|Ssa#STIR00084_2|Ssa#S20293825|Ssa#STIR00084_4|Ssa#S18885910|Ssa#STIR15043|Ssa#KSS628|Omy#BX313911|Ssa#S35568270|Ssa#S18892324|Ssa#S35582244|Ssa#STIR00083_2|Ssa#S30239956|Ssa#CA048716|Ssa#S35552650|Ssa#STIR11151|Ssa#CL382Ctg1|Ssa#CB513054|Ssa#S35564673|Ssa#KSS461|Ssa#STIR26173|Ssa#TC91713|Ssa#KSS323|Ssa#DY729280|Omy#S15281472|Ssa…	http://www.genome.jp/kegg-bin/show_pathway?ko05140/K04733%09red/K04519%09red/K04734%09red/K11220%09red/K06752%09red/K13536%09red/K06464%09red/K04379%09red/K04441%09red/K11987%09red/K04447%09red/K08009%09red/K05132%09red/K06856%09red/K04687%09red/K04729%09red/K04404%09red/K05697%09red/K02580%09red/K11217%09red/K05719%09red/K06498%09red/K03156%09red/K08010%09red/K08011%09red/K08012%09red/K13241%09r…
NF-kappa B signaling pathway	ko04064	104	207	3.0924e-08	Ssa#S35606766|Ssa#S20293825|Ssa#TC79926|Ssa#KSS687|Ssa#S35564673|Ssa#CL382Ctg1|Ssa#STIR00010_4|Ssa#S31993491|Ssa#KSS1033|Omy#CX255862|Ssa#S18885910|Ssa#S35670966|Ssa#STIR21746|Ssa#S30285037|Ssa#S30258568|Ssa#S30281024|Ssa#S31981335|Ssa#STIR25810|Ssa#KSSb2605|Ssa#TC110578|Ssa#S30287926|Ssa#S30239956|Ssa#S30277801|Ssa#S30279617|Ssa#STIR24948|Ssa#DW550372|Ssa#CL122Ctg1|Ssa#STIR06406|Ssa#STIR10635|Ss…	http://www.genome.jp/kegg-bin/show_pathway?ko04064/K06856%09red/K10577%09red/K04733%09red/K04519%09red/K04734%09red/K16595%09red/K03160%09red/K10030%09red/K07370%09red/K07371%09red/K09849%09red/K10652%09red/K11987%09red/K05859%09red/K04469%09red/K03156%09red/K04729%09red/K16060%09red/K03097%09red/K04404%09red/K03158%09red/K03159%09red/K04467%09red/K04466%09red/K05512%09red/K05855%09red/K05854%09r…
Cytokine-cytokine receptor interaction	ko04060	111	249	1.27175e-06	Ssa#STIR08149|Omy#S15341085|Ssa#S32001982|Ssa#KSS2124|Ssa#STIR10659|Ssa#STIR26173|Ssa#STIR36858|Ssa#STIR00010_4|Omy#S34421780|Ssa#STIR23048|Ssa#STIR00056_3|Ssa#S20293825|Ssa#STIR00056_4|Ssa#STIR04098|Ssa#S32001187|Ssa#S35506742|Ssa#S31975856_S|Ssa#S35581869|Ssa#S18892255|Ssa#S18892257|Ssa#S18892256|Ssa#S35700291|Ssa#S30241684|Ssa#STIR18005|Ssa#CL65Contig1|Ssa#S32009295|Ssa#S35585428|Ssa#S30277801…	http://www.genome.jp/kegg-bin/show_pathway?ko04060/K12672%09red/K12671%09red/K05060%09red/K05061%09red/K04193%09red/K04519%09red/K03156%09red/K04388%09red/K05076%09red/K16595%09red/K03160%09red/K10030%09red/K05098%09red/K05090%09red/K05139%09red/K05132%09red/K05134%09red/K05135%09red/K05141%09red/K04687%09red/K04189%09red/K05070%09red/K05072%09red/K04723%09red/K05055%09red/K04721%09red/K03158%09r…
TNF signaling pathway	ko04668	99	214	1.43536e-06	Omy#S15341085|Ssa#STIR10659|Ssa#STIR22693|Ssa#S35564673|Ssa#STIR04406|Ssa#DW582040|Ssa#CL382Ctg1|Ssa#S31993491|Ssa#EG826548|Ssa#S30242337|Ssa#DW578491|Ssa#STIR12117|Ssa#S20293825|Ssa#S35670966|Ssa#CL344Ctg1|Ssa#STIR21746|Ssa#STIR04098|Ssa#S35507058|Ssa#STIR07904|Ssa#CL106Ctg1|Ssa#CX354206|Ssa#TC110578|Ssa#S35506596|Ssa#S30239956|Ssa#S35659438|Ssa#S35504976|Ssa#S35589252|Ssa#CL122Ctg1|Ssa#STIR0640…	http://www.genome.jp/kegg-bin/show_pathway?ko04668/K02373%09red/K04696%09red/K12671%09red/K04415%09red/K04430%09red/K01403%09red/K04519%09red/K04734%09red/K04397%09red/K08849%09red/K04398%09red/K09558%09red/K05632%09red/K09849%09red/K04379%09red/K04441%09red/K11987%09red/K02187%09red/K02649%09red/K03156%09red/K04426%09red/K16060%09red/K08847%09red/K04404%09red/K03158%09red/K04467%09red/K04466%09r…
Toxoplasmosis	ko05145	129	307	1.43536e-06	Ssa#S35606766|Ssa#EG841715|Ssa#S35550275|Ssa#S35506608|Ssa#KSS2124|Con_INThigh_08|Ssa#DW566454|Ssa#S35564673|Ssa#STIR00011_2|Ssa#STIR00011_3|Omy#TC166749|Ssa#CL382Ctg1|Ssa#S31993491|Ssa#EG826548|Ssa#KSS1033|Ssa#STIR00064_4|Ssa#STIR00064_2|Ssa#STIR00064_3|Ssa#STIR06047|Ssa#STIR00056_3|Ssa#STIR00065_4|Ssa#STIR00065_3|Ssa#STIR00056_4|Ssa#S35670966|Ssa#STIR12203|Ssa#S30258568|Ssa#CN181309|Ssa#TC84945…	http://www.genome.jp/kegg-bin/show_pathway?ko05145/K04694%09red/K04692%09red/K04733%09red/K04734%09red/K11220%09red/K03160%09red/K04399%09red/K04398%09red/K06276%09red/K06752%09red/K05719%09red/K05636%09red/K04441%09red/K04440%09red/K04447%09red/K05132%09red/K02187%09red/K05134%09red/K05135%09red/K02649%09red/K04687%09red/K04729%09red/K16060%09red/K07209%09red/K04404%09red/K03158%09red/K04467%09r…
RIG-I-like receptor signaling pathway	ko04622	65	120	3.58397e-06	Omy#BX313911|Ssa#KSS2186|Ssa#S31997342|Ssa#S30280974|Ssa#STIR00084_2|Ssa#STIR00084_3|Ssa#STIR00084_4|Ssa#S35506596|Ssa#S48413574|Omy#S15321112|Ssa#S35568270|Ssa#S35568271|Ssa#S35529741|Ssa#STIR00083_2|Ssa#STIR12498|Ssa#STIR02663|Ssa#STIR09732|Ssa#S31979737|Ssa#STIR14690|Omy#CX034077|Ssa#S35564673|Ssa#STIR00062_4|Omy#S23945796|Ssa#KSS4495|Ssa#STIR00062_2|Ssa#STIR00062_3|Ssa#CL382Ctg1|Ssa#STIR04406…	http://www.genome.jp/kegg-bin/show_pathway?ko04622/K02373%09red/K07209%09red/K12671%09red/K05414%09red/K10030%09red/K08601%09red/K04440%09red/K04734%09red/K04467%09red/K09447%09red/K03156%09red/K10652%09red/K04441%09red/K12649%09red/K02580%09red/K03171%09red/K12646%09red/K12647%09red/K05411%09red/K04398%09red
Chemokine signaling pathway	ko04062	133	334	8.6424e-06	Ssa#STIR08149|Ssa#STIR09013|Ssa#TC110684|Omy#S15341085|Ssa#S30295362|Ssa#S32001982|Ssa#STIR11636|Ssa#CL213Ctg1|Ssa#STIR22693|Ssa#TC90667|Ssa#S35564673|Omy#TC166749|Ssa#CL382Ctg1|Ssa#S35564989|Ssa#S31974308|Ssa#S31993491|Ssa#STIR04367|Ssa#KSS3759|Ssa#STIR00064_4|Ssa#STIR00064_2|Ssa#STIR00064_3|Ssa#STIR06047|Ssa#STIR00065_4|Ssa#STIR00065_3|Ssa#STIR00065_2|Ssa#S35670966|Ssa#STIR04098|Ssa#STIR12203|S…	http://www.genome.jp/kegg-bin/show_pathway?ko04062/K12672%09red/K12671%09red/K04692%09red/K04513%09red/K04538%09red/K07860%09red/K04536%09red/K04193%09red/K04734%09red/K04439%09red/K05512%09red/K04393%09red/K11220%09red/K16595%09red/K10030%09red/K05730%09red/K08893%09red/K04537%09red/K04447%09red/K04540%09red/K02649%09red/K04188%09red/K04189%09red/K04542%09red/K12367%09red/K12361%09red/K04467%09r…
Antigen processing and presentation	ko04612	89	197	1.15903e-05	Ssa#S30240916|Ssa#STIR08873|Con_INTlow_19|Ssa#S35553178|Ssa#S35506608|Ssa#S18836665|Ssa#S43134841|Ssa#CL40Contig2|Con_INThigh_08|Ssa#S30293680|Ssa#DY713457|Ssa#S35685939|Ssa#STIR00056_3|Ssa#STIR08918|Ssa#STIR09349|Ssa#S43839106|Ssa#CL104Ctg1|Ssa#STIR15086|Ssa#S35491391|Ssa#KSS621|Ssa#S35510648|Ssa#STIR23707|Ssa#S18892497|Ssa#S35490841|Ssa#STIR04953|Ssa#S30268702|Ssa#TC88604|Ssa#S35676867|Ssa#TC10…	http://www.genome.jp/kegg-bin/show_pathway?ko04612/K01368%09red/K01365%09red/K03156%09red/K01363%09red/K06751%09red/K06752%09red/K09489%09red/K05654%09red/K08062%09red/K08065%09red/K08064%09red/K05653%09red/K08066%09red/K04687%09red/K06696%09red/K06697%09red/K06698%09red/K08055%09red/K08057%09red/K10785%09red/K06505%09red/K08058%09red/K04079%09red/K06454%09red/K03283%09red
Cytosolic DNA-sensing pathway	ko04623	57	104	1.24482e-05	Ssa#S31974180|Ssa#CL122Ctg1|Ssa#S35678332|Ssa#S31997342|Ssa#STIR00084_2|Ssa#S20293825|Ssa#STIR00084_4|Ssa#STIR00009_3|Ssa#S30262860|Omy#S15321112|Ssa#STIR12498|Ssa#S35603854|Ssa#STIR02663|Ssa#DW577469|Ssa#STIR09732|Ssa#S31979737|Ssa#S35564673|Ssa#STIR00062_4|Ssa#CX355009|Ssa#STIR00062_2|Ssa#STIR00062_3|Ssa#CL382Ctg1|Ssa#STIR04406|Ssa#STIR00010_4|Ssa#STIR00010_3|Ssa#S31993491|Ssa#S35493922|Ssa#TC8…	http://www.genome.jp/kegg-bin/show_pathway?ko04623/K12799%09red/K12671%09red/K17834%09red/K03021%09red/K01370%09red/K08847%09red/K04519%09red/K04734%09red/K04467%09red/K09447%09red/K03014%09red/K07209%09red/K03024%09red/K05411%09red/K03026%09red/K03027%09red/K02580%09red/K05414%09red/K12646%09red/K14721%09red/K12968%09red
Natural killer cell mediated cytotoxicity	ko04650	79	177	6.04079e-05	Ssa#S29910295|Ssa#STIR05473|Ssa#S35589252|Ssa#CL489Ctg1|Ssa#STIR03695|Ssa#S35687573|Ssa#STIR18384|Omy#S23935373|Ssa#STIR15043|Ssa#STIR26257|Ssa#S35563400|Ssa#S30295362|Omy#CA362430|Ssa#STIR13669|Ssa#S35490841|Ssa#STIR00083_2|Ssa#STIR09946|Ssa#STIR22693|Ssa#S18836686|Ssa#S31983695|Ssa#TC108548|Ssa#STIR18252|Ssa#S32007030|Ssa#TC108524|Ssa#S29966061|Ssa#STIR26173|Ssa#STIR18066|Ssa#STIR05769|Ssa#CL20…	http://www.genome.jp/kegg-bin/show_pathway?ko04650/K07983%09red/K07984%09red/K07860%09red/K07988%09red/K03156%09red/K04392%09red/K06751%09red/K05730%09red/K06464%09red/K07818%09red/K05132%09red/K02187%09red/K02649%09red/K06856%09red/K04687%09red/K07992%09red/K04721%09red/K05697%09red/K05855%09red/K07361%09red/K05859%09red/K04389%09red/K05871%09red/K00922%09red/K04369%09red/K05414%09red/K04366%09r…
Hepatitis B	ko05161	116	297	7.38267e-05	Ssa#DW177530|Ssa#TC110684|Ssa#TC103538|Ssa#STIR25675|Ssa#STIR22693|Ssa#S31979737|Ssa#S35564673|Ssa#STIR00062_4|Ssa#STIR00011_2|Ssa#STIR00011_3|Ssa#STIR00062_2|Ssa#STIR00062_3|Ssa#CL382Ctg1|Ssa#S31993491|Ssa#S35571067|Ssa#S30242337|Ssa#S48432259|Ssa#STIR00064_4|Ssa#STIR00064_2|Ssa#STIR00064_3|Ssa#S18885910|Ssa#STIR00065_4|Ssa#STIR00065_3|Ssa#STIR00065_2|Ssa#S35670966|Ssa#STIR12203|Ssa#S18892255|Ss…	http://www.genome.jp/kegg-bin/show_pathway?ko05161/K02373%09red/K16197%09red/K04692%09red/K04430%09red/K01403%09red/K04377%09red/K04734%09red/K04802%09red/K11220%09red/K02159%09red/K11222%09red/K04399%09red/K10030%09red/K09447%09red/K04379%09red/K04440%09red/K05411%09red/K04398%09red/K02649%09red/K03156%09red/K04729%09red/K04501%09red/K04467%09red/K10610%09red/K02084%09red/K00922%09red/K11217%09r…
Inflammatory bowel disease (IBD)	ko05321	52	99	8.05587e-05	Ssa#STIR10428|Ssa#S35589692|Ssa#CL122Ctg1|Ssa#STIR23988|Ssa#KSS3953_S|Ssa#S20293825|Ssa#STIR23464|Ssa#STIR00065_4|Ssa#S18892497|Ssa#S18892324|Ssa#STIR00083_2|Ssa#S22336501|Ssa#DW566454|Ssa#STIR00056_4|Ssa#CB513054|Omy#NP565012|Omy#S15340650|Ssa#STIR26173|Ssa#STIR06397|Ssa#STIR00010_4|Ssa#STIR00010_3|Ssa#STIR00010_2|Ssa#S35582244|Ssa#KSSb2566|Ssa#STIR00064_4|Ssa#CL148Ctg1|Ssa#STIR00064_3|Ssa#STIR0…	http://www.genome.jp/kegg-bin/show_pathway?ko05321/K04687%09red/K06752%09red/K04692%09red/K05070%09red/K04519%09red/K03156%09red/K10168%09red/K11220%09red/K11222%09red/K02580%09red/K10785%09red/K05132%09red/K10165%09red
Legionellosis	ko05134	75	168	9.00847e-05	Ssa#S35589252|Ssa#CL122Ctg1|Ssa#S35510648|Ssa#S18892432|Ssa#STIR00084_2|Ssa#S20293825|Ssa#S35657499|Ssa#STIR11858_S|Ssa#STIR15043|Ssa#S35491641|Ssa#EL697867|Ssa#S31971923|Ssa#CL382Ctg1|Ssa#S35529741|Ssa#STIR00083_2|Con_INThigh_08|Ssa#S35519508|Ssa#STIR00084_3|Ssa#KSSb2672|Ssa#CL425Ctg1|Ssa#S35564673|Ssa#S31979368|Omy#S23945796|Ssa#STIR00011_2|Ssa#STIR00011_3|Ssa#S30292987|Ssa#KSS323|Ssa#STIR00028…	http://www.genome.jp/kegg-bin/show_pathway?ko05134/K12799%09red/K04398%09red/K04519%09red/K04734%09red/K04397%09red/K04399%09red/K10030%09red/K06464%09red/K07874%09red/K07937%09red/K10168%09red/K02187%09red/K04469%09red/K03156%09red/K04729%09red/K07953%09red/K01370%09red/K02084%09red/K03231%09red/K03233%09red/K13525%09red/K14416%09red/K15464%09red/K02580%09red/K03283%09red
B cell receptor signaling pathway	ko04662	67	151	0.000299797	Ssa#S29910295|Omy#S34315033|Ssa#DW550372|Ssa#S30280832|Ssa#KSS2186|Ssa#S35687573|Ssa#STIR18384|Ssa#STIR00084_2|Ssa#STIR00084_3|Ssa#STIR00084_4|Ssa#S31996867|Ssa#S30295362|Ssa#TC79926|Ssa#STIR13669|Ssa#CL489Ctg1|Ssa#STIR23865|Omy#CA346230|Ssa#STIR22693|Ssa#STIR09732|Ssa#KSS687|Ssa#STIR18252|Ssa#S30240404|Ssa#S35471279|Ssa#CL382Ctg1|Ssa#S35670966|Ssa#STIR22403|Ssa#S31997590|Ssa#CL137Ctg1|Ssa#S35493…	http://www.genome.jp/kegg-bin/show_pathway?ko04662/K07860%09red/K03084%09red/K04734%09red/K04392%09red/K05730%09red/K07370%09red/K07371%09red/K04379%09red/K07369%09red/K02649%09red/K06856%09red/K05697%09red/K00922%09red/K05854%09red/K04467%09red/K05859%09red/K07368%09red/K07209%09red/K06507%09red/K05855%09red/K05872%09red/K04456%09red/K04369%09red/K02580%09red/K04366%09red/K04364%09red
Viral myocarditis	ko05416	75	177	0.000336218	Ssa#STIR26176|Ssa#S35589252|Ssa#CL489Ctg1|Ssa#S35687573|Ssa#STIR18384|Ssa#STIR15043|Ssa#S31996867|Omy#S23935373|Ssa#S18892497|Ssa#EG897647|Omy#CA362430|Ssa#STIR00145_2|Ssa#S18892324|Ssa#S35490841|Ssa#S35545754|Ssa#S30240560|Ssa#CL1Contig3|Ssa#S18836686|Ssa#S30283007|Ssa#TC108548|Omy#NP565012|Omy#S15340650|Omy#S23945796|Ssa#S29966061|Ssa#STIR00011_2|Ssa#STIR00011_3|Ssa#STIR18066|Ssa#S18834924|Ssa#…	http://www.genome.jp/kegg-bin/show_pathway?ko05416/K06751%09red/K06856%09red/K06752%09red/K10785%09red/K06464%09red/K07860%09red/K05692%09red/K04392%09red/K03260%09red/K03160%09red/K07818%09red/K02187%09red/K04399%09red/K04398%09red
Shigellosis	ko05131	71	165	0.000353391	Ssa#TC81695|Ssa#S35589692|Ssa#KSS4662|Ssa#STIR18384|Ssa#STIR00084_2|Ssa#STIR00084_3|Ssa#STIR00084_4|Ssa#CL402Ctg1|Ssa#STIR25495|Omy#BX313911|Ssa#STIR05697|Ssa#S35568270|Ssa#STIR01467|Ssa#S35529741|Ssa#KSS3953_S|Ssa#CA048716|Ssa#CL1Contig3|Ssa#S35581955|Ssa#S35582636|Ssa#STIR13423|Omy#CX034077|Ssa#S35564673|Ssa#DY727692|Ssa#STIR13765|Ssa#STIR21429|Ssa#S30240560|Ssa#S30239956|Ssa#S35678937|Ssa#S188…	http://www.genome.jp/kegg-bin/show_pathway?ko05131/K07863%09red/K04734%09red/K04393%09red/K04392%09red/K10030%09red/K05719%09red/K06106%09red/K05758%09red/K04441%09red/K04440%09red/K05754%09red/K05755%09red/K05757%09red/K07209%09red/K05692%09red/K04467%09red/K10165%09red/K08727%09red/K13728%09red/K05748%09red/K02580%09red/K03362%09red
Graft-versus-host disease	ko05332	37	65	0.000384908	Ssa#CL122Ctg1|Ssa#S35679411|Ssa#S20293825|Ssa#S18891399|Omy#CA362430|Ssa#S18892324|Ssa#S35490841|Ssa#STIR00083_2|Ssa#S18836686|Ssa#TC108548|Omy#NP565012|Omy#S15340650|Ssa#TC108524|Ssa#STIR18066|Ssa#CL458Ctg1|Ssa#STIR00010_4|Ssa#STIR00010_3|Ssa#STIR00010_2|Ssa#S35582244|Ssa#STIR00056_3|Ssa#STIR00013_3|Ssa#S29966062|Ssa#STIR00056_4|Ssa#S29966060|Ssa#S29966061|Ssa#CL60Contig3|Ssa#S22497299|Ssa#S3556…	http://www.genome.jp/kegg-bin/show_pathway?ko05332/K06751%09red/K04389%09red/K04687%09red/K06752%09red/K10785%09red/K04519%09red/K03156%09red/K07818%09red
NOD-like receptor signaling pathway	ko04621	54	114	0.000395201	Ssa#S35589692|Ssa#CL122Ctg1|Ssa#STIR21429_S|Ssa#STIR00084_2|Ssa#S20293825|Ssa#STIR00084_4|Ssa#CL40Contig2|Ssa#STIR09119|Omy#BX313911|Ssa#S35666018|Ssa#S35568270|Ssa#S35568271|Ssa#S35529741|Ssa#STIR00083_2|Ssa#S18892453|Ssa#KSS2186|Ssa#S30268702|Omy#CX034077|Ssa#S35564673|Ssa#STIR13429|Omy#S23945796|Ssa#CL382Ctg1|Ssa#STIR16440|Ssa#STIR00010_4|Ssa#STIR00010_3|Ssa#S31993491|Ssa#EG826548|Ssa#S3554143…	http://www.genome.jp/kegg-bin/show_pathway?ko04621/K12804%09red/K08727%09red/K03156%09red/K16060%09red/K14624%09red/K12799%09red/K07209%09red/K12801%09red/K04404%09red/K04519%09red/K04734%09red/K04467%09red/K12795%09red/K04441%09red/K04440%09red/K01370%09red/K04079%09red/K02580%09red/K04398%09red/K10165%09red/K10030%09red
Pertussis	ko05133	80	196	0.000446925	Ssa#S35589252|Ssa#CL122Ctg1|Ssa#KSS4837|Ssa#S18888463|Ssa#S31979396|Ssa#S20293825|Ssa#STIR11858_S|Ssa#STIR15043|Ssa#S18849636_S|Ssa#S35529741|Ssa#TC80864|Ssa#STIR00013_3|Omy#BX313911|Ssa#S35568270|Ssa#CL220Ctg1|Ssa#S35704478|Ssa#STIR00083_2|Ssa#CA048716|Ssa#S35552650|Ssa#S32009267|Ssa#STIR21429_S|Omy#S18162146|Ssa#S35559546_S|Ssa#STIR06499|Omy#CX034077|Ssa#STIR07686|Ssa#S35693798|Ssa#STIR21429|Om…	http://www.genome.jp/kegg-bin/show_pathway?ko05133/K10155%09red/K04513%09red/K12799%09red/K04733%09red/K04519%09red/K04397%09red/K05765%09red/K10030%09red/K05719%09red/K06464%09red/K04440%09red/K09444%09red/K04441%09red/K04379%09red/K01330%09red/K01331%09red/K02187%09red/K02183%09red/K03156%09red/K04729%09red/K04630%09red/K03989%09red/K03988%09red/K01370%09red/K02580%09red/K08727%09red/K13241%09r…
Fc gamma R-mediated phagocytosis	ko04666	92	236	0.000483336	Ssa#STIR07052|Ssa#TC84036|Ssa#S30295362|Ssa#TC81695|Ssa#CL213Ctg1|Ssa#STIR22693|Ssa#S35559546_S|Ssa#S18892433|Ssa#S35564989|Ssa#S35582578|Ssa#STIR15504|Ssa#STIR15084|Ssa#KSS3529|Ssa#TC90667|Ssa#S31981335|Ssa#CL402Ctg1|Ssa#STIR01467|Ssa#KSS3741|Ssa#CL288Ctg1|Ssa#STIR24948|Ssa#S35661722|Ssa#DY714088|Ssa#S31996867|Ssa#STIR24788|Ssa#STIR18110|Ssa#STIR13423|Ssa#STIR07686|Omy#CX153727|Ssa#TC72633|Ssa#S…	http://www.genome.jp/kegg-bin/show_pathway?ko04666/K07860%09red/K03084%09red/K04393%09red/K04392%09red/K06068%09red/K05730%09red/K08893%09red/K13536%09red/K05758%09red/K12488%09red/K01080%09red/K05754%09red/K05755%09red/K02649%09red/K05757%09red/K06856%09red/K12367%09red/K04688%09red/K00922%09red/K05854%09red/K05859%09red/K06498%09red/K06478%09red/K05855%09red/K05748%09red/K08011%09red/K04456%09r…
Autoimmune thyroid disease	ko05320	38	71	0.000718325	Ssa#S35606766|Ssa#S35679411|Ssa#S35563400|Ssa#S18892497|Omy#CA362430|Ssa#S35490841|Ssa#S18892324|Ssa#S18836686|Ssa#TC108548|Omy#NP565012|Omy#S15340650|Ssa#TC108524|Ssa#STIR18066|Ssa#CL458Ctg1|Ssa#S35582244|Ssa#S32011244|Ssa#S29966062|Ssa#CL366Ctg1|Ssa#S29966061|Ssa#STIR23660_S|Ssa#CL60Contig3|Ssa#S29966060|Ssa#STIR00009_4|Ssa#S18892256|Ssa#STIR00009_3|Ssa#STIR00009_2|Omy#S23935373|Ssa#S30289698|S…	http://www.genome.jp/kegg-bin/show_pathway?ko05320/K06751%09red/K04389%09red/K06752%09red/K10785%09red/K06538%09red/K06856%09red/K03160%09red/K07818%09red/K05414%09red/K08522%09red
Leukocyte transendothelial migration	ko04670	113	314	0.00101473	Ssa#KSS3538|Ssa#TC110684|Omy#S15299205|Ssa#S30239684|Omy#CA367429|Ssa#S30295362|Ssa#STIR22693|Ssa#CK886748|Ssa#TC91713|Omy#TC166749|Ssa#S35564989|Ssa#EG826548|Ssa#KSS3759|Ssa#STIR06047|Ssa#CL177Ctg1|Ssa#S35693798|Ssa#STIR05149|Omy#BX868923|Ssa#S35700291|Ssa#S35704297|Ssa#CL65Contig1|Ssa#STIR00145_4|Ssa#S31996867|Ssa#S35585464_S|Ssa#STIR00145_3|Ssa#STIR02339|Ssa#S35587049|Ssa#STIR24948|Ssa#CO47105…	http://www.genome.jp/kegg-bin/show_pathway?ko04670/K12757%09red/K04513%09red/K01403%09red/K07860%09red/K04393%09red/K04392%09red/K05730%09red/K05719%09red/K06464%09red/K06089%09red/K06088%09red/K04441%09red/K08009%09red/K08008%09red/K08007%09red/K02649%09red/K05699%09red/K04189%09red/K05690%09red/K05692%09red/K06533%09red/K00922%09red/K05859%09red/K05871%09red/K08010%09red/K08011%09red/K08012%09r…
Salmonella infection	ko05132	78	202	0.00198618	Omy#BX313911|Ssa#S30240247|Ssa#CL122Ctg1|Ssa#KSS4662|Ssa#STIR18384|Ssa#S20293825|Ssa#S18885910|Ssa#CL402Ctg1|Ssa#TC105968|Ssa#STIR25495|Ssa#CL1Contig3|Omy#CA357800|Ssa#S35568270|Ssa#STIR01467|Ssa#S35529741|Ssa#S30268646|Ssa#STIR13423|Ssa#KSS3953_S|Ssa#TC81695|Ssa#S35552650|Ssa#S35581955|Ssa#S35582636|Ssa#S31992327|Con_HKEEP_04|Omy#CX034077|Ssa#DY727692|Ssa#STIR13765|Ssa#STIR10235|Ssa#STIR00113_4|…	http://www.genome.jp/kegg-bin/show_pathway?ko05132/K12799%09red/K07863%09red/K04519%09red/K04393%09red/K04392%09red/K10030%09red/K04379%09red/K05758%09red/K04441%09red/K04440%09red/K05132%09red/K05754%09red/K05755%09red/K05757%09red/K04687%09red/K04729%09red/K05692%09red/K01370%09red/K02580%09red/K07897%09red/K10168%09red/K06071%09red/K05748%09red/K10413%09red/K13883%09red/K13241%09red
Chagas disease (American trypanosomiasis)	ko05142	87	233	0.00211847	Ssa#S30240916|Ssa#S20293825|Ssa#STIR22693|Ssa#S35564673|Ssa#STIR26173|Omy#TC166749|Ssa#CL382Ctg1|Ssa#S31993491|Ssa#EG826548|Ssa#S30242337|Ssa#KSS1033|Ssa#STIR06047|Ssa#S18885910|Ssa#STIR00056_4|Ssa#S35670966|Ssa#STIR21746|Ssa#S30258568|Ssa#TC84945|Ssa#CL106Ctg1|Ssa#CX354206|Ssa#S35704297|Ssa#S35571140|Ssa#S35506596|Ssa#S30239956|Ssa#S35659438|Omy#BX313911|Ssa#CL122Ctg1|Ssa#STIR06406|Ssa#S32012494…	http://www.genome.jp/kegg-bin/show_pathway?ko05142/K02373%09red/K04430%09red/K04733%09red/K04519%09red/K04734%09red/K10030%09red/K04354%09red/K04379%09red/K04441%09red/K04440%09red/K05132%09red/K04398%09red/K02649%09red/K04687%09red/K04729%09red/K03988%09red/K03456%09red/K03158%09red/K03982%09red/K04467%09red/K04630%09red/K13241%09red/K04724%09red/K07209%09red/K04388%09red/K04389%09red/K08057%09r…
Fc epsilon RI signaling pathway	ko04664	58	138	0.00211847	Ssa#S29910295|Omy#S34315033|Ssa#DW550372|Ssa#CL489Ctg1|Ssa#STIR13669|Ssa#STIR03695|Ssa#S35687573|Ssa#STIR18384|Ssa#S35550275|Ssa#S31996867|Ssa#S30295362|Omy#BX313911|Ssa#S35568270|Ssa#S35568271|Ssa#STIR00083_2|Ssa#STIR22693|Omy#CX034077|Ssa#STIR05473|Ssa#S30240404|Ssa#STIR02051|Ssa#STIR05769|Omy#CX255862|Ssa#STIR21505|Ssa#EG826548|Ssa#S30242337|Ssa#KSSb2476|Ssa#S32007030|Ssa#STIR36372|Ssa#STIR000…	http://www.genome.jp/kegg-bin/show_pathway?ko04664/K07983%09red/K04430%09red/K07860%09red/K03084%09red/K04392%09red/K05730%09red/K07370%09red/K16342%09red/K04441%09red/K04440%09red/K02649%09red/K06856%09red/K03156%09red/K05855%09red/K05854%09red/K07361%09red/K05859%09red/K00922%09red/K06276%09red/K04456%09red/K04369%09red/K04366%09red/K04364%09red
Allograft rejection	ko05330	36	71	0.00211847	Ssa#S35606766|Ssa#S35679411|Ssa#S18891399|Ssa#S18892497|Omy#CA362430|Ssa#S18892324|Ssa#S35490841|Ssa#STIR00083_2|Ssa#S18836686|Ssa#TC108548|Omy#NP565012|Omy#S15340650|Ssa#TC108524|Ssa#STIR18066|Ssa#CL458Ctg1|Ssa#S35582244|Ssa#STIR00056_3|Ssa#STIR00013_3|Ssa#S29966062|Ssa#STIR00056_4|Ssa#S29966060|Ssa#S29966061|Ssa#STIR23660_S|Ssa#CL60Contig3|Ssa#S22497299|Ssa#S35563400|Ssa#S32011244|Omy#S23935373…	http://www.genome.jp/kegg-bin/show_pathway?ko05330/K06751%09red/K04389%09red/K04687%09red/K06752%09red/K10785%09red/K03156%09red/K06856%09red/K03160%09red/K07818%09red
Viral carcinogenesis	ko05203	142	433	0.00388836	Ssa#DW177530|Ssa#KSS3538|Ssa#STIR25408|Ssa#STIR25675|Ssa#CK900050|Ssa#STIR22693|Ssa#S31979737|Ssa#S35564673|Ssa#STIR16001|Ssa#STIR00062_4|Ssa#STIR00062_2|Ssa#STIR00062_3|Ssa#CL382Ctg1|Ssa#CL106Ctg1|Ssa#S35571067|Ssa#KSS3759|Ssa#S35595446|Ssa#STIR00065_4|Ssa#STIR00065_3|Ssa#STIR00065_2|Ssa#S35671597|Ssa#KSS3529|Ssa#S30285037|Ssa#S31981335|Ssa#KSS4495|Ssa#CN181309|Ssa#S35559548|Ssa#TC107831|Ssa#S31…	http://www.genome.jp/kegg-bin/show_pathway?ko05203/K16197%09red/K16195%09red/K04692%09red/K04693%09red/K03062%09red/K03144%09red/K05699%09red/K04734%09red/K03124%09red/K04393%09red/K06062%09red/K02159%09red/K04398%09red/K06751%09red/K04513%09red/K10691%09red/K04685%09red/K09849%09red/K09447%09red/K12886%09red/K05411%09red/K02187%09red/K02649%09red/K04451%09red/K04469%09red/K10587%09red/K11252%09r…
Regulation of autophagy	ko04140	29	55	0.00477628	Ssa#S35607099|Omy#S34423181|Ssa#STIR00056_3|Ssa#S35693572|Ssa#S30240168|Ssa#TC68294|Ssa#S31965517|Ssa#CK886745|Ssa#S35549473|Ssa#S35547441|Ssa#STIR17461|Ssa#S35663930|Ssa#STIR22724|Ssa#STIR00056_4|Ssa#DY697748|Ssa#S30282696|Ssa#S22497299|Ssa#DW569485|Ssa#S18892255|Ssa#STIR00009_4|Ssa#STIR10365|Ssa#S18892256|Ssa#STIR00009_3|Ssa#STIR00009_2|Ssa#STIR21921|Ssa#S35519685|Ssa#BM413970|Ssa#BG936188|Ssa#…	http://www.genome.jp/kegg-bin/show_pathway?ko04140/K04687%09red/K08269%09red/K00914%09red/K17889%09red/K08341%09red/K08342%09red/K08343%09red/K07198%09red/K08331%09red/K08333%09red/K05414%09red/K08334%09red/K08337%09red
Prolactin signaling pathway	ko04917	59	148	0.00495043	Ssa#STIR10428|Ssa#S29910295|Omy#S34315033|Ssa#STIR23988|Ssa#DW566454|Ssa#STIR23538|Ssa#STIR00065_4|Ssa#S30276405|Omy#BX313911|Ssa#S35568270|Ssa#S35568271|Ssa#S41489472|Ssa#STIR22693|Ssa#DY728848|Ssa#STIR00064_4|Ssa#CB513054|Omy#CX034077|Ssa#DW578491|Ssa#STIR18064|Ssa#S30239635|Ssa#STIR05961|Ssa#STIR06397|Ssa#EG826548|Ssa#STIR00057_2|Ssa#STIR00057_3|Ssa#STIR00057_4|Ssa#STIR00064_3|Ssa#STIR25114|Ss…	http://www.genome.jp/kegg-bin/show_pathway?ko04917/K04696%09red/K00965%09red/K04694%09red/K04692%09red/K10151%09red/K04364%09red/K09444%09red/K00922%09red/K04698%09red/K04440%09red/K04379%09red/K04441%09red/K04369%09red/K04447%09red/K11220%09red/K02580%09red/K04456%09red/K04366%09red/K08522%09red/K02649%09red/K04701%09red
Apoptosis	ko04210	66	174	0.00688336	Ssa#S35559043|Ssa#S35518250|Ssa#CL122Ctg1|Ssa#KSS2186|Ssa#STIR06406|Ssa#STIR00084_2|Ssa#S20293825|Ssa#STIR00084_4|Omy#S34315033|Ssa#EG853600|Ssa#CL201Ctg1|Ssa#S35589252|Ssa#STIR18781|Ssa#STIR00083_2|Ssa#STIR22693|Ssa#STIR09732|Ssa#S31983695|Ssa#S35564673|Ssa#KSS3380|Omy#TC163471|Omy#S23945796|Ssa#S35515469|Ssa#STIR00011_2|Ssa#STIR00011_3|Ssa#CL382Ctg1|Ssa#S35670966|Ssa#STIR00010_4|Ssa#STIR00010_3…	http://www.genome.jp/kegg-bin/show_pathway?ko04210/K04739%09red/K02373%09red/K04733%09red/K04732%09red/K04519%09red/K04734%09red/K04397%09red/K04396%09red/K02159%09red/K04399%09red/K04398%09red/K02187%09red/K02649%09red/K03156%09red/K04729%09red/K16060%09red/K07209%09red/K04723%09red/K04721%09red/K03158%09red/K04467%09red/K04466%09red/K02084%09red/K00922%09red/K04724%09red/K03171%09red/K04389%09r…
Epithelial cell signaling in Helicobacter pylori infection	ko05120	67	178	0.00724124	Ssa#S35589252|Ssa#STIR21429_S|Ssa#TC65490|Ssa#S30281166|Ssa#STIR18384|Ssa#STIR00084_2|Ssa#STIR00084_3|Ssa#STIR00084_4|Ssa#DW580975|Ssa#CL201Ctg1|Omy#BX313911|Ssa#S35568270|Ssa#S35568271|Ssa#S35529741|Ssa#KSS2186|Ssa#S35553253|Omy#S18096676|Ssa#STIR09732|Ssa#STIR13423|Omy#CX034077|Ssa#S35564673|Ssa#TC65653|Ssa#STIR21429|Ssa#CL382Ctg1|Ssa#S35670966|Ssa#S31993491|Omy#S15340898|Ssa#EG826548|Ssa#TC102…	http://www.genome.jp/kegg-bin/show_pathway?ko05120/K10030%09red/K04430%09red/K04734%09red/K04393%09red/K04392%09red/K02155%09red/K02154%09red/K02153%09red/K02150%09red/K06089%09red/K04441%09red/K04440%09red/K02187%09red/K07209%09red/K03661%09red/K04467%09red/K04466%09red/K05854%09red/K02145%09red/K02148%09red/K02149%09red/K05050%09red/K05859%09red/K08727%09red/K05728%09red/K08114%09red/K02580%09r…
Phagosome	ko04145	122	372	0.00812559	Ssa#S30293160|Ssa#S30240916|Ssa#S35553178|Ssa#S30239684|Ssa#S32007030|Ssa#S35501248|Omy#S18096676|Ssa#S30293680|Ssa#CK886748|Ssa#TC91713|Ssa#S35668599|Ssa#S30240560|Ssa#STIR12685|Ssa#CL177Ctg1|Ssa#S35582244|Ssa#S43839106|Ssa#KSS2032|Ssa#STIR00145_4|Ssa#CL104Ctg1|Ssa#S31996867|Ssa#STIR00145_2|Ssa#TC99504_S|Ssa#S35661461|Ssa#S32002361|Ssa#S35491391|Ssa#STIR23443|Ssa#STIR02608|Ssa#KSS628|Ssa#S188924…	http://www.genome.jp/kegg-bin/show_pathway?ko04145/K03991%09red/K01368%09red/K01365%09red/K00914%09red/K04392%09red/K02155%09red/K02154%09red/K02153%09red/K07887%09red/K02150%09red/K06751%09red/K06752%09red/K05719%09red/K06464%09red/K07374%09red/K10413%09red/K01330%09red/K08009%09red/K08008%09red/K05654%09red/K05653%09red/K06856%09red/K03661%09red/K10062%09red/K10089%09red/K05692%09red/K02145%09r…
Pancreatic cancer	ko05212	62	165	0.0107377	Ssa#STIR10428|Ssa#S29910295|Ssa#S35559043|Ssa#CL489Ctg1|Ssa#STIR23988|Ssa#S35687573|Ssa#STIR18384|Omy#S34315033|Ssa#TC103538|Ssa#STIR22693|Ssa#KSS2186|Ssa#STIR09732|Ssa#STIR13423|Ssa#CB513054|Omy#CX034077|Omy#TC163471|Ssa#STIR00011_2|Ssa#STIR00011_3|Ssa#DW566454|Ssa#DY729280|Ssa#S31996996|Ssa#STIR06397|Ssa#S35564989|Ssa#S31993491|Ssa#STIR21505|Ssa#S35670966|Ssa#STIR00064_4|Ssa#S32007030|Ssa#CL148…	http://www.genome.jp/kegg-bin/show_pathway?ko05212/K04388%09red/K07209%09red/K04692%09red/K04392%09red/K04501%09red/K07860%09red/K04570%09red/K04456%09red/K04467%09red/K02649%09red/K00922%09red/K04440%09red/K04393%09red/K04451%09red/K11217%09red/K02580%09red/K04366%09red/K04399%09red/K11220%09red
Asthma	ko05310	26	51	0.0111513	Ssa#STIR05473|Ssa#S35606766|Ssa#TC96050|Ssa#STIR03695|Ssa#STIR05769|Ssa#CL104Ctg1|Ssa#S18892497|Ssa#STIR00083_2|Ssa#S18892324|Omy#NP565012|Omy#S15340650|Ssa#S35582244|Ssa#KSSb2476|Ssa#STIR00013_3|Ssa#CL458Ctg1|Ssa#STIR02051|Ssa#STIR09946|Ssa#STIR23660_S|Ssa#CL60Contig3|Ssa#S35564378|Ssa#STIR03935|Omy#NP565025|Ssa#KSSb2476_S|Ssa#S35679411|Ssa#CL366Ctg1|Ssa#S31984657	http://www.genome.jp/kegg-bin/show_pathway?ko05310/K07983%09red/K06856%09red/K03156%09red/K06752%09red/K10785%09red/K10788%09red/K03160%09red
Type I diabetes mellitus	ko04940	38	89	0.0144139	Ssa#CL122Ctg1|Ssa#S35679411|Ssa#S20293825|Ssa#S18891399|Omy#CA362430|Ssa#S18892324|Ssa#S35490841|Ssa#STIR00083_2|Ssa#S18836686|Ssa#TC108548|Omy#NP565012|Omy#S15340650|Ssa#TC108524|Ssa#STIR18066|Ssa#CL458Ctg1|Ssa#STIR00010_4|Ssa#STIR00010_3|Ssa#STIR00010_2|Ssa#S35582244|Ssa#STIR00056_3|Ssa#STIR00013_3|Ssa#S29966062|Ssa#STIR00056_4|Ssa#S29966060|Ssa#S29966061|Ssa#S30294592|Ssa#CL60Contig3|Ssa#S2249…	http://www.genome.jp/kegg-bin/show_pathway?ko04940/K06751%09red/K04389%09red/K04687%09red/K06752%09red/K10785%09red/K04519%09red/K03156%09red/K07817%09red/K07818%09red
Intestinal immune network for IgA production	ko04672	33	74	0.0155989	Ssa#STIR08149|Ssa#S35679411|Ssa#S48410514|Ssa#S35606766|Ssa#S18892497|Ssa#S18892324|Ssa#STIR10659|Ssa#STIR20907|Omy#NP565012|Omy#S15340650|Ssa#CL458Ctg1|Ssa#STIR03214|Ssa#STIR18230|Ssa#S35582244|Ssa#STIR08822|Ssa#S30281166|Ssa#CL366Ctg1|Ssa#CL223Ctg1|Ssa#S32001187|Ssa#STIR23660_S|Ssa#CL60Contig3|Ssa#STIR25745|Ssa#EG807345|Ssa#S35700291|Ssa#CL65Contig1|Omy#NP565025|Ssa#STIR00078_4|Ssa#CL104Ctg1|Ss…	http://www.genome.jp/kegg-bin/show_pathway?ko04672/K13072%09red/K05074%09red/K04189%09red/K10785%09red/K03159%09red/K04184%09red/K04466%09red/K06752%09red/K06856%09red/K05433%09red/K03160%09red/K05476%09red
Cell adhesion molecules (CAMs)	ko04514	76	218	0.0164788	Omy#CA382452|Ssa#S35685537|Ssa#S35606766|Ssa#TC65490|Ssa#S35679411|Ssa#S35585464_S|Omy#S15299205|Ssa#S47727523|Ssa#STIR15043|Ssa#S35473072|Omy#CA367429|Ssa#S18892497|Ssa#STIR02855|Ssa#S43134841|Ssa#S35490841|Ssa#S18892324|Ssa#CA048716|Ssa#S31995704|Ssa#S18836686|Ssa#TC107532|Ssa#TC108548|Ssa#KSS1850|Omy#NP565012|Ssa#STIR13889|Ssa#S35581773|Omy#S15340650|Ssa#TC108524|Ssa#S35579298|Ssa#STIR18066|Ss…	http://www.genome.jp/kegg-bin/show_pathway?ko04514/K16336%09red/K05689%09red/K16338%09red/K03160%09red/K06751%09red/K06533%09red/K06752%09red/K05719%09red/K06757%09red/K06756%09red/K06538%09red/K06770%09red/K06089%09red/K06088%09red/K06087%09red/K06746%09red/K10785%09red/K06745%09red/K06496%09red/K06464%09red/K06478%09red/K06454%09red/K06547%09red
T cell receptor signaling pathway	ko04660	78	235	0.0391366	Ssa#S29910295|Omy#S34315033|Ssa#S30280832|Ssa#S43134841|Ssa#KSS3044|Ssa#STIR00084_2|Ssa#STIR00084_3|Ssa#STIR00084_4|Ssa#S30295362|Omy#BX313911|Ssa#STIR10635|Ssa#S35568270|Ssa#S35568271|Ssa#STIR00083_2|Ssa#STIR23865|Omy#CA346230|Ssa#STIR22693|Ssa#KSS2186|Ssa#STIR09732|Ssa#KSS687|Ssa#STIR06499|Omy#NP565012|Ssa#STIR15354|Omy#S15340650|Ssa#S35471279|Ssa#CL382Ctg1|Ssa#S35670966|Ssa#STIR22403|Ssa#S3199…	http://www.genome.jp/kegg-bin/show_pathway?ko04660/K04415%09red/K04513%09red/K04734%09red/K04393%09red/K05730%09red/K06538%09red/K04379%09red/K04441%09red/K02649%09red/K04687%09red/K04467%09red/K04466%09red/K07366%09red/K00922%09red/K05697%09red/K07361%09red/K07369%09red/K07368%09red/K07209%09red/K10785%09red/K06478%09red/K03156%09red/K05872%09red/K06276%09red/K04456%09red/K04369%09red/K06454%09r…
Down-regulated
#Term	ID	Input number	Background number	Corrected P-Value	Input	Hyperlink
Complement and coagulation cascades	ko04610	105	180	8.1896e-17	Ssa#CL342Ctg1|Ssa#S27548663|Ssa#S18835714|Ssa#S31984563|Ssa#DV106512|Ssa#TC90669|Ssa#EG354735|Ssa#STIR26776|Ssa#STIR24399|Omy#S18151447|Ssa#STIR00117_3|Ssa#BG935413|Ssa#STIR00117_2|Omy#CR944354|Ssa#STIR33023|Ssa#S23659844|Ssa#S18847896|Omy#S24638219|Ssa#S35025091|Ssa#S31997501|Ssa#S18835351|Ssa#AM402655|Con_FLINER_04|Omy#S18157081|Ssa#CB509524|Ssa#STIR19779|Ssa#STIR22988|Omy#CA361458|Ssa#S1883582…	http://www.genome.jp/kegg-bin/show_pathway?ko04610/K03990%09red/K03992%09red/K03994%09red/K03997%09red/K03998%09red/K03999%09red/K03898%09red/K03905%09red/K04008%09red/K03902%09red/K03900%09red/K04001%09red/K04000%09red/K03909%09red/K04004%09red/K01332%09red/K01333%09red/K01330%09red/K01335%09red/K01314%09red/K01315%09red/K01313%09red/K03989%09red/K03984%09red/K03983%09red/K03904%09red/K01321%09r…
Protein digestion and absorption	ko04974	101	182	2.49646e-15	Omy#CA362300|Ssa#DW181724|Ssa#DY740428|Ssa#STIR22118|Ssa#S30238170|Ssa#S18869663|Ssa#S30238421|Ssa#S31992735|Ssa#S35660573|Ssa#CB503299|Omy#S22925302|Ssa#CK884807|Ssa#STIR37273|Ssa#S32004877|Ssa#STIR20357|Omy#CX138110|Ssa#S35545405|Ssa#S18882566|Ssa#S30291855|Omy#S15288506|Ssa#STIR13227|Omy#BX314552|Ssa#S18862844|Ssa#S30239378|Ssa#CX354070|Ssa#S18888864|Ssa#S18892248|Ssa#TC101496|Ssa#STIR16478|Ss…	http://www.genome.jp/kegg-bin/show_pathway?ko04974/K01395%09red/K01389%09red/K13868%09red/K06002%09red/K09708%09red/K08779%09red/K06519%09red/K01540%09red/K06238%09red/K14206%09red/K01312%09red/K01278%09red/K01539%09red/K05334%09red/K01298%09red/K09632%09red/K14210%09red/K01291%09red/K14208%09red/K08132%09red/K08606%09red/K06823%09red/K01346%09red/K01345%09red/K12040%09red/K08135%09red/K01300%09r…
Chemical carcinogenesis	ko05204	64	98	5.73664e-12	Ssa#S30235895|Ssa#STIR04711|Ssa#S35552235|Ssa#STIR11367|Ssa#S35694839|Ssa#STIR20441|Ssa#S30278658|Ssa#S18868847|Ssa#S18891511|Ssa#S35547902|Omy#S18142577|Ssa#S31964265_S|Ssa#STIR02642|Ssa#STIR20095|Ssa#STIR00161_4|Ssa#STIR00161_2|Ssa#STIR44213|Ssa#S18860977|Ssa#STIR02064|Ssa#S30278658_S|Ssa#DW531504|Omy#CX246176|Omy#CA359966|Ssa#STIR06376|Ssa#STIR27605|Ssa#S32011733|Ssa#DW531504_S|Ssa#TC72151|Ssa…	http://www.genome.jp/kegg-bin/show_pathway?ko05204/K00816%09red/K13299%09red/K00079%09red/K01253%09red/K07408%09red/K00699%09red/K00799%09red/K00622%09red/K00121%09red/K07424%09red/K07412%09red
Metabolism of xenobiotics by cytochrome P450	ko00980	60	88	6.70633e-12	Ssa#S30235895|Ssa#STIR04711|Ssa#STIR11367|Ssa#S35694839|Ssa#STIR20441|Ssa#S30278658|Ssa#S18868847|Ssa#S30280991|Ssa#S18891511|Ssa#S35547902|Omy#S18142577|Ssa#S31964265_S|Ssa#STIR02642|Ssa#STIR20095|Ssa#STIR00161_4|Ssa#STIR00161_2|Ssa#STIR44213|Ssa#S18860977|Ssa#STIR02064|Ssa#S30278658_S|Ssa#DW531504|Omy#CX246176|Ssa#STIR06376|Ssa#STIR27605|Ssa#S32011733|Ssa#DW531504_S|Ssa#TC104439|Ssa#S35661303|S…	http://www.genome.jp/kegg-bin/show_pathway?ko00980/K00799%09red/K13299%09red/K00078%09red/K00079%09red/K01253%09red/K00699%09red/K07408%09red/K00121%09red/K15303%09red
Drug metabolism - cytochrome P450	ko00982	56	82	3.37231e-11	Ssa#S30235895|Ssa#STIR04711|Ssa#STIR11367|Ssa#S35694839|Ssa#STIR20441|Ssa#S30278658|Ssa#S18868847|Ssa#S18891511|Omy#S18142577|Ssa#S31964265_S|Ssa#STIR02642|Ssa#STIR20095|Ssa#STIR03901|Ssa#S18860977|Omy#S35717831|Ssa#S30278658_S|Ssa#TC88700|Ssa#STIR02064|Omy#CX246176|Ssa#STIR06376|Ssa#STIR27605|Ssa#S32011733|Ssa#DW531504_S|Ssa#TC104439|Ssa#S35661303|Ssa#STIR11359|Ssa#EG769615|Ssa#STIR05388|Ssa#S35…	http://www.genome.jp/kegg-bin/show_pathway?ko00982/K00274%09red/K00157%09red/K13299%09red/K00699%09red/K00799%09red/K00121%09red/K00485%09red
Dilated cardiomyopathy	ko05414	84	191	5.23916e-09	Ssa#STIR00115_2|Ssa#EG870563|Ssa#STIR24316|Ssa#TC112333|Ssa#S30283070|Ssa#S35508483|Ssa#TC97158|Ssa#S35515531|Ssa#EL698299|Ssa#S35511517|Omy#S15268661|Ssa#TC103302|Omy#CT963037|Ssa#EG809165|Ssa#S30296847|Con_FLINER_02|Ssa#S30055920|Ssa#STIR21105|Omy#S34425444|Ssa#STIR20734|Omy#NP544300|Ssa#S35585146|Ssa#S35582711|Ssa#DN164233|Ssa#TC74049|Ssa#TC110242|Omy#CA381421|Ssa#STIR23376|Ssa#TC71106|Ssa#S35…	http://www.genome.jp/kegg-bin/show_pathway?ko05414/K09290%09red/K08048%09red/K04866%09red/K08047%09red/K05719%09red/K06485%09red/K05865%09red/K12568%09red/K12563%09red/K12567%09red/K12566%09red/K12749%09red/K05692%09red/K10374%09red/K12641%09red/K04345%09red/K04857%09red/K04858%09red/K05459%09red/K07610%09red/K12045%09red/K06586%09red/K10351%09red/K12314%09red/K13377%09red/K13376%09red/K10373%09r…
Fat digestion and absorption	ko04975	53	90	5.82984e-09	Ssa#STIR05196|Ssa#CB509140|Ssa#DW589696|Ssa#STIR09137|Ssa#STIR25511|Ssa#S18892246|Ssa#AM402477|Omy#S34426050|Ssa#S18833585|Ssa#S31963875|Ssa#TC111594|Ssa#DY703528|Omy#TC140649|Ssa#STIR26248|Ssa#CA043659|Ssa#S35538062|Ssa#STIR15331|Ssa#S31963704|Ssa#S32008850|Ssa#S31964133|Ssa#S31963680|Ssa#S18866963|Ssa#STIR25887|Ssa#CK885457|Ssa#S19101804|Ssa#DY699935|Ssa#TC110080|Ssa#CB504205|Ssa#TC110459|Ssa#S…	http://www.genome.jp/kegg-bin/show_pathway?ko04975/K01047%09red/K14455%09red/K14457%09red/K05683%09red/K08760%09red/K14462%09red/K14463%09red/K12298%09red/K08751%09red/K08750%09red/K08757%09red/K11160%09red/K01080%09red/K06259%09red/K05641%09red
Peroxisome	ko04146	82	189	1.05963e-08	Ssa#KSS1458|Ssa#S35685511|Ssa#STIR04615|Ssa#EG769615|Ssa#STIR00109_3|Ssa#S30278049|Ssa#STIR06349|Ssa#S35685539|Ssa#S35515567_S|Ssa#STIR03516|Ssa#STIR12926|Ssa#S30282925|Ssa#S18885788|Ssa#STIR02087|Ssa#CL356Ctg1|Ssa#STIR26252x|Ssa#S35693636|Ssa#S35661293|Ssa#S35559294_S|Ssa#S31963644|Ssa#CA040320|Omy#CU067973|Omy#S34424145|Ssa#S35604579|Ssa#DW574440|Ssa#S35555537|Ssa#S35679953|Ssa#STIR14497|Ssa#TC…	http://www.genome.jp/kegg-bin/show_pathway?ko04146/K11517%09red/K05677%09red/K00830%09red/K11147%09red/K01640%09red/K17879%09red/K00624%09red/K03781%09red/K00649%09red/K13299%09red/K13279%09red/K05678%09red/K13348%09red/K04565%09red/K13237%09red/K01897%09red/K13239%09red/K13343%09red/K00031%09red/K12405%09red/K12663%09red/K01796%09red/K08746%09red/K07753%09red/K13356%09red/K13354%09red/K00273%09r…
Retinol metabolism	ko00830	51	87	1.05963e-08	Ssa#S30235895|Ssa#DY705655|Ssa#S35694839|Omy#S18162709|Ssa#S18868847|Ssa#S35498243|Ssa#S18891511|Ssa#S32005845|Ssa#S35496709|Ssa#S30276494|Ssa#TC109412|Ssa#S35661293|Ssa#STIR08826|Ssa#STIR00161_4|Ssa#EG924967|Ssa#STIR00161_2|Ssa#S18860977|Ssa#S18883101|Ssa#DW531504|Ssa#EG855574|Ssa#S32005231|Ssa#S19102814|Ssa#STIR21729|Ssa#EG855563|Ssa#STIR27605|Ssa#S32011733|Omy#CA359966|Ssa#DW531504_S|Ssa#STIR1…	http://www.genome.jp/kegg-bin/show_pathway?ko00830/K00061%09red/K07437%09red/K15734%09red/K11146%09red/K00157%09red/K07424%09red/K11158%09red/K07412%09red/K00699%09red/K00678%09red/K07408%09red/K11147%09red/K00121%09red/K09516%09red/K00515%09red/K11150%09red
Hypertrophic cardiomyopathy (HCM)	ko05410	82	190	1.05963e-08	Ssa#STIR00115_2|Ssa#EG870563|Omy#CT572361|Ssa#TC112333|Ssa#S30283070|Ssa#S35508483|Ssa#TC97158|Ssa#S35515531|Ssa#EL698299|Ssa#S35511517|Omy#S15268661|Ssa#TC103302|Omy#CT963037|Ssa#EG809165|Ssa#S35546780|Ssa#STIR25553|Con_FLINER_02|Ssa#S30055920|Ssa#STIR21105|Omy#S34425444|Ssa#STIR20734|Omy#NP544300|Ssa#S35585146|Ssa#S35582711|Ssa#DN164233|Ssa#TC74049|Ssa#TC110242|Omy#CA381421|Ssa#STIR23376|Ssa#TC…	http://www.genome.jp/kegg-bin/show_pathway?ko05410/K09290%09red/K01283%09red/K04866%09red/K05719%09red/K06485%09red/K05865%09red/K07200%09red/K12568%09red/K12563%09red/K12567%09red/K12566%09red/K12749%09red/K05692%09red/K12314%09red/K12641%09red/K04857%09red/K04858%09red/K05459%09red/K07610%09red/K12045%09red/K06586%09red/K10351%09red/K10374%09red/K13377%09red/K13376%09red/K10373%09red
Tryptophan metabolism	ko00380	52	101	1.85518e-07	Ssa#S18859895|Ssa#STIR23077|Ssa#S35531737|Ssa#S31963894|Ssa#S35547128|Ssa#S30292033|Ssa#STIR06349|Omy#S18150823|Ssa#STIR18932|Ssa#STIR09260|Ssa#STIR02087|Ssa#S35583138|Ssa#STIR04547|Ssa#STIR13705|Ssa#STIR00161_4|Ssa#S35668497|Ssa#TC111650|Ssa#S30239606|Omy#S15341092|Ssa#S18864748|Ssa#S18870260|Ssa#STIR19007|Ssa#CB504204|Ssa#S30295174|Ssa#S30264865|Con_CANDS_13|Ssa#S18870207|Ssa#STIR16455_S|Ssa#TC…	http://www.genome.jp/kegg-bin/show_pathway?ko00380/K03781%09red/K00825%09red/K01432%09red/K00816%09red/K00157%09red/K00164%09red/K00149%09red/K00486%09red/K00128%09red/K00452%09red/K00453%09red/K01556%09red/K00274%09red/K07408%09red/K00252%09red/K03392%09red/K00463%09red/K07514%09red/K00626%09red/K00669%09red/K00022%09red
Vitamin digestion and absorption	ko04977	37	57	3.05295e-07	Ssa#STIR25511|Ssa#S19099506|Ssa#S31963875|Ssa#AM402477|Ssa#TC109412|Omy#TC140649|Ssa#S31963839_S|Ssa#CA043659|Ssa#S31977100|Ssa#S32008850|Ssa#S18835730|Ssa#S32005231|Ssa#S18866963|Ssa#CB504205|Ssa#TC92844|Ssa#S35556448|Ssa#S31963508|Ssa#STIR14266|Ssa#STIR40951|Ssa#CK897269|Omy#CA379956|Ssa#FD425785|Ssa#TC107074|Ssa#STIR22682|Ssa#S35693854|Ssa#S31963680|Ssa#S31963005|Ssa#STIR13614|Omy#CA383578|Ssa…	http://www.genome.jp/kegg-bin/show_pathway?ko04977/K14622%09red/K00678%09red/K14620%09red/K14618%09red/K08760%09red/K14616%09red/K14462%09red/K14621%09red/K08757%09red/K01435%09red/K05665%09red
Tyrosine metabolism	ko00350	38	71	7.14755e-06	Omy#S34315176|Ssa#S35582886|Ssa#S18846027|Ssa#STIR16402|Ssa#DW589696|Ssa#STIR09137|Omy#S18150823|Ssa#S35536022|Ssa#S35694839|Ssa#AM402476|Ssa#STIR26248|Ssa#S35479864|Ssa#S33389629|Ssa#STIR15271|Omy#S15337150|Omy#S15340713|Ssa#S32010071|Ssa#S35552684|Ssa#STIR11359|Ssa#S35582897|Ssa#S35601168|Ssa#S35542235|Ssa#S18868847|Ssa#S32010071_S|Ssa#S30240860|Ssa#TC90958|Ssa#S35687969|Ssa#S33389634|Ssa#S3338…	http://www.genome.jp/kegg-bin/show_pathway?ko00350/K00274%09red/K14455%09red/K14454%09red/K00157%09red/K01827%09red/K01800%09red/K01557%09red/K00457%09red/K00451%09red/K00545%09red/K00815%09red/K01555%09red/K07253%09red/K00121%09red/K00506%09red/K00505%09red
PPAR signaling pathway	ko03320	66	169	7.14755e-06	Ssa#STIR05196|Ssa#S35542320|Ssa#AM402694|Ssa#CB509140|Ssa#S18868279|Ssa#S36152597_S|Ssa#S35700145|Ssa#S32011670|Ssa#AM402477|Ssa#S18885788|Ssa#S18833585|Ssa#S18859895|Ssa#DW534057|Ssa#DY703528|Ssa#STIR26252x|Ssa#S18892244|Ssa#CK885457|Ssa#KSS4543|Ssa#CK990712|Ssa#S30249724|Ssa#S36152597|Ssa#S35604579|Omy#CA361471|Omy#CA355923|Ssa#S35500145|Ssa#S32007995|Ssa#STIR00157_4|Ssa#S18892253|Ssa#STIR00050…	http://www.genome.jp/kegg-bin/show_pathway?ko03320/K08752%09red/K08751%09red/K08750%09red/K08757%09red/K08756%09red/K08755%09red/K08526%09red/K01897%09red/K07296%09red/K00507%09red/K01596%09red/K08746%09red/K08530%09red/K10226%09red/K00864%09red/K08768%09red/K15013%09red/K08762%09red/K08766%09red/K08764%09red/K00232%09red/K00488%09red/K06272%09red/K06259%09red/K07513%09red/K07514%09red
ECM-receptor interaction	ko04512	64	162	7.2316e-06	Ssa#STIR25130|Omy#CA362300|Ssa#S29913317|Ssa#S30281053|Omy#CT572361|Ssa#TC108554|Omy#CX251010|Omy#S15298044|Ssa#STIR42171_S|Ssa#STIR08629|Omy#BX301461|Omy#TC165689|Ssa#AM412017|Omy#S15268661|Omy#CA363897|Omy#BX877155|Ssa#TC101496|Ssa#STIR16478|Ssa#STIR23030|Ssa#S31979306|Ssa#STIR20734|Ssa#S35698682|Omy#TC160146|Omy#BX314552|Ssa#S31998683|Ssa#STIR42171|Ssa#CB511693|Ssa#S35545405|Ssa#DY723537|Ssa#C…	http://www.genome.jp/kegg-bin/show_pathway?ko04512/K06586%09red/K05717%09red/K06248%09red/K05719%09red/K03900%09red/K06485%09red/K06243%09red/K04659%09red/K05637%09red/K06252%09red/K05636%09red/K06251%09red/K06238%09red/K06263%09red/K06257%09red/K06259%09red/K06236%09red/K06237%09red/K06241%09red/K06240%09red
Cardiac muscle contraction	ko04260	78	217	8.54913e-06	Ssa#STIR13227|Ssa#STIR00115_2|Ssa#STIR05476|Ssa#STIR19643|Ssa#TC108267|Ssa#TC108927|Ssa#S32008542_S|Omy#S15325626|Ssa#S35489651|Ssa#S35563710|Ssa#TC105178|Ssa#DW180424|Ssa#S18890982|Ssa#CX354070|Ssa#STIR10290|Ssa#S35488552|Ssa#STIR20649|Omy#S18154716|Ssa#S35582711|Omy#CX006405|Ssa#DW181724|Con_FLINER_02|Ssa#CK890092_S|Omy#BX074263|Ssa#S35522011|Ssa#S22244273|Ssa#S35585146|Ssa#S35481705_S|Ssa#S319…	http://www.genome.jp/kegg-bin/show_pathway?ko04260/K09290%09red/K12750%09red/K02272%09red/K02273%09red/K02270%09red/K02271%09red/K04866%09red/K12045%09red/K05865%09red/K01539%09red/K12749%09red/K17751%09red/K10374%09red/K02261%09red/K02263%09red/K02262%09red/K02265%09red/K02264%09red/K02267%09red/K02266%09red/K00415%09red/K00412%09red/K04857%09red/K04858%09red/K01540%09red/K10351%09red/K12314%09r…
Pentose and glucuronate interconversions	ko00040	39	76	9.38106e-06	Ssa#S30235895|Ssa#S35481707_S|Ssa#S31963894|Ssa#TC86384|Omy#BX073765|Ssa#S18891511|Omy#S15331388|Ssa#STIR08022|Ssa#TC111650|Ssa#S18860977|Ssa#S30239606|Ssa#STIR18600|Ssa#S30289849|Ssa#DW531504|Ssa#TC77118|Ssa#STIR19007|Ssa#S35547128|Ssa#STIR27605|Ssa#S32011733|Omy#CA359966|Ssa#DW531504_S|Ssa#S35481707|Ssa#S30281417|Ssa#S35676896|Ssa#STIR15019|Ssa#S30244213|Ssa#S30235886|Ssa#S30236618|Ssa#STIR1325…	http://www.genome.jp/kegg-bin/show_pathway?ko00040/K00854%09red/K16190%09red/K00963%09red/K03331%09red/K00078%09red/K00008%09red/K00128%09red/K00699%09red/K00011%09red/K00012%09red/K13247%09red
Steroid hormone biosynthesis	ko00140	33	61	2.70172e-05	Ssa#S30235895|Ssa#S18878653|Ssa#S18891511|Ssa#S32005845|Ssa#STIR25616|Ssa#S30279110|Ssa#STIR00161_4|Ssa#STIR00161_2|Ssa#STIR29564|Ssa#S18860977|Ssa#DW531504|Ssa#S30657872|Ssa#STIR27605|Ssa#S18866128|Omy#CA359966|Con_CANDS_13|Ssa#S30235886|Ssa#S30236618|Omy#CX246176|Ssa#S18892279|Ssa#S18892278|Ssa#S35563174|Ssa#S35708310|Omy#S15312750|Ssa#S35688104|Ssa#STIR26058|Omy#S18154323|Ssa#S30240860|Ssa#S32…	http://www.genome.jp/kegg-bin/show_pathway?ko00140/K00070%09red/K10207%09red/K10251%09red/K00699%09red/K01131%09red/K07408%09red/K00545%09red/K00497%09red/K00251%09red/K07424%09red/K13370%09red/K13373%09red/K07412%09red
Mineral absorption	ko04978	44	98	2.7566e-05	Ssa#STIR13227|Ssa#STIR05762|Ssa#S35521470|Ssa#S48400400|Ssa#S35489651|Ssa#S35662316|Ssa#STIR00162_3|Ssa#S35698878|Ssa#STIR10652|Ssa#CX354070|Ssa#S48406427|Ssa#DY730337|Ssa#S35588034|Ssa#DW181724|Ssa#STIR00162_4|Ssa#DY740428|Ssa#STIR02388|Ssa#S18892517|Ssa#S31978705|Ssa#S31992735|Ssa#S35660573|Ssa#TC108267|Ssa#CA056364|Ssa#CA043910|Omy#S15329435|Ssa#S18861124|Ssa#STIR05204|Ssa#STIR00162_2|Ssa#STIR…	http://www.genome.jp/kegg-bin/show_pathway?ko04978/K01539%09red/K05334%09red/K14710%09red/K00522%09red/K14704%09red/K14078%09red/K12347%09red/K01540%09red/K07213%09red/K14736%09red/K14739%09red/K14158%09red/K12040%09red
Starch and sucrose metabolism	ko00500	45	102	2.9051e-05	Ssa#S48407795|Ssa#S30235895|Ssa#S35481707_S|Omy#S15295980|Ssa#S35700136|Ssa#S18891511|Ssa#S35481707|Ssa#KSS5244|Omy#S15340976|Ssa#S18860977|Ssa#STIR18600|Ssa#STIR13626|Ssa#DW531504|Ssa#TC97851|Ssa#DY722999|Ssa#S31963685|Omy#S15335124|Ssa#STIR27605|Ssa#S32011733|Omy#CA359966|Ssa#DW531504_S|Ssa#TC109819|Ssa#S30289193|Ssa#TC72565|Ssa#S30235886|Ssa#S30236618|Omy#CX246176|Omy#CA378852|Ssa#S35505260|Ss…	http://www.genome.jp/kegg-bin/show_pathway?ko00500/K01196%09red/K01176%09red/K01194%09red/K00963%09red/K00844%09red/K00688%09red/K00699%09red/K05350%09red/K01810%09red/K00693%09red/K00012%09red/K12047%09red/K01084%09red
Ascorbate and aldarate metabolism	ko00053	27	46	6.50722e-05	Ssa#S30235895|Ssa#S31963894|Ssa#S35547128|Ssa#S18891511|Ssa#S35668497|Ssa#TC111650|Ssa#S18860977|Ssa#S30239606|Ssa#STIR18600|Ssa#STIR19007|Ssa#DW531504|Ssa#S18864748|Ssa#CB504204|Ssa#STIR27605|Ssa#S32011733|Omy#CA359966|Ssa#DW531504_S|Ssa#S31978851|Omy#S15330322|Ssa#S30235886|Ssa#S35563174|Ssa#S30236618|Omy#S15312750|Omy#S18154323|Ssa#S32010860|Omy#CX246176|Ssa#S30280939	http://www.genome.jp/kegg-bin/show_pathway?ko00053/K01053%09red/K16190%09red/K00149%09red/K00128%09red/K00699%09red/K00012%09red/K00469%09red
Glyoxylate and dicarboxylate metabolism	ko00630	37	81	0.000113472	Ssa#TC66657|Ssa#S48407911|Ssa#STIR03254|Ssa#S30292033|Ssa#STIR16326|Ssa#S35685539|Ssa#STIR09260|Ssa#STIR02087|Ssa#S35693636|Ssa#S32007472|Ssa#S35583138|Ssa#S35474108|Ssa#STIR01664|Ssa#STIR21405|Ssa#STIR04153|Ssa#STIR19287|Omy#S34425765|Ssa#TC95057|Ssa#STIR07769|Ssa#STIR06349|Ssa#S31979405|Ssa#S30262838|Ssa#S35708455|Omy#BX081218|Ssa#S30240267|Ssa#S31979332|Ssa#KSS1678|Ssa#STIR12829|Ssa#DW553347|S…	http://www.genome.jp/kegg-bin/show_pathway?ko00630/K03781%09red/K00049%09red/K01432%09red/K05606%09red/K01816%09red/K11517%09red/K15788%09red/K00600%09red/K01965%09red/K02437%09red/K18123%09red/K00830%09red/K00025%09red/K00026%09red/K00626%09red
Drug metabolism - other enzymes	ko00983	34	75	0.000280461	Ssa#S30235895|Ssa#S35549506|Ssa#S18891511|Ssa#STIR42665|Omy#CT572654|Ssa#S18860977|Ssa#S30236618|Ssa#S35679953|Ssa#DW531504|Omy#S34308915|Ssa#STIR27605|Ssa#S32011733|Omy#CA359966|Ssa#DW531504_S|Ssa#S35660021|Omy#S23937521|Ssa#S35551426|Ssa#S35663819|Ssa#S30235886|Ssa#STIR14365|Ssa#S31996719|Ssa#S35495137|Ssa#S35563174|Ssa#S35658840|Omy#S15312750|Omy#S18154323|Ssa#S35669290|Ssa#S35663677|Ssa#CA041…	http://www.genome.jp/kegg-bin/show_pathway?ko00983/K00876%09red/K01464%09red/K01431%09red/K00760%09red/K00699%09red/K01489%09red/K00569%09red/K00106%09red/K00622%09red/K03927%09red/K00757%09red
Glycine, serine and threonine metabolism	ko00260	39	93	0.00028342	Ssa#STIR03254|Ssa#STIR16326|Omy#S18150823|Ssa#S35480595|Ssa#S23868182|Ssa#S18833950|Ssa#S48407911|Ssa#S35582672|Ssa#STIR10353|Ssa#CA040320|Ssa#S32012161|Ssa#STIR15311|Ssa#DW574440|Ssa#STIR21405|Ssa#S31963398|Ssa#S19096341|Ssa#STIR04153|Ssa#STIR24110|Omy#S34425765|Ssa#S23869428|Ssa#STIR17756|Ssa#TC95588|Ssa#STIR03077|Ssa#S32007472|Ssa#S30290426|Ssa#S32008276|Ssa#S30262838|Omy#CD645537|Ssa#S3200740…	http://www.genome.jp/kegg-bin/show_pathway?ko00260/K01079%09red/K01620%09red/K00600%09red/K00605%09red/K00830%09red/K01834%09red/K01837%09red/K00281%09red/K00315%09red/K00314%09red/K00544%09red/K02437%09red/K00542%09red/K01754%09red/K17989%09red/K01758%09red/K15788%09red/K00613%09red/K00827%09red/K00274%09red/K00049%09red/K00273%09red/K00306%09red/K00382%09red
Biosynthesis of unsaturated fatty acids	ko01040	31	66	0.000345925	Ssa#S18877350|Ssa#STIR00094_2|Ssa#STIR00046_2|Ssa#S31963760|Ssa#S18892244|Ssa#STIR25616|Ssa#STIR00047_3|Ssa#STIR00047_2|Ssa#S30280356|Ssa#S35604579|Ssa#S31963070|Omy#CA355923|Ssa#S18887340|Ssa#S31982075|Ssa#STIR00094_4|Ssa#STIR29564|Ssa#STIR02057|Ssa#DW531881|Omy#S34421973|Ssa#STIR00093_2|Ssa#STIR00093_3|Ssa#STIR00093_4|Ssa#KSSb2768|Ssa#STIR00094_3|Ssa#S31987678|Ssa#S18892253|Ssa#KSS4634|Ssa#STIR…	http://www.genome.jp/kegg-bin/show_pathway?ko01040/K10205%09red/K01068%09red/K10703%09red/K00232%09red/K10244%09red/K10258%09red/K07753%09red/K07513%09red/K10226%09red/K00507%09red/K10251%09red
Histidine metabolism	ko00340	24	44	0.000432406	Ssa#S31963894|Ssa#S35547128|Omy#S18150823|Ssa#EG890732|Ssa#S35606899|Ssa#S35668497|Ssa#TC111650|Ssa#S30239606|Ssa#STIR19007|Ssa#S32002007|Ssa#S18864748|Ssa#CB504204|Ssa#STIR21378|Ssa#S35699922|Ssa#EG889000|Ssa#S35596870|Ssa#AM402811|Ssa#S30296786|Ssa#S31979727|Ssa#S30280907|Ssa#TC79350|Ssa#DW574199|Ssa#S30293857|Ssa#S30280939	http://www.genome.jp/kegg-bin/show_pathway?ko00340/K00274%09red/K00546%09red/K01745%09red/K05604%09red/K00149%09red/K13990%09red/K08660%09red/K00128%09red/K01437%09red/K01468%09red
alpha-Linolenic acid metabolism	ko00592	21	35	0.000449617	Omy#CA355923|Ssa#STIR15331|Ssa#S35501046|Ssa#S35604579|Omy#S34421973|Ssa#STIR13614|Ssa#STIR00093_3|Ssa#STIR00093_4|Ssa#STIR05487|Ssa#S30247062|Ssa#S18866325|Ssa#S31964133|Ssa#S30281928|Ssa#S30237400|Ssa#STIR00094_3|Ssa#STIR00094_2|Ssa#S18892244|Ssa#TC110080|Ssa#STIR00093_2|Ssa#S18892253|Ssa#STIR00094_4	http://www.genome.jp/kegg-bin/show_pathway?ko00592/K14621%09red/K16817%09red/K00232%09red/K01047%09red/K07513%09red/K10226%09red
Porphyrin and chlorophyll metabolism	ko00860	32	75	0.000986877	Ssa#S30235895|Ssa#S31981617|Omy#S19709752|Ssa#S18891511|Ssa#STIR13916|Ssa#DW588918|Omy#CX720643|Ssa#S18860977|Omy#S22923222|Ssa#STIR01705|Ssa#DW531504|Ssa#DY704224|Ssa#STIR27605|Ssa#STIR06045|Omy#CA359966|Ssa#DW531504_S|Ssa#S35693925|Ssa#S18886473|Ssa#STIR07313|Ssa#S32011733|Ssa#S31963305|Ssa#S30235886|Omy#CX246176|Ssa#S35563174|Ssa#S30236618|Omy#S15312750|Omy#S18154323|Ssa#DW557037|Ssa#S48410155…	http://www.genome.jp/kegg-bin/show_pathway?ko00860/K02257%09red/K01698%09red/K01749%09red/K00231%09red/K00699%09red/K14163%09red/K00228%09red/K01719%09red/K01599%09red/K13624%09red
Valine, leucine and isoleucine degradation	ko00280	46	130	0.00132663	Ssa#STIR13561|Ssa#S31978689|Ssa#STIR04547|Ssa#S31963894|Ssa#S35547128|Ssa#S30292033|Ssa#S35515817|Ssa#S18859895|Ssa#S48396150|Omy#S34314989|Ssa#STIR23077|Ssa#STIR11208|Omy#CU063750|Ssa#S35668497|Ssa#S18889845|Ssa#S35474108|Ssa#S30239606|Ssa#STIR20525|Ssa#TC107684_S|Ssa#STIR19007|Ssa#CB504204|Ssa#TC71046|Ssa#STIR10931|Ssa#STIR06785|Omy#S34421973|Ssa#S35548422|Ssa#S18876133|Omy#CR371627|Ssa#TC95057…	http://www.genome.jp/kegg-bin/show_pathway?ko00280/K18660%09red/K11538%09red/K01640%09red/K00626%09red/K00157%09red/K07508%09red/K00248%09red/K01027%09red/K08683%09red/K01965%09red/K01969%09red/K13524%09red/K00140%09red/K05606%09red/K05607%09red/K07514%09red/K00149%09red/K00128%09red/K00382%09red/K07513%09red/K09699%09red/K00022%09red
Glutathione metabolism	ko00480	50	147	0.0014781	Ssa#S30278658_S|Ssa#STIR04711|Ssa#STIR11367|Ssa#STIR20441|Ssa#S30278658|Ssa#STIR22265|Ssa#S35564035_S|Ssa#STIR09593|Omy#S18142577|Ssa#S31964265_S|Ssa#STIR02642|Ssa#STIR20095|Ssa#STIR04649|Ssa#STIR03901|Ssa#STIR02064|Ssa#STIR13917|Ssa#STIR18449|Ssa#STIR19531|Ssa#S48402149|Ssa#S31981273|Ssa#STIR06376|Ssa#STIR14895|Ssa#TC104439|Ssa#S35661303|Ssa#S35545747|Ssa#S30291544|Ssa#EG769615|Ssa#STIR22092|Ssa…	http://www.genome.jp/kegg-bin/show_pathway?ko00480/K13299%09red/K05361%09red/K18592%09red/K11140%09red/K00036%09red/K00799%09red/K00432%09red/K00031%09red/K01469%09red
Arginine and proline metabolism	ko00330	53	161	0.00180484	Ssa#EL697723|Ssa#TC80139|Ssa#DW589696|Ssa#S31963894|Ssa#S30279190|Ssa#STIR18373|Omy#S18150823|Ssa#S35480595|Ssa#S23868182|Ssa#S18892265|Ssa#STIR14860|Ssa#TC89785|Ssa#STIR19616|Ssa#S30266546|Ssa#S31964391|Ssa#STIR36857|Omy#CT570356|Ssa#S35668497|Ssa#TC111650|Ssa#S30239606|Ssa#S31995670|Ssa#STIR09137|Ssa#S18864748|Ssa#STIR01688|Ssa#TC106663|Ssa#S31963398|Ssa#STIR19007|Ssa#CB504204|Ssa#STIR24110|Ssa…	http://www.genome.jp/kegg-bin/show_pathway?ko00330/K00933%09red/K01425%09red/K00261%09red/K14455%09red/K14454%09red/K00286%09red/K00542%09red/K11394%09red/K00613%09red/K01476%09red/K00274%09red/K05604%09red/K00273%09red/K00657%09red/K00294%09red/K00149%09red/K01940%09red/K18123%09red/K08660%09red/K00128%09red/K00611%09red/K00472%09red/K01480%09red
Carbon metabolism	ko01200	103	382	0.00232588	Ssa#S18859895|Ssa#DW589696|Ssa#S18888484|Ssa#S18868847|Ssa#S35582672|Ssa#TC107655|Ssa#STIR25949|Ssa#S32007472|Ssa#S31973955|Ssa#S31973954|Ssa#S18868171_S|Ssa#TC110566|Ssa#STIR01664|Ssa#STIR21405|Ssa#STIR19287|Ssa#S30246050|Ssa#STIR07769|Ssa#S31978851|Ssa#STIR24308|Ssa#S18876133|Ssa#S31979405|Ssa#STIR19855|Ssa#S31993460|Omy#BX081218|Omy#S22932617|Ssa#STIR11038|Ssa#TC96090|Ssa#DW583594|Ssa#S3567568…	http://www.genome.jp/kegg-bin/show_pathway?ko01200/K01079%09red/K00850%09red/K01689%09red/K01070%09red/K00615%09red/K00600%09red/K01623%09red/K00814%09red/K00830%09red/K01810%09red/K00873%09red/K00626%09red/K00605%09red/K03841%09red/K14455%09red/K14454%09red/K01958%09red/K01834%09red/K00281%09red/K00248%09red/K01899%09red/K00036%09red/K00234%09red/K01895%09red/K00030%09red/K00031%09red/K01754%09r…
Fatty acid metabolism	ko01212	50	152	0.00257234	Ssa#S31964282|Ssa#S31978689|Ssa#STIR04547|Ssa#STIR13480|Ssa#STIR00050_2|Ssa#S30292033|Ssa#S18877350|Ssa#STIR00094_2|Ssa#S35515817|Ssa#S18859895|Ssa#STIR23077|Ssa#STIR11208|Ssa#STIR00046_2|Ssa#S31963760|Ssa#S18892244|Ssa#STIR25616|Ssa#STIR00047_3|Ssa#STIR00047_2|Ssa#S30280356|Ssa#S35604579|Ssa#S31963070|Ssa#STIR06785|Ssa#S35688234|Omy#CA355923|Ssa#DW534057|Ssa#DY724743|Ssa#KSS4634|Ssa#STIR29564|Ss…	http://www.genome.jp/kegg-bin/show_pathway?ko01212/K10205%09red/K11262%09red/K15013%09red/K07514%09red/K10703%09red/K08766%09red/K00507%09red/K07508%09red/K00248%09red/K00232%09red/K10244%09red/K10258%09red/K01897%09red/K07753%09red/K07513%09red/K10226%09red/K00626%09red/K10251%09red/K00022%09red
Oxidative phosphorylation	ko00190	112	431	0.00386888	Ssa#S32008542_S|Ssa#STIR04296|Omy#S15325626|Ssa#STIR03390|Ssa#S30240500|Ssa#S35580649|Ssa#STIR22298|Ssa#KSS440|Ssa#EL698175|Omy#BX871968|Ssa#CL121Ctg1|Ssa#S18890008|Ssa#STIR02937|Ssa#STIR04082|Ssa#CB515804|Ssa#S35510483|Omy#NP589470|Ssa#S35469852|Ssa#S30293113|Ssa#S32008223|Ssa#TC77828|Ssa#S18849435|Ssa#S35531704|Ssa#STIR26166|Ssa#S30284680|Ssa#STIR05827|Ssa#STIR10290|Ssa#KSS234_S|Ssa#STIR10922|O…	http://www.genome.jp/kegg-bin/show_pathway?ko00190/K02154%09red/K02257%09red/K01507%09red/K02131%09red/K02272%09red/K02273%09red/K02270%09red/K02271%09red/K02135%09red/K02137%09red/K02136%09red/K03949%09red/K03948%09red/K02132%09red/K03964%09red/K03966%09red/K03943%09red/K02126%09red/K03941%09red/K03946%09red/K02127%09red/K11351%09red/K03884%09red/K03883%09red/K03880%09red/K03881%09red/K03939%09r…
Bile secretion	ko04976	41	119	0.00386888	Ssa#STIR13227|Ssa#DY741152|Ssa#STIR24316|Ssa#S48400400|Ssa#S35489651|Ssa#CL193Ctg1|Ssa#S18889063|Ssa#CX354070|Ssa#S35547902|Ssa#DW181724|Ssa#DW534004|Ssa#STIR44213|Ssa#TC92630|Ssa#S31978705|Ssa#TC108267|Ssa#S18892351|Ssa#CA056364|Ssa#STIR23388|Ssa#STIR39820|Ssa#S30247058|Ssa#S30236403|Ssa#S35575482|Ssa#S31979170|Ssa#S32012248|Ssa#S31990975|Omy#S34426050|Ssa#S18890970|Omy#S18150579|Ssa#S35706877|S…	http://www.genome.jp/kegg-bin/show_pathway?ko04976/K08048%09red/K01539%09red/K08563%09red/K08047%09red/K14361%09red/K04345%09red/K05031%09red/K08204%09red/K05681%09red/K18245%09red/K01253%09red/K01540%09red/K09869%09red/K12040%09red/K07299%09red/K05683%09red/K14158%09red/K14349%09red/K05664%09red/K05666%09red
Pyruvate metabolism	ko00620	39	113	0.00497594	Ssa#TC83174|Ssa#S31963894|Ssa#S35547128|Ssa#S30292033|Ssa#S48407911|Ssa#STIR18400|Omy#S18165269|Ssa#S31984425|Ssa#S35668497|Ssa#TC111650|Ssa#S30239606|Ssa#S35486275|Ssa#S30261941|Ssa#STIR13480|Ssa#STIR01664|Ssa#S18864748|Ssa#S35528042|Ssa#STIR19007|Ssa#CB504204|Ssa#STIR19287|Ssa#S18878603|Ssa#S30284925|Ssa#STIR07769|Ssa#STIR24308|Ssa#S18881002|Ssa#STIR13532|Ssa#S31979405|Ssa#STIR19855|Ssa#S319934…	http://www.genome.jp/kegg-bin/show_pathway?ko00620/K01596%09red/K00049%09red/K01069%09red/K01958%09red/K11262%09red/K01679%09red/K00149%09red/K01512%09red/K01759%09red/K00162%09red/K00128%09red/K00029%09red/K00382%09red/K00025%09red/K00873%09red/K01895%09red/K00026%09red/K00626%09red
Glycosphingolipid biosynthesis - ganglio series	ko00604	16	29	0.00536332	Ssa#S18867054|Ssa#S35547702|Omy#S18164426|Ssa#S35507483|Ssa#S31964831|Ssa#TC100565|Ssa#TC101367|Ssa#STIR17568|Ssa#S31996641|Ssa#DW006257|Ssa#S31980000|Ssa#S18891514|Ssa#TC82792|Ssa#S31997678|Ssa#S35547702_S|Omy#CR364186	http://www.genome.jp/kegg-bin/show_pathway?ko00604/K12309%09red/K12373%09red/K03369%09red/K03376%09red/K03370%09red/K03371%09red
Staphylococcus aureus infection	ko05150	39	115	0.00612782	Ssa#S23659844|Ssa#S18849877_S|Ssa#STIR26776_S|Ssa#AM402655|Ssa#STIR27854|Omy#S24638219|Con_INTmax_04|Omy#S15340870|Ssa#S27548663|Ssa#S18835351|Omy#S18095449|Ssa#S35025091|Ssa#CB509524|Ssa#BG935217|Ssa#STIR19779|Ssa#STIR22988|Ssa#S18860876|Ssa#STIR16825|Ssa#BI468052|Ssa#STIR26776|Ssa#S18849877|Ssa#S35658786|Ssa#CK889372|Ssa#S19100167|Ssa#S34822137|Ssa#S18835744|Omy#S18532751|Omy#CA364610|Ssa#S1883…	http://www.genome.jp/kegg-bin/show_pathway?ko05150/K03990%09red/K03905%09red/K06752%09red/K03994%09red/K03989%09red/K03992%09red/K04004%09red/K01332%09red/K01333%09red/K01330%09red/K01335%09red/K01315%09red
Phenylalanine metabolism	ko00360	20	43	0.00612782	Ssa#STIR26248|Ssa#S35582886|Ssa#S35479864|Ssa#DW589696|Ssa#STIR09137|Omy#S15332743|Ssa#S35582106|Ssa#S35559540|Omy#S15337150|Omy#S18150823|Omy#S15340713|Ssa#S35542235|Ssa#STIR23001|Ssa#S35536022|Ssa#KSS4031|Ssa#AM402476|Ssa#S31974932|Ssa#S35582897|Ssa#S35552684|Ssa#TC90958	http://www.genome.jp/kegg-bin/show_pathway?ko00360/K00274%09red/K14455%09red/K14454%09red/K11188%09red/K00815%09red/K00457%09red/K07253%09red/K00500%09red
One carbon pool by folate	ko00670	17	33	0.00612782	Ssa#S35496292|Ssa#S32001659|Omy#S18534966|Ssa#S35699922|Ssa#DY730894|Ssa#STIR21405|Ssa#EG889000|Ssa#EG890732|Omy#S15241012|Omy#S34425765|Ssa#S31991795|Ssa#S35697231|Omy#S34423313|Omy#BX081218|Ssa#S30240983|Ssa#STIR32259|Ssa#STIR14210	http://www.genome.jp/kegg-bin/show_pathway?ko00670/K13403%09red/K00289%09red/K00288%09red/K00287%09red/K13990%09red/K00560%09red/K00600%09red/K00605%09red/K00604%09red/K01934%09red
Neuroactive ligand-receptor interaction	ko04080	65	229	0.00812037	Ssa#STIR33023|Ssa#S30276277|Omy#S18095449|Ssa#STIR27854|Ssa#S35557739|Ssa#DW007714|Ssa#S30242598|Ssa#CA063528|Ssa#S30239378|Ssa#AM402909_S|Ssa#STIR00117_2|Ssa#STIR00117_4|Ssa#S18892248|Ssa#S35025091|Ssa#S31971712|Ssa#S31964271|Omy#S15340797|Omy#S25652005|Omy#TC157811|Ssa#S30238170|Ssa#STIR43099_S|Ssa#STIR19779|Ssa#S30239946|Ssa#S31980670|Ssa#S30242025|Ssa#S35500628|Omy#CA364610|Ssa#S30241420|Ssa#…	http://www.genome.jp/kegg-bin/show_pathway?ko04080/K05220%09red/K05186%09red/K05226%09red/K05242%09red/K04803%09red/K08522%09red/K04140%09red/K05236%09red/K04605%09red/K01315%09red/K04603%09red/K04167%09red/K05258%09red/K05239%09red/K05237%09red/K05233%09red/K05219%09red/K05256%09red/K04816%09red/K04174%09red/K03914%09red/K05269%09red/K05267%09red/K01312%09red/K05262%09red/K01313%09red/K05439%09r…
Parkinson's disease	ko05012	115	460	0.00855577	Ssa#S32008542_S|Ssa#STIR04296|Omy#S15325626|Ssa#STIR03390|Omy#CX006405|Ssa#S35580649|Ssa#STIR22298|Ssa#KSS440|Ssa#EL698175|Omy#BX871968|Ssa#CL121Ctg1|Ssa#S18890008|Ssa#STIR02937|Ssa#STIR04082|Ssa#S35510483|Omy#NP589470|Ssa#S35685759|Ssa#STIR07298|Ssa#S35469852|Ssa#S30293113|Ssa#S32008223|Ssa#TC77828|Ssa#S18849435|Ssa#S35583076|Ssa#STIR26166|Ssa#S30284680|Ssa#STIR05827|Ssa#STIR10290|Ssa#KSS234_S|S…	http://www.genome.jp/kegg-bin/show_pathway?ko05012/K05687%09red/K03946%09red/K02131%09red/K02272%09red/K02273%09red/K02270%09red/K02271%09red/K02135%09red/K02137%09red/K02136%09red/K03949%09red/K03948%09red/K02132%09red/K03964%09red/K03966%09red/K03943%09red/K02126%09red/K03941%09red/K08738%09red/K02127%09red/K11351%09red/K03884%09red/K03883%09red/K03880%09red/K03881%09red/K03939%09red/K03963%09r…
Adrenergic signaling in cardiomyocytes	ko04261	76	282	0.0105023	Ssa#STIR13227|Ssa#S35585146|Ssa#TC108267|Ssa#S35673609|Ssa#STIR18540|Ssa#S35563710|Ssa#TC105178|Ssa#S35481705_S|Ssa#DW180424|Ssa#CX354070|Ssa#S35488552|Ssa#STIR01671|Omy#S18154716|Ssa#S35582711|Ssa#STIR38183|Ssa#S30281887|Ssa#EG763079|Con_FLINER_02|Omy#CX262036|Ssa#TC93419|Ssa#CK890092_S|Ssa#DW565190|Ssa#DW180768|Ssa#DW181724|Ssa#S22244273|Ssa#STIR24316|Ssa#STIR01665|Ssa#S31978705|Omy#CA381421|Ss…	http://www.genome.jp/kegg-bin/show_pathway?ko04261/K04515%09red/K09290%09red/K08048%09red/K12750%09red/K04351%09red/K04866%09red/K08047%09red/K01540%09red/K04845%09red/K05865%09red/K11583%09red/K04374%09red/K02649%09red/K04167%09red/K01539%09red/K09048%09red/K12749%09red/K17751%09red/K12314%09red/K10374%09red/K05858%09red/K04345%09red/K04857%09red/K04858%09red/K04382%09red/K04848%09red/K12045%09r…
Focal adhesion	ko04510	109	437	0.0113842	Omy#CA362300|Ssa#AM412017|Ssa#DY693804|Ssa#S48375377_S|Ssa#STIR12518|Omy#BX877155|Ssa#S31979306|Omy#CA368103|Ssa#STIR20734|Omy#TC160146|Ssa#CB511693|Ssa#S30262999|Ssa#S35536685_S|Ssa#DY696025|Ssa#STIR13219|Ssa#DW532898|Omy#S15250416|Ssa#STIR08912|Ssa#STIR11335|Ssa#S35545405|Ssa#S35553870|Omy#CX138110|Ssa#STIR44155|Ssa#S30239757|Ssa#EG859208|Omy#S15288506|Omy#BX301461|Ssa#STIR21736|Omy#CT572361|Om…	http://www.genome.jp/kegg-bin/show_pathway?ko04510/K12754%09red/K12755%09red/K04513%09red/K07861%09red/K01110%09red/K05636%09red/K04393%09red/K06586%09red/K10351%09red/K05719%09red/K03900%09red/K06485%09red/K04359%09red/K05717%09red/K05637%09red/K04456%09red/K04440%09red/K02677%09red/K04448%09red/K06243%09red/K02649%09red/K06240%09red/K05699%09red/K03099%09red/K04503%09red/K05692%09red/K04410%09r…
Amoebiasis	ko05146	61	216	0.0113842	Ssa#STIR25130|Ssa#S30295131|Omy#CA362300|Ssa#S29913317|Ssa#STIR38053|Omy#S18158012|Ssa#S48375377_S|Omy#CX251010|Omy#S15298044|Ssa#STIR08629|Ssa#S31997501|Ssa#S32005871|Omy#TC165689|Ssa#AM412017|Omy#TC170055|Ssa#TC101496|Ssa#STIR16478|Ssa#S35698682|Omy#TC160146|Omy#NP544300|Ssa#S31998683|Ssa#S31963332|Ssa#STIR00018_4|Ssa#STIR00018_3|Ssa#STIR00018_2|Ssa#STIR18373|Ssa#TC99686|Ssa#DY735741|Ssa#S35563…	http://www.genome.jp/kegg-bin/show_pathway?ko05146/K04000%09red/K03997%09red/K03998%09red/K03999%09red/K07889%09red/K10955%09red/K05717%09red/K05637%09red/K05636%09red/K02677%09red/K06243%09red/K06241%09red/K06240%09red/K05699%09red/K13963%09red/K01476%09red/K07897%09red/K05858%09red/K04345%09red/K04455%09red/K02649%09red/K13377%09red/K13376%09red/K06236%09red/K06237%09red
Linoleic acid metabolism	ko00591	13	23	0.0114074	Ssa#S18866325|Ssa#S35501046|Ssa#STIR15331|Ssa#S30237400|Ssa#STIR13614|Ssa#S18834018|Omy#S15290573|Ssa#STIR05487|Ssa#S31964133|Ssa#S30281928|Ssa#S32005845|Ssa#TC110080|Ssa#S35708310	http://www.genome.jp/kegg-bin/show_pathway?ko00591/K01047%09red/K16817%09red/K14621%09red/K07424%09red/K07418%09red
Fatty acid degradation	ko00071	42	134	0.0114074	Ssa#S31978689|Ssa#STIR04547|Ssa#S31963894|Ssa#STIR00050_2|Ssa#S30292033|Ssa#S35694839|Ssa#S18868847|Ssa#STIR18932|Ssa#S35515817|Ssa#S30282925|Ssa#STIR23077|Ssa#STIR11208|Ssa#STIR13705|Ssa#S35668497|Ssa#TC111650|Ssa#S35604579|Ssa#STIR06785|Ssa#S18864748|Ssa#S35688234|Ssa#STIR19007|Ssa#CB504204|Omy#CA355923|Ssa#S35547128|Ssa#DY724743|Ssa#DW340036|Ssa#S35601674|Ssa#STIR11359|Omy#S34421973|Ssa#S18876…	http://www.genome.jp/kegg-bin/show_pathway?ko00071/K00248%09red/K01897%09red/K00149%09red/K08766%09red/K07508%09red/K00128%09red/K15013%09red/K00232%09red/K13239%09red/K00252%09red/K00121%09red/K07513%09red/K07514%09red/K00626%09red/K00022%09red
Carbohydrate digestion and absorption	ko04973	28	78	0.0130739	Ssa#STIR13227|Ssa#S48407795|Ssa#S35665672|Ssa#S35673609|Ssa#S48400400|Ssa#S35489651|Ssa#CX354070|Ssa#DY695171|Omy#BX870045|Omy#S15340976|Ssa#DW181724|Ssa#S31978705|Ssa#S30276688|Ssa#TC108267|Ssa#S31963685|Ssa#CA056364|Ssa#S35687931|Ssa#S32009630|Ssa#CA046385|Omy#CA378852|Ssa#S35719083|Omy#S34422056|Ssa#DW568451|Ssa#S18890970|Omy#S18154208|Ssa#DW550917|Ssa#DW583594|Ssa#BG934844	http://www.genome.jp/kegg-bin/show_pathway?ko04973/K01539%09red/K08171%09red/K07593%09red/K01176%09red/K00844%09red/K01540%09red/K04456%09red/K12047%09red/K01229%09red/K14158%09red/K08143%09red/K01084%09red/K02649%09red
Folate biosynthesis	ko00790	14	27	0.0130739	Ssa#S18862046|Ssa#S35698229|Ssa#TC106149|Ssa#CB503200|Ssa#S30234760|Ssa#S30258395|Ssa#STIR25095|Ssa#STIR24059|Ssa#STIR23224|Ssa#STIR39735|Omy#S18534966|Ssa#S31978963|Ssa#EG808094|Ssa#TC97370	http://www.genome.jp/kegg-bin/show_pathway?ko00790/K00357%09red/K00072%09red/K03635%09red/K01930%09red/K00287%09red/K03639%09red/K01077%09red/K01307%09red/K01495%09red
Primary bile acid biosynthesis	ko00120	14	27	0.0130739	Ssa#S31963644|Ssa#S35688104|Ssa#CK887668|Ssa#TC90286|Ssa#STIR11325|Ssa#S35675613|Ssa#S31963147|Ssa#S18885788|Ssa#STIR26138|Ssa#S48397421|Ssa#STIR07522|Ssa#S35576057_S|Ssa#S35548923|Ssa#TC109854	http://www.genome.jp/kegg-bin/show_pathway?ko00120/K12405%09red/K07440%09red/K08764%09red/K00488%09red/K01796%09red/K00251%09red/K07439%09red
Pancreatic secretion	ko04972	49	166	0.0130739	Ssa#STIR13227|Ssa#STIR24316|Ssa#S35489651|Ssa#CL193Ctg1|Ssa#S30239378|Ssa#CX354070|Ssa#S18888864|Ssa#S18892248|Ssa#S18892246|Ssa#S31971712|Ssa#S31964271|Ssa#DW181724|Ssa#S32010077|Ssa#S30238170|Ssa#S30239073|Ssa#STIR15331|Ssa#S30238421|Ssa#TC92630|Ssa#S31978705|Ssa#S31980670|Ssa#S31964133|Ssa#TC108267|Ssa#S30241420|Ssa#S18892351|Ssa#CA056364|Ssa#S45783605|Ssa#TC110080|Ssa#S31964078|Ssa#STIR23388|…	http://www.genome.jp/kegg-bin/show_pathway?ko04972/K04513%09red/K02677%09red/K18245%09red/K12298%09red/K08779%09red/K08047%09red/K05226%09red/K01540%09red/K08048%09red/K10951%09red/K01047%09red/K01312%09red/K01539%09red/K05031%09red/K01298%09red/K09632%09red/K01291%09red/K05858%09red/K04958%09red/K01346%09red/K01345%09red/K14078%09red/K01300%09red/K04936%09red
Lysine degradation	ko00310	36	113	0.0168931	Ssa#S35530517|Ssa#S18859895|Ssa#STIR04547|Ssa#S31963894|Ssa#S35547128|Ssa#S30292033|Ssa#STIR17972|Ssa#STIR18932|Ssa#S35516219|Ssa#STIR23077|Ssa#STIR13705|Ssa#CA040320|Ssa#S35668497|Ssa#TC111650|Ssa#S30239606|Ssa#DW574440|Ssa#S18864748|Ssa#STIR19007|Ssa#DW584386|Ssa#CB504204|Ssa#S18870207|Ssa#STIR16455_S|Omy#S18162346|Ssa#S18876133|Ssa#STIR09213|Ssa#S35678719|Ssa#S31971022|Omy#TC133328|Ssa#STIR029…	http://www.genome.jp/kegg-bin/show_pathway?ko00310/K00825%09red/K00149%09red/K18494%09red/K18826%09red/K11703%09red/K00164%09red/K00306%09red/K13646%09red/K18201%09red/K00128%09red/K13645%09red/K00474%09red/K11420%09red/K00473%09red/K00252%09red/K11428%09red/K07514%09red/K00626%09red/K18202%09red/K00022%09red
Arachidonic acid metabolism	ko00590	35	110	0.0189718	Ssa#STIR10195|Ssa#S18834018|Ssa#S35564035_S|Ssa#STIR09593|Ssa#S35576755|Ssa#S35552235|Ssa#STIR19531|Ssa#S35604826|Ssa#S35535868|Ssa#S35546405|Ssa#STIR13917|Ssa#STIR18449|Ssa#STIR04649|Ssa#S31964133|Ssa#S30281928|Ssa#S35671898|Ssa#TC110080|Ssa#S35501046|Ssa#S30237400|Ssa#STIR05487|Ssa#S30279595|Ssa#S30293428|Ssa#TC80165|Ssa#STIR03665|Ssa#S35564035|Ssa#TC110947|Ssa#S47726333|Ssa#STIR15331|Ssa#STIR0…	http://www.genome.jp/kegg-bin/show_pathway?ko00590/K00509%09red/K14621%09red/K05309%09red/K15730%09red/K00079%09red/K01830%09red/K18592%09red/K00807%09red/K01047%09red/K07418%09red/K00432%09red/K16817%09red/K07412%09red
Carbon fixation in photosynthetic organisms	ko00710	39	127	0.0189718	Omy#TC160442|Ssa#DW589696|Ssa#STIR09137|Ssa#STIR07769|Ssa#STIR00111_3|Omy#S18165269|Ssa#TC107655|Ssa#S37437536|Ssa#STIR26248|Ssa#S31973955|Ssa#S31973954|Ssa#S18868171_S|Ssa#S18892477|Ssa#STIR01664|Ssa#STIR18863|Omy#S22932617|Ssa#STIR19287|Ssa#S30246050|Ssa#S35552684|Omy#CT570386|Omy#CX042001|Ssa#S31983777|Ssa#EG827189|Ssa#S31983778|Ssa#EL697596|Ssa#S31979405|Ssa#S35542235|Ssa#S30243674|Omy#S18532…	http://www.genome.jp/kegg-bin/show_pathway?ko00710/K03841%09red/K14455%09red/K14454%09red/K00134%09red/K00615%09red/K01623%09red/K00814%09red/K00927%09red/K00025%09red/K00029%09red/K00026%09red
Fatty acid elongation	ko00062	25	73	0.0315619	Ssa#STIR04547|Ssa#STIR06785|Ssa#S18877350|Ssa#S35515817|Ssa#STIR23077|Ssa#STIR11208|Ssa#STIR00046_2|Ssa#S31963760|Ssa#STIR25616|Ssa#STIR00047_3|Ssa#STIR00047_2|Ssa#STIR29564|Ssa#STIR00047_4|Ssa#S31963070|Ssa#S18887340|Ssa#CK876782|Ssa#STIR02057|Ssa#DW531881|Omy#S18099566|Ssa#KSSb2768|Ssa#S31987678|Ssa#STIR02900|Ssa#S35532923|Ssa#S18892283|Omy#S15271443	http://www.genome.jp/kegg-bin/show_pathway?ko00062/K10205%09red/K01068%09red/K10703%09red/K10247%09red/K07508%09red/K10244%09red/K10258%09red/K10249%09red/K10251%09red/K00022%09red
Insulin secretion	ko04911	35	115	0.0315619	Ssa#STIR13227|Ssa#STIR24316|Ssa#S30291434|Ssa#S35489651|Ssa#CX354070|Ssa#DY702910|Ssa#STIR22916|Ssa#S30281887|Ssa#DW181724|Omy#TC157811|Ssa#S31978705|Omy#CA381421|Ssa#S30240962|Ssa#S30276688|Ssa#TC108267|Ssa#CA056364|Ssa#S35660758|Ssa#S35539072|Ssa#STIR23388|Ssa#STIR11822|Ssa#S35557739|Omy#S18154716|Ssa#EG795830|Ssa#CA061005|Ssa#S18890970|Ssa#S35529421|Omy#CA365271|Ssa#STIR38183|Ssa#S30296847|Ssa…	http://www.genome.jp/kegg-bin/show_pathway?ko04911/K04515%09red/K01539%09red/K04351%09red/K07593%09red/K07594%09red/K07299%09red/K04526%09red/K04857%09red/K02677%09red/K07882%09red/K08048%09red/K05258%09red/K05004%09red/K09048%09red/K01540%09red/K04936%09red/K05262%09red/K04345%09red/K08047%09red/K04374%09red/K05858%09red
Methane metabolism	ko00680	35	115	0.0315619	Omy#CT570386|Omy#TC160442|Omy#S18535834|Ssa#DY709849|Ssa#S18868847|Ssa#S18833950|Ssa#S35694839|Ssa#S35582672|Ssa#DW565521|Ssa#S37437536|Ssa#TC107655|Ssa#STIR17322|Ssa#S32006933|Ssa#S32007472|Ssa#S18868171_S|Ssa#TC109021|Ssa#S35602677|Ssa#TC110566|Ssa#STIR21405|Ssa#STIR18863|Omy#S34425765|Ssa#STIR11359|Omy#CX042001|Ssa#EL697596|Ssa#STIR19855|Omy#BX081218|Omy#S22932617|Ssa#S30269834|Ssa#S18892477|S…	http://www.genome.jp/kegg-bin/show_pathway?ko00680/K01079%09red/K03841%09red/K00850%09red/K01689%09red/K01070%09red/K00600%09red/K01623%09red/K00830%09red/K01834%09red/K00121%09red/K00863%09red/K01895%09red
Ubiquinone and other terpenoid-quinone biosynthesis	ko00130	10	18	0.0337948	Ssa#S35582897|Ssa#S35582886|Omy#S15332743|Ssa#S35531982|Ssa#TC90958|Omy#S15340713|Ssa#S18871912|Ssa#AM402476|Ssa#S30292335|Omy#S15301849	http://www.genome.jp/kegg-bin/show_pathway?ko00130/K06126%09red/K10106%09red/K00457%09red/K00815%09red/K06134%09red
Maturity onset diabetes of the young	ko04950	16	39	0.034529	Ssa#S30276688|Ssa#STIR20769|Ssa#S30241693|Ssa#S30291434|Ssa#S35481525|Ssa#STIR17779|Ssa#S18881535|Ssa#STIR05316|Ssa#DY727734|Omy#S15265942|Ssa#S35660758|Ssa#CB503350|Ssa#S18892501|Omy#CX252549|Ssa#S32006563|Ssa#S31964160	http://www.genome.jp/kegg-bin/show_pathway?ko04950/K07593%09red/K07594%09red/K07595%09red/K04526%09red/K06054%09red/K08036%09red/K08027%09red/K08033%09red/K08030%09red/K08029%09red/K07292%09red
Purine metabolism	ko00230	81	329	0.0397975	Omy#S15289724|Ssa#S35549506|Ssa#STIR25007|Ssa#STIR24316|Ssa#STIR18613|Omy#CU075253|Ssa#S35685921|Ssa#STIR18381|Ssa#CB515238|Omy#CA362689|Ssa#S35575483|Ssa#S35532013|Omy#BX317479|Ssa#S30295401|Ssa#S35690162|Ssa#S35576538_S|Ssa#STIR18610|Ssa#TC103232|Ssa#S35545411|Ssa#S35522798|Omy#S34309835|Ssa#S35589878|Ssa#S30261941|Ssa#S35679953|Omy#S15302105|Ssa#DY715265|Ssa#S35545411_S|Ssa#S19097184|Ssa#S3550…	http://www.genome.jp/kegg-bin/show_pathway?ko00230/K00856%09red/K13987%09red/K06928%09red/K01466%09red/K00760%09red/K13758%09red/K12318%09red/K00939%09red/K00873%09red/K13755%09red/K03783%09red/K08047%09red/K01518%09red/K08048%09red/K13293%09red/K12321%09red/K12320%09red/K12324%09red/K01081%09red/K01490%09red/K12304%09red/K00962%09red/K01510%09red/K01511%09red/K13762%09red/K13811%09red/K01477%09r…
Glycerolipid metabolism	ko00561	34	115	0.0467802	Ssa#S35549482|Ssa#S31963894|Ssa#S35547128|Omy#TC170475|Ssa#S35549481|Ssa#TC111594|Omy#TC146371|Ssa#S18892246|Ssa#DW565521|Ssa#S31963159|Ssa#S35668497|Ssa#S30241562|Ssa#S30239606|Omy#CA361471|Ssa#S18864748|Ssa#STIR19007|Ssa#CB504204|Ssa#STIR25887|Omy#S34424356|Omy#BX304263|Ssa#DY699935|Ssa#S31963704|Ssa#TC110459|Ssa#S35676896|Ssa#TC105600|Ssa#S30262838|Ssa#S35538062|Omy#S19713672|Ssa#S30269834|Ssa…	http://www.genome.jp/kegg-bin/show_pathway?ko00561/K14457%09red/K13523%09red/K14458%09red/K00149%09red/K15788%09red/K16816%09red/K00128%09red/K12298%09red/K11160%09red/K01054%09red/K01080%09red/K00011%09red/K00863%09red/K13506%09red/K00864%09red
Biosynthesis of amino acids	ko01230	67	266	0.0477944	Omy#S18146050|Ssa#DW589696|Ssa#S30243674|Ssa#S18888484|Ssa#STIR16455_S|Ssa#S32008298|Ssa#S35582672|Ssa#S18833950|Ssa#STIR14860|Ssa#TC79150|Ssa#AM083392|Ssa#STIR00111_3|Ssa#AM402476|Ssa#S31974932|Ssa#TC107655|Ssa#STIR17322|Ssa#S32006933|Ssa#S30261941|Ssa#S30283809|Ssa#STIR26248|Ssa#S31973955|Ssa#S31973954|Ssa#S18868171_S|Ssa#S18892477|Omy#BX081218|Ssa#TC110566|Ssa#STIR09137|Ssa#STIR01688|Ssa#STIR2…	http://www.genome.jp/kegg-bin/show_pathway?ko01230/K01079%09red/K00850%09red/K01689%09red/K00927%09red/K01620%09red/K00600%09red/K01623%09red/K00814%09red/K00815%09red/K00873%09red/K00134%09red/K14455%09red/K14454%09red/K01958%09red/K01834%09red/K00286%09red/K00789%09red/K00500%09red/K00030%09red/K00031%09red/K01754%09red/K17989%09red/K01758%09red/K00825%09red/K00611%09red/K00615%09red/K01940%09r…
